# Supplementary material for: Surface ID: a geometry-aware system for protein molecular surface comparison
Source: Bioinformatics. 2023 Apr 17;39(4):btad196. doi: 10.1093/bioinformatics/btad196 (PMC10133531; doi:10.1093/bioinformatics/btad196)
Supplement: btad196_Supplementary_Data [file btad196_supplementary_data.zip]

Archive with 6 entries (6 files):
- s001B.txt
- SUPPLEMENTAL_MATERIALS_final.docx
- test.txt
- train.txt
- validate.txt
- s001A.txt
