# Supplementary material for: Surface ID: a geometry-aware system for protein molecular surface comparison
Source: Bioinformatics. 2023 Apr 17;39(4):btad196. doi: 10.1093/bioinformatics/btad196 (PMC10133531; doi:10.1093/bioinformatics/btad196)
Supplement: btad196_Supplementary_Data [file btad196_supplementary_data.zip › s001B.txt]

# Job: 
# Query: s001B
# No:  Chain   Z    rmsd lali nres  %id PDB  Description
   1:  4fqi-B 24.0  0.0  176   176  100   MOLECULE: HEMAGGLUTININ HA1;                                         
   2:  6cfg-B 22.8  0.3  176   176  100   MOLECULE: HEMAGGLUTININ;                                             
   3:  6cf5-B 22.7  0.3  176   176  100   MOLECULE: HEMAGGLUTININ;                                             
   4:  6cf5-D 22.7  0.3  176   176  100   MOLECULE: HEMAGGLUTININ;                                             
   5:  6cf5-F 22.7  0.3  175   175  100   MOLECULE: HEMAGGLUTININ;                                             
   6:  3gbm-B 22.5  0.3  176   177  100   MOLECULE: HEMAGGLUTININ;                                             
   7:  4mhi-R 22.2  0.4  173   173   98   MOLECULE: HEMAGGLUTININ HA1 CHAIN;                                   
   8:  4mhj-I 22.1  0.4  173   173   98   MOLECULE: HEMAGGLUTININ HA1 CHAIN;                                   
   9:  4mhj-U 22.1  0.4  173   173   98   MOLECULE: HEMAGGLUTININ HA1 CHAIN;                                   
  10:  4mhi-B 22.1  0.4  173   173   98   MOLECULE: HEMAGGLUTININ HA1 CHAIN;                                   
  11:  4mhh-F 22.0  0.6  176   177  100   MOLECULE: HEMAGGLUTININ HA1 CHAIN;                                   
  12:  4mhi-D 22.0  0.4  173   173   98   MOLECULE: HEMAGGLUTININ HA1 CHAIN;                                   
  13:  4mhi-P 22.0  0.5  173   173   98   MOLECULE: HEMAGGLUTININ HA1 CHAIN;                                   
  14:  4mhi-J 22.0  0.4  173   173   98   MOLECULE: HEMAGGLUTININ HA1 CHAIN;                                   
  15:  4mhi-N 22.0  0.5  173   173   98   MOLECULE: HEMAGGLUTININ HA1 CHAIN;                                   
  16:  4mhh-B 21.9  0.5  176   177  100   MOLECULE: HEMAGGLUTININ HA1 CHAIN;                                   
  17:  4mhh-D 21.9  0.4  176   177  100   MOLECULE: HEMAGGLUTININ HA1 CHAIN;                                   
  18:  3s11-F 21.8  0.4  173   173   99   MOLECULE: HEMAGGLUTININ HA1 CHAIN;                                   
  19:  4mhj-P 21.8  0.4  172   172   98   MOLECULE: HEMAGGLUTININ HA1 CHAIN;                                   
  20:  4mhi-H 21.8  0.5  173   173   98   MOLECULE: HEMAGGLUTININ HA1 CHAIN;                                   
  21:  4mhj-D 21.8  0.4  172   172   98   MOLECULE: HEMAGGLUTININ HA1 CHAIN;                                   
  22:  3qqb-B 21.8  0.4  172   172   88   MOLECULE: HEMAGGLUTININ;                                             
  23:  3qqe-B 21.8  0.4  172   172   88   MOLECULE: HEMAGGLUTININ;                                             
  24:  4mhi-F 21.8  0.5  173   173   98   MOLECULE: HEMAGGLUTININ HA1 CHAIN;                                   
  25:  4mhi-L 21.8  0.4  173   173   98   MOLECULE: HEMAGGLUTININ HA1 CHAIN;                                   
  26:  4mhj-B 21.8  0.4  172   172   98   MOLECULE: HEMAGGLUTININ HA1 CHAIN;                                   
  27:  6vmz-D 21.8  0.7  174   174  100   MOLECULE: HEMAGGLUTININ;                                             
  28:  3ku3-B 21.7  0.5  172   172   89   MOLECULE: HEMAGGLUTININ HA1 CHAIN;                                   
  29:  3s11-D 21.6  0.4  172   172   99   MOLECULE: HEMAGGLUTININ HA1 CHAIN;                                   
  30:  5e34-B 21.6  0.7  175   175   96   MOLECULE: HEMAGGLUTININ;                                             
  31:  5e2y-F 21.6  0.6  175   175   99   MOLECULE: HEMAGGLUTININ;                                             
  32:  3ku6-B 21.6  0.7  172   172   89   MOLECULE: HEMAGGLUTININ HA1 CHAIN;                                   
  33:  3ku5-B 21.5  0.6  172   172   89   MOLECULE: HEMAGGLUTININ HA1 CHAIN;                                   
  34:  5e2y-D 21.5  0.6  175   175   99   MOLECULE: HEMAGGLUTININ;                                             
  35:  4n5z-B 21.5  0.5  176   177  100   MOLECULE: HEMAGGLUTININ HA1 CHAIN;                                   
  36:  4jun-B 21.5  0.5  170   170   99   MOLECULE: HEMAGGLUTININ HA1;                                         
  37:  6vmz-B 21.5  1.2  174   174   98   MOLECULE: HEMAGGLUTININ;                                             
  38:  3gbm-D 21.4  1.3  173   173  100   MOLECULE: HEMAGGLUTININ;                                             
  39:  5e30-B 21.4  0.6  175   175   99   MOLECULE: HEMAGGLUTININ;                                             
  40:  4jul-K 21.4  0.6  172   172  100   MOLECULE: HEMAGGLUTININ HA1;                                         
  41:  4n5z-H 21.4  0.4  176   177  100   MOLECULE: HEMAGGLUTININ HA1 CHAIN;                                   
  42:  7dea-D 21.4  0.8  171   171   99   MOLECULE: HEMAGGLUTININ;                                             
  43:  5br6-D 21.3  0.8  171   171   82   MOLECULE: HEMAGGLUTININ HA1 CHAIN;                                   
  44:  5br0-B 21.3  0.8  171   171   82   MOLECULE: HEMAGGLUTININ HA1 CHAIN;                                   
  45:  5br6-B 21.3  0.8  171   171   82   MOLECULE: HEMAGGLUTININ HA1 CHAIN;                                   
  46:  5bny-F 21.3  1.0  176   176   84   MOLECULE: HEMAGGLUTININ;                                             
  47:  5e30-F 21.3  0.6  175   175   99   MOLECULE: HEMAGGLUTININ;                                             
  48:  5br3-D 21.3  0.8  171   171   82   MOLECULE: HEMAGGLUTININ HA1 CHAIN;                                   
  49:  4n5z-J 21.3  0.5  176   177  100   MOLECULE: HEMAGGLUTININ HA1 CHAIN;                                   
  50:  4n5y-B 21.3  0.5  176   177  100   MOLECULE: HEMAGGLUTININ HA1 CHAIN;                                   
  51:  5br3-B 21.3  0.8  171   171   82   MOLECULE: HEMAGGLUTININ HA1 CHAIN;                                   
  52:  7dea-B 21.3  0.8  171   171   99   MOLECULE: HEMAGGLUTININ;                                             
  53:  7dea-F 21.3  0.8  171   171   99   MOLECULE: HEMAGGLUTININ;                                             
  54:  4kdo-B 21.2  1.3  171   175   99   MOLECULE: HEMAGGLUTININ;                                             
  55:  5br0-D 21.2  0.8  171   171   82   MOLECULE: HEMAGGLUTININ HA1 CHAIN;                                   
  56:  5e30-D 21.2  0.6  175   175   99   MOLECULE: HEMAGGLUTININ;                                             
  57:  5t0b-B 21.2  1.1  173   173   82   MOLECULE: HEMAGGLUTININ;                                             
  58:  5t0e-B 21.2  1.1  173   173   82   MOLECULE: HEMAGGLUTININ;                                             
  59:  4n5z-P 21.2  0.5  176   177  100   MOLECULE: HEMAGGLUTININ HA1 CHAIN;                                   
  60:  4hlz-F 21.2  0.5  172   172   89   MOLECULE: HEMAGGLUTININ HA1;                                         
  61:  4hg4-g 21.1  0.6  172   172   89   MOLECULE: HEMAGGLUTININ HA1;                                         
  62:  4xkg-B 21.1  1.1  173   173   82   MOLECULE: HEMAGGLUTININ HA1 CHAIN;                                   
  63:  5bqy-F 21.1  0.9  174   174   84   MOLECULE: HEMAGGLUTININ HA1 CHAIN;                                   
  64:  5bqy-D 21.1  1.0  173   173   84   MOLECULE: HEMAGGLUTININ HA1 CHAIN;                                   
  65:  5t08-B 21.1  1.0  173   173   82   MOLECULE: HEMAGGLUTININ;                                             
  66:  5t0b-F 21.1  1.0  172   172   82   MOLECULE: HEMAGGLUTININ;                                             
  67:  5t0e-F 21.1  1.0  172   172   82   MOLECULE: HEMAGGLUTININ;                                             
  68:  4jum-B 21.1  0.5  170   170   96   MOLECULE: HEMAGGLUTININ HA1;                                         
  69:  4n5y-H 21.1  0.6  176   177  100   MOLECULE: HEMAGGLUTININ HA1 CHAIN;                                   
  70:  4n5z-X 21.1  0.6  176   177  100   MOLECULE: HEMAGGLUTININ HA1 CHAIN;                                   
  71:  4hg4-e 21.1  0.6  172   172   89   MOLECULE: HEMAGGLUTININ HA1;                                         
  72:  4mhj-N 21.1  0.4  169   169   98   MOLECULE: HEMAGGLUTININ HA1 CHAIN;                                   
  73:  4n5y-J 21.1  0.5  176   177  100   MOLECULE: HEMAGGLUTININ HA1 CHAIN;                                   
  74:  4n5z-F 21.1  0.6  176   177  100   MOLECULE: HEMAGGLUTININ HA1 CHAIN;                                   
  75:  4n5z-T 21.1  0.6  176   177  100   MOLECULE: HEMAGGLUTININ HA1 CHAIN;                                   
  76:  4yya-B 21.0  0.8  171   171   82   MOLECULE: HA1;                                                       
  77:  4xkd-B 21.0  1.1  172   172   82   MOLECULE: HEMAGGLUTININ HA1 CHAIN;                                   
  78:  5t08-F 21.0  1.0  172   172   82   MOLECULE: HEMAGGLUTININ;                                             
  79:  4xkg-F 21.0  1.0  172   172   82   MOLECULE: HEMAGGLUTININ HA1 CHAIN;                                   
  80:  5bny-D 21.0  1.0  173   173   84   MOLECULE: HEMAGGLUTININ;                                             
  81:  5e32-B 21.0  0.5  175   175   97   MOLECULE: HEMAGGLUTININ;                                             
  82:  5t0e-D 21.0  1.1  173   173   82   MOLECULE: HEMAGGLUTININ;                                             
  83:  3s11-B 21.0  0.4  170   170   99   MOLECULE: HEMAGGLUTININ HA1 CHAIN;                                   
  84:  4n5y-T 21.0  0.6  176   177  100   MOLECULE: HEMAGGLUTININ HA1 CHAIN;                                   
  85:  4n5z-V 21.0  0.6  176   177  100   MOLECULE: HEMAGGLUTININ HA1 CHAIN;                                   
  86:  4xkf-B 21.0  1.1  173   173   82   MOLECULE: HEMAGGLUTININ HA1 CHAIN;                                   
  87:  4n5y-P 21.0  0.5  176   177  100   MOLECULE: HEMAGGLUTININ HA1 CHAIN;                                   
  88:  4n5z-N 21.0  0.5  176   177  100   MOLECULE: HEMAGGLUTININ HA1 CHAIN;                                   
  89:  4cqy-B 21.0  0.3  163   163   99   MOLECULE: HAEMAGGLUTININ HA1;                                        
  90:  4xkd-F 20.9  1.0  172   172   82   MOLECULE: HEMAGGLUTININ HA1 CHAIN;                                   
  91:  3gbn-B 20.9  1.0  170   173   84   MOLECULE: HEMAGGLUTININ;                                             
  92:  4n5y-N 20.9  0.6  176   177  100   MOLECULE: HEMAGGLUTININ HA1 CHAIN;                                   
  93:  4jul-D 20.9  0.9  172   172  100   MOLECULE: HEMAGGLUTININ HA1;                                         
  94:  4n5y-F 20.9  0.6  176   177  100   MOLECULE: HEMAGGLUTININ HA1 CHAIN;                                   
  95:  4n5z-R 20.9  0.6  176   177  100   MOLECULE: HEMAGGLUTININ HA1 CHAIN;                                   
  96:  4n5y-X 20.9  0.6  176   177  100   MOLECULE: HEMAGGLUTININ HA1 CHAIN;                                   
  97:  4n5z-D 20.9  0.6  176   177  100   MOLECULE: HEMAGGLUTININ HA1 CHAIN;                                   
  98:  4hlz-B 20.9  0.6  168   168   89   MOLECULE: HEMAGGLUTININ HA1;                                         
  99:  4cqx-B 20.9  0.4  163   163   99   MOLECULE: HAEMAGGLUTININ HA1;                                        
 100:  4cqy-F 20.9  0.5  164   164   99   MOLECULE: HAEMAGGLUTININ HA1;                                        
 101:  4gxx-F 20.8  0.9  168   171   84   MOLECULE: HEMAGGLUTININ HA1 CHAIN;                                   
 102:  4gxx-B 20.8  0.9  168   170   84   MOLECULE: HEMAGGLUTININ HA1 CHAIN;                                   
 103:  5t08-D 20.8  1.1  173   173   82   MOLECULE: HEMAGGLUTININ;                                             
 104:  5e2z-F 20.8  0.6  175   175   99   MOLECULE: HEMAGGLUTININ;                                             
 105:  5t0d-B 20.8  1.1  173   173   82   MOLECULE: HEMAGGLUTININ;                                             
 106:  3fku-F 20.8  0.9  176   180   99   MOLECULE: HEMAGGLUTININ;                                             
 107:  4xkg-D 20.8  1.1  173   173   82   MOLECULE: HEMAGGLUTININ HA1 CHAIN;                                   
 108:  4xkd-D 20.8  1.1  173   173   82   MOLECULE: HEMAGGLUTININ HA1 CHAIN;                                   
 109:  5t0b-D 20.8  1.1  172   172   82   MOLECULE: HEMAGGLUTININ;                                             
 110:  4n5y-L 20.8  0.6  176   177  100   MOLECULE: HEMAGGLUTININ HA1 CHAIN;                                   
 111:  4hg4-h 20.8  0.5  167   167   89   MOLECULE: HEMAGGLUTININ HA1;                                         
 112:  4xkf-F 20.8  1.0  172   172   82   MOLECULE: HEMAGGLUTININ HA1 CHAIN;                                   
 113:  4xke-B 20.8  1.1  173   173   82   MOLECULE: HEMAGGLUTININ HA1 CHAIN;                                   
 114:  4n5y-b 20.8  0.6  176   177  100   MOLECULE: HEMAGGLUTININ HA1 CHAIN;                                   
 115:  4n5z-L 20.8  0.6  176   177  100   MOLECULE: HEMAGGLUTININ HA1 CHAIN;                                   
 116:  4hg4-c 20.8  0.8  172   172   89   MOLECULE: HEMAGGLUTININ HA1;                                         
 117:  7l0l-E 20.8  0.6  172   172   88   MOLECULE: 316-310-1B11 LIGHT CHAIN;                                  
 118:  7l0l-F 20.8  0.6  172   172   88   MOLECULE: 316-310-1B11 LIGHT CHAIN;                                  
 119:  7l0l-B 20.8  0.6  172   172   88   MOLECULE: 316-310-1B11 LIGHT CHAIN;                                  
 120:  6e3h-B 20.8  0.9  171   175  100   MOLECULE: HEMAGGLUTININ HA1;                                         
 121:  4m4y-B 20.7  1.2  171   175   84   MOLECULE: HEMAGGLUTININ HA1 SUBUNIT;                                 
 122:  5bqz-D 20.7  1.0  173   173   84   MOLECULE: HEMAGGLUTININ HA1 CHAIN;                                   
 123:  5e2y-B 20.7  0.7  175   175   99   MOLECULE: HEMAGGLUTININ;                                             
 124:  3fku-D 20.7  0.8  176   180   99   MOLECULE: HEMAGGLUTININ;                                             
 125:  4n5y-R 20.7  0.6  176   177  100   MOLECULE: HEMAGGLUTININ HA1 CHAIN;                                   
 126:  4n5y-d 20.7  0.6  176   177  100   MOLECULE: HEMAGGLUTININ HA1 CHAIN;                                   
 127:  4n5y-Z 20.7  0.6  176   177  100   MOLECULE: HEMAGGLUTININ HA1 CHAIN;                                   
 128:  4hg4-i 20.7  0.7  170   172   89   MOLECULE: HEMAGGLUTININ HA1;                                         
 129:  4xkf-D 20.7  1.1  173   173   82   MOLECULE: HEMAGGLUTININ HA1 CHAIN;                                   
 130:  4n5y-V 20.7  0.7  176   177  100   MOLECULE: HEMAGGLUTININ HA1 CHAIN;                                   
 131:  4cqy-D 20.7  0.5  163   163   99   MOLECULE: HAEMAGGLUTININ HA1;                                        
 132:  5vli-B 20.7  1.1  168   170   82   MOLECULE: HEMAGGLUTININ;                                             
 133:  4cqw-B 20.7  0.4  163   163   99   MOLECULE: HAEMAGGLUTININ HA1;                                        
 134:  6wcr-B 20.7  1.0  169   171   82   MOLECULE: HEMAGGLUTININ;                                             
 135:  4hlz-D 20.6  0.6  170   170   89   MOLECULE: HEMAGGLUTININ HA1;                                         
 136:  5wko-V 20.6  1.1  171   175   84   MOLECULE: ANTIBODY 27F3 HEAVY CHAIN;                                 
 137:  4kdo-F 20.6  1.2  171   175   99   MOLECULE: HEMAGGLUTININ;                                             
 138:  4py8-B 20.6  0.8  171   171   84   MOLECULE: HEMAGGLUTININ HA1 CHAIN;                                   
 139:  5e2z-B 20.6  0.6  175   175   99   MOLECULE: HEMAGGLUTININ;                                             
 140:  5jw4-D 20.6  0.5  162   162  100   MOLECULE: HEMAGGLUTININ;                                             
 141:  5jw4-H 20.6  0.6  162   162  100   MOLECULE: HEMAGGLUTININ;                                             
 142:  5jw4-F 20.6  0.5  162   162  100   MOLECULE: HEMAGGLUTININ;                                             
 143:  5jw4-L 20.6  0.5  162   162  100   MOLECULE: HEMAGGLUTININ;                                             
 144:  5t0d-F 20.6  1.0  172   172   82   MOLECULE: HEMAGGLUTININ;                                             
 145:  4xke-D 20.6  1.2  173   173   82   MOLECULE: HEMAGGLUTININ HA1 CHAIN;                                   
 146:  3fku-B 20.6  0.9  176   180   99   MOLECULE: HEMAGGLUTININ;                                             
 147:  3fku-L 20.6  0.8  174   174  100   MOLECULE: HEMAGGLUTININ;                                             
 148:  4xke-F 20.6  1.0  172   172   82   MOLECULE: HEMAGGLUTININ HA1 CHAIN;                                   
 149:  4hg4-f 20.6  0.7  168   172   89   MOLECULE: HEMAGGLUTININ HA1;                                         
 150:  4n5y-D 20.6  0.6  176   177  100   MOLECULE: HEMAGGLUTININ HA1 CHAIN;                                   
 151:  4n5z-b 20.6  0.7  176   177  100   MOLECULE: HEMAGGLUTININ HA1 CHAIN;                                   
 152:  5wko-P 20.6  1.1  171   175   84   MOLECULE: ANTIBODY 27F3 HEAVY CHAIN;                                 
 153:  5w5s-B 20.6  1.0  169   171   82   MOLECULE: HEMAGGLUTININ;                                             
 154:  5jw4-B 20.6  0.5  162   162  100   MOLECULE: HEMAGGLUTININ;                                             
 155:  5w6u-B 20.6  1.0  169   171   82   MOLECULE: HEMAGGLUTININ;                                             
 156:  5w6t-B 20.6  1.0  169   171   82   MOLECULE: HEMAGGLUTININ;                                             
 157:  4gxx-D 20.5  0.9  167   170   84   MOLECULE: HEMAGGLUTININ HA1 CHAIN;                                   
 158:  4gxu-H 20.5  1.0  168   171   84   MOLECULE: HEMAGGLUTININ HA1 CHAIN;                                   
 159:  5bqz-F 20.5  0.9  169   169   85   MOLECULE: HEMAGGLUTININ HA1 CHAIN;                                   
 160:  5t0d-D 20.5  1.2  173   173   82   MOLECULE: HEMAGGLUTININ;                                             
 161:  4hg4-d 20.5  0.7  169   172   89   MOLECULE: HEMAGGLUTININ HA1;                                         
 162:  4wsu-D 20.5  1.0  170   170   83   MOLECULE: HEMAGGLUTININ HA1 CHAIN;                                   
 163:  5bqy-B 20.5  1.0  171   171   84   MOLECULE: HEMAGGLUTININ HA1 CHAIN;                                   
 164:  4wsu-F 20.5  1.1  170   170   83   MOLECULE: HEMAGGLUTININ HA1 CHAIN;                                   
 165:  3znm-B 20.5  0.7  163   163  100   MOLECULE: HAEMAGGLUTININ;                                            
 166:  3znl-B 20.5  0.7  163   163  100   MOLECULE: HAEMAGGLUTININ;                                            
 167:  3znl-D 20.5  0.7  163   163  100   MOLECULE: HAEMAGGLUTININ;                                            
 168:  3znk-B 20.5  0.7  163   163  100   MOLECULE: HAEMAGGLUTININ;                                            
 169:  4cqx-D 20.5  0.4  163   163   99   MOLECULE: HAEMAGGLUTININ HA1;                                        
 170:  4bgx-B 20.5  0.7  162   162  100   MOLECULE: HEMAGGLUTININ;                                             
 171:  4bgw-B 20.5  0.7  162   162  100   MOLECULE: HEMAGGLUTININ;                                             
 172:  3znk-F 20.5  0.7  163   163  100   MOLECULE: HAEMAGGLUTININ;                                            
 173:  3znm-D 20.5  0.7  163   163  100   MOLECULE: HAEMAGGLUTININ;                                            
 174:  3znk-D 20.5  0.7  163   163  100   MOLECULE: HAEMAGGLUTININ;                                            
 175:  3znm-F 20.5  0.7  163   163  100   MOLECULE: HAEMAGGLUTININ;                                            
 176:  3znl-F 20.5  0.7  163   163  100   MOLECULE: HAEMAGGLUTININ;                                            
 177:  4cqx-F 20.5  0.5  163   163   99   MOLECULE: HAEMAGGLUTININ HA1;                                        
 178:  4cqv-B 20.5  0.5  163   163   99   MOLECULE: HAEMAGGLUTININ HA1;                                        
 179:  4cqv-D 20.5  0.4  163   163   99   MOLECULE: HAEMAGGLUTININ HA1;                                        
 180:  4cqv-F 20.5  0.5  163   163   99   MOLECULE: HAEMAGGLUTININ HA1;                                        
 181:  5w5u-B 20.5  1.0  169   171   82   MOLECULE: HEMAGGLUTININ;                                             
 182:  4kdm-B 20.4  1.1  171   175   99   MOLECULE: HEMAGGLUTININ;                                             
 183:  4kdo-D 20.4  1.2  171   175   99   MOLECULE: HEMAGGLUTININ;                                             
 184:  6fyt-B 20.4  0.9  169   173   82   MOLECULE: HEMAGGLUTININ;                                             
 185:  4wsu-B 20.4  1.1  170   170   83   MOLECULE: HEMAGGLUTININ HA1 CHAIN;                                   
 186:  4jul-F 20.4  0.7  172   172  100   MOLECULE: HEMAGGLUTININ HA1;                                         
 187:  5bny-B 20.4  1.0  171   171   84   MOLECULE: HEMAGGLUTININ;                                             
 188:  4k64-B 20.4  0.8  164   164   97   MOLECULE: HEMAGGLUTININ;                                             
 189:  4bgy-B 20.4  0.7  162   162  100   MOLECULE: HEMAGGLUTININ;                                             
 190:  4k62-D 20.4  0.8  164   164   97   MOLECULE: HEMAGGLUTININ;                                             
 191:  4k62-B 20.4  0.6  164   164   96   MOLECULE: HEMAGGLUTININ;                                             
 192:  4gxu-L 20.3  1.1  169   171   84   MOLECULE: HEMAGGLUTININ HA1 CHAIN;                                   
 193:  4kdn-D 20.3  1.2  171   175   99   MOLECULE: HEMAGGLUTININ;                                             
 194:  4kdn-B 20.3  1.3  171   175   99   MOLECULE: HEMAGGLUTININ;                                             
 195:  4gxu-J 20.3  1.0  169   171   84   MOLECULE: HEMAGGLUTININ HA1 CHAIN;                                   
 196:  4m4y-F 20.3  0.9  167   171   84   MOLECULE: HEMAGGLUTININ HA1 SUBUNIT;                                 
 197:  4kdm-D 20.3  1.0  171   175   99   MOLECULE: HEMAGGLUTININ;                                             
 198:  4n5z-Z 20.3  0.7  176   177  100   MOLECULE: HEMAGGLUTININ HA1 CHAIN;                                   
 199:  4k64-D 20.3  0.8  164   164   97   MOLECULE: HEMAGGLUTININ;                                             
 200:  4cqu-B 20.3  0.7  162   162  100   MOLECULE: HEMAGGLUTININ HA1;                                         
 201:  4cqz-B 20.3  0.8  162   162  100   MOLECULE: HEMAGGLUTININ HA1;                                         
 202:  4cqq-B 20.3  0.7  162   162  100   MOLECULE: HEMAGGLUTININ HA1;                                         
 203:  4cqr-B 20.3  0.7  162   162  100   MOLECULE: HEMAGGLUTININ HA1;                                         
 204:  4kdq-B 20.3  0.6  164   164   97   MOLECULE: HEMAGGLUTININ;                                             
 205:  5ajm-B 20.3  0.7  162   162  100   MOLECULE: HAEMAGGLUTININ HA1;                                        
 206:  4gxu-F 20.2  1.0  168   171   84   MOLECULE: HEMAGGLUTININ HA1 CHAIN;                                   
 207:  3ube-B 20.2  1.0  170   174   84   MOLECULE: HEMAGGLUTININ HA1;                                         
 208:  5wko-Q 20.2  1.0  167   171   84   MOLECULE: ANTIBODY 27F3 HEAVY CHAIN;                                 
 209:  3lzg-B 20.2  1.1  171   175   84   MOLECULE: HEMAGGLUTININ, HA1 SUBUNIT;                                
 210:  3fku-J 20.2  0.8  174   174  100   MOLECULE: HEMAGGLUTININ;                                             
 211:  5bqz-B 20.2  0.9  170   170   85   MOLECULE: HEMAGGLUTININ HA1 CHAIN;                                   
 212:  4wst-L 20.2  1.1  168   168   83   MOLECULE: HEMAGGLUTININ HA1 CHAIN;                                   
 213:  4n5z-d 20.2  0.7  176   177  100   MOLECULE: HEMAGGLUTININ HA1 CHAIN;                                   
 214:  4wst-B 20.2  1.3  168   168   83   MOLECULE: HEMAGGLUTININ HA1 CHAIN;                                   
 215:  4wst-D 20.2  1.2  168   168   83   MOLECULE: HEMAGGLUTININ HA1 CHAIN;                                   
 216:  4cqs-B 20.2  0.7  162   162  100   MOLECULE: HEMAGGLUTININ HA1;                                         
 217:  4cqp-B 20.2  0.7  162   162  100   MOLECULE: HEMAGGLUTININ HA1;                                         
 218:  4kdq-D 20.2  0.6  164   164   97   MOLECULE: HEMAGGLUTININ;                                             
 219:  4kdq-F 20.2  0.6  164   164   97   MOLECULE: HEMAGGLUTININ;                                             
 220:  3ubn-B 20.1  1.1  170   174   84   MOLECULE: HEMAGGLUTININ HA1;                                         
 221:  3ubq-H 20.1  1.0  168   172   84   MOLECULE: HEMAGGLUTININ HA1;                                         
 222:  4kdn-F 20.1  1.1  171   175   99   MOLECULE: HEMAGGLUTININ;                                             
 223:  3ubj-H 20.1  1.0  168   172   84   MOLECULE: HEMAGGLUTININ HA1;                                         
 224:  3ubq-L 20.1  1.0  165   169   84   MOLECULE: HEMAGGLUTININ HA1;                                         
 225:  4f3z-B 20.1  0.8  167   171   82   MOLECULE: HEMAGGLUTININ;                                             
 226:  4f3z-D 20.1  1.0  170   174   82   MOLECULE: HEMAGGLUTININ;                                             
 227:  6cf7-B 20.1  1.0  169   171   82   MOLECULE: HEMAGGLUTININ;                                             
 228:  3fku-H 20.1  0.8  174   174  100   MOLECULE: HEMAGGLUTININ;                                             
 229:  4jug-H 20.1  1.0  167   170   81   MOLECULE: HEMAGGLUTININ;                                             
 230:  4wst-H 20.1  1.1  168   168   83   MOLECULE: HEMAGGLUTININ HA1 CHAIN;                                   
 231:  4wsv-B 20.1  1.1  168   168   83   MOLECULE: HEMAGGLUTININ HA1 CHAIN;                                   
 232:  4jug-B 20.1  1.0  167   170   81   MOLECULE: HEMAGGLUTININ;                                             
 233:  4gxu-B 20.1  0.9  168   171   84   MOLECULE: HEMAGGLUTININ HA1 CHAIN;                                   
 234:  4wst-J 20.1  1.2  168   168   83   MOLECULE: HEMAGGLUTININ HA1 CHAIN;                                   
 235:  4k62-F 20.1  0.9  164   164   99   MOLECULE: HEMAGGLUTININ;                                             
 236:  4jul-I 20.1  0.7  170   170  100   MOLECULE: HEMAGGLUTININ HA1;                                         
 237:  4cqw-F 20.1  0.4  163   163   99   MOLECULE: HAEMAGGLUTININ HA1;                                        
 238:  5w6i-B 20.1  1.1  169   171   82   MOLECULE: HEMAGGLUTININ;                                             
 239:  4m4y-D 20.0  1.0  167   171   84   MOLECULE: HEMAGGLUTININ HA1 SUBUNIT;                                 
 240:  4kdm-F 20.0  1.0  171   175   99   MOLECULE: HEMAGGLUTININ;                                             
 241:  4bh4-B 20.0  1.1  163   167  100   MOLECULE: HEMAGGLUTININ;                                             
 242:  6wj1-B 20.0  1.0  171   175   84   MOLECULE: HEMAGGLUTININ HA1 CHAIN;                                   
 243:  3r2x-B 20.0  1.0  169   171   84   MOLECULE: HEMAGGLUTININ;                                             
 244:  4hf5-B 20.0  0.7  172   172   89   MOLECULE: HEMAGGLUTININ HA1;                                         
 245:  4jul-B 20.0  1.0  170   170  100   MOLECULE: HEMAGGLUTININ HA1;                                         
 246:  4jul-M 20.0  0.7  169   169  100   MOLECULE: HEMAGGLUTININ HA1;                                         
 247:  4k65-B 20.0  0.8  164   164   97   MOLECULE: HEMAGGLUTININ;                                             
 248:  3lzg-H 19.9  1.0  167   171   84   MOLECULE: HEMAGGLUTININ, HA1 SUBUNIT;                                
 249:  3lzg-L 19.9  1.0  168   172   84   MOLECULE: HEMAGGLUTININ, HA1 SUBUNIT;                                
 250:  3ube-L 19.9  1.0  166   170   84   MOLECULE: HEMAGGLUTININ HA1;                                         
 251:  4juh-B 19.9  1.0  167   170   81   MOLECULE: HEMAGGLUTININ;                                             
 252:  4hg4-a 19.9  0.7  169   171   89   MOLECULE: HEMAGGLUTININ HA1;                                         
 253:  4gxu-D 19.9  0.9  167   171   84   MOLECULE: HEMAGGLUTININ HA1 CHAIN;                                   
 254:  4wst-F 19.9  1.1  168   168   83   MOLECULE: HEMAGGLUTININ HA1 CHAIN;                                   
 255:  4wsv-F 19.9  1.1  168   168   83   MOLECULE: HEMAGGLUTININ HA1 CHAIN;                                   
 256:  4k62-H 19.9  0.9  164   164   99   MOLECULE: HEMAGGLUTININ;                                             
 257:  4wsv-D 19.9  1.2  168   168   83   MOLECULE: HEMAGGLUTININ HA1 CHAIN;                                   
 258:  4cqw-D 19.9  0.7  163   163   99   MOLECULE: HAEMAGGLUTININ HA1;                                        
 259:  4k65-D 19.9  0.8  164   164   97   MOLECULE: HEMAGGLUTININ;                                             
 260:  3ubq-F 19.8  1.1  166   170   84   MOLECULE: HEMAGGLUTININ HA1;                                         
 261:  3qqo-D 19.8  0.9  168   172   88   MOLECULE: HEMAGGLUTININ;                                             
 262:  6wj1-F 19.8  0.9  167   171   84   MOLECULE: HEMAGGLUTININ HA1 CHAIN;                                   
 263:  6wj1-D 19.8  0.9  167   171   84   MOLECULE: HEMAGGLUTININ HA1 CHAIN;                                   
 264:  3ubn-L 19.8  1.0  166   170   84   MOLECULE: HEMAGGLUTININ HA1;                                         
 265:  4yyb-B 19.8  0.8  162   162   85   MOLECULE: HA1;                                                       
 266:  4yy9-B 19.8  0.8  162   162   85   MOLECULE: HA1;                                                       
 267:  5e2z-D 19.8  0.8  175   175   99   MOLECULE: HEMAGGLUTININ;                                             
 268:  4juj-B 19.8  1.0  168   170   82   MOLECULE: HEMAGGLUTININ;                                             
 269:  5w6r-H 19.8  1.1  169   171   82   MOLECULE: HEMAGGLUTININ;                                             
 270:  5w6r-F 19.8  1.0  169   171   82   MOLECULE: HEMAGGLUTININ;                                             
 271:  5w6r-B 19.8  1.0  169   171   82   MOLECULE: HEMAGGLUTININ;                                             
 272:  4bh2-B 19.7  1.1  163   167  100   MOLECULE: HEMAGGLUTININ;                                             
 273:  4bh3-B 19.7  1.1  163   167  100   MOLECULE: HEMAGGLUTININ;                                             
 274:  3ube-F 19.7  1.0  166   170   84   MOLECULE: HEMAGGLUTININ HA1;                                         
 275:  4lxv-J 19.7  0.9  167   171   84   MOLECULE: HEMAGGLUTININ;                                             
 276:  4lxv-F 19.7  1.0  167   171   84   MOLECULE: HEMAGGLUTININ;                                             
 277:  4lxv-D 19.7  1.0  167   171   84   MOLECULE: HEMAGGLUTININ;                                             
 278:  4lxv-B 19.7  1.0  167   171   84   MOLECULE: HEMAGGLUTININ;                                             
 279:  4lxv-L 19.7  0.9  167   171   84   MOLECULE: HEMAGGLUTININ;                                             
 280:  3lzg-F 19.7  1.0  167   171   84   MOLECULE: HEMAGGLUTININ, HA1 SUBUNIT;                                
 281:  3ubn-J 19.7  1.0  166   170   84   MOLECULE: HEMAGGLUTININ HA1;                                         
 282:  3ubn-H 19.7  0.9  166   170   84   MOLECULE: HEMAGGLUTININ HA1;                                         
 283:  3lzg-J 19.7  1.0  168   172   84   MOLECULE: HEMAGGLUTININ, HA1 SUBUNIT;                                
 284:  3ube-H 19.7  0.9  166   170   84   MOLECULE: HEMAGGLUTININ HA1;                                         
 285:  4f3z-F 19.7  0.8  166   170   82   MOLECULE: HEMAGGLUTININ;                                             
 286:  4jug-D 19.7  1.1  167   169   83   MOLECULE: HEMAGGLUTININ;                                             
 287:  3zp2-F 19.7  0.7  158   158  100   MOLECULE: HAEMAGGLUTININ;                                            
 288:  4lxv-H 19.6  1.0  167   171   84   MOLECULE: HEMAGGLUTININ;                                             
 289:  3m6s-F 19.6  1.0  167   171   84   MOLECULE: HEMAGGLUTININ;                                             
 290:  3m6s-D 19.6  1.0  167   171   84   MOLECULE: HEMAGGLUTININ;                                             
 291:  3ubj-L 19.6  1.0  165   169   84   MOLECULE: HEMAGGLUTININ HA1;                                         
 292:  3ubj-F 19.6  1.1  166   170   84   MOLECULE: HEMAGGLUTININ HA1;                                         
 293:  5huf-B 19.6  1.5  173   176   99   MOLECULE: HEMAGGLUTININ HA1;                                         
 294:  6wex-F 19.6  1.0  172   172   82   MOLECULE: HEMAGGLUTININ;                                             
 295:  4jug-J 19.6  1.1  165   167   83   MOLECULE: HEMAGGLUTININ;                                             
 296:  3zp0-F 19.6  0.8  158   158  100   MOLECULE: HEMAGGLUTININ;                                             
 297:  4jun-D 19.6  0.6  164   164   99   MOLECULE: HEMAGGLUTININ HA1;                                         
 298:  4jun-F 19.6  0.7  166   166   99   MOLECULE: HEMAGGLUTININ HA1;                                         
 299:  5w6r-D 19.6  1.0  169   171   82   MOLECULE: HEMAGGLUTININ;                                             
 300:  3sm5-B 19.5  1.1  169   173   82   MOLECULE: HEMAGGLUTININ;                                             
 301:  3m6s-H 19.5  1.0  166   170   84   MOLECULE: HEMAGGLUTININ;                                             
 302:  3m6s-J 19.5  1.0  166   170   84   MOLECULE: HEMAGGLUTININ;                                             
 303:  3ubj-D 19.5  1.0  166   170   84   MOLECULE: HEMAGGLUTININ HA1;                                         
 304:  6tvc-F 19.5  1.5  164   172   58   MOLECULE: HAEMAGGLUTININ HA1;                                        
 305:  3ubn-F 19.5  1.0  166   170   84   MOLECULE: HEMAGGLUTININ HA1;                                         
 306:  3ubq-D 19.5  1.0  166   170   84   MOLECULE: HEMAGGLUTININ HA1;                                         
 307:  6uyn-B 19.5  1.3  165   167   82   MOLECULE: HEMAGGLUTININ HA1 CHAIN;                                   
 308:  6wiz-B 19.5  1.2  170   173   82   MOLECULE: HEMAGGLUTININ HA1;                                         
 309:  3lzf-B 19.5  1.1  171   173   84   MOLECULE: HEMAGGLUTININ, HA1 SUBUNIT;                                
 310:  5huf-D 19.5  1.4  173   176   99   MOLECULE: HEMAGGLUTININ HA1;                                         
 311:  5huf-F 19.5  1.4  173   176   99   MOLECULE: HEMAGGLUTININ HA1;                                         
 312:  3sm5-F 19.5  1.1  169   173   82   MOLECULE: HEMAGGLUTININ;                                             
 313:  3zp1-F 19.5  0.8  158   158  100   MOLECULE: HAEMAGGLUTININ;                                            
 314:  3zp6-F 19.5  0.9  158   158  100   MOLECULE: HAEMAGGLUTININ;                                            
 315:  3zpa-F 19.5  0.8  158   158  100   MOLECULE: HEMAGGLUTININ;                                             
 316:  3zp3-F 19.5  0.8  158   158  100   MOLECULE: HAEMAGGLUTININ;                                            
 317:  3m6s-L 19.4  1.1  167   171   84   MOLECULE: HEMAGGLUTININ;                                             
 318:  3m6s-B 19.4  1.0  165   169   84   MOLECULE: HEMAGGLUTININ;                                             
 319:  6tvf-H 19.4  1.6  164   172   59   MOLECULE: HEMAGGLUTININ HA1;                                         
 320:  3lzg-D 19.4  1.1  167   171   84   MOLECULE: HEMAGGLUTININ, HA1 SUBUNIT;                                
 321:  5thf-B 19.4  1.8  163   172   55   MOLECULE: HEMAGGLUTININ HA1 CHAIN;                                   
 322:  5ugy-F 19.4  1.1  169   173   82   MOLECULE: HEMAGGLUTININ HA1;                                         
 323:  5ugy-D 19.4  1.1  169   173   82   MOLECULE: HEMAGGLUTININ HA1;                                         
 324:  1mqm-B 19.4  2.0  167   172   54   MOLECULE: HEMAGGLUTININ HA1 CHAIN;                                   
 325:  4k63-B 19.4  0.8  164   164   96   MOLECULE: HEMAGGLUTININ;                                             
 326:  4k67-H 19.4  0.9  164   164   97   MOLECULE: HEMAGGLUTININ;                                             
 327:  4k67-B 19.4  0.9  164   164   97   MOLECULE: HEMAGGLUTININ;                                             
 328:  4k67-D 19.4  0.9  164   164   97   MOLECULE: HEMAGGLUTININ;                                             
 329:  3qqo-B 19.4  1.0  168   172   88   MOLECULE: HEMAGGLUTININ;                                             
 330:  2wr1-A 19.3  1.3  167   490   89   MOLECULE: HEMAGGLUTININ;                                             
 331:  4hfu-B 19.3  1.3  168   172   89   MOLECULE: HEMAGGLUTININ HA1;                                         
 332:  3ube-J 19.3  1.0  165   169   84   MOLECULE: HEMAGGLUTININ HA1;                                         
 333:  3sm5-D 19.3  1.1  169   173   82   MOLECULE: HEMAGGLUTININ;                                             
 334:  3ube-D 19.3  1.2  167   171   84   MOLECULE: HEMAGGLUTININ HA1;                                         
 335:  3ubq-B 19.3  0.9  165   169   84   MOLECULE: HEMAGGLUTININ HA1;                                         
 336:  6cex-F 19.3  1.9  165   172   54   MOLECULE: HEMAGGLUTININ;                                             
 337:  5ugy-B 19.3  1.1  169   173   82   MOLECULE: HEMAGGLUTININ HA1;                                         
 338:  5e35-B 19.3  0.7  167   170   96   MOLECULE: HEMAGGLUTININ;                                             
 339:  2fk0-B 19.3  1.1  172   175  100   MOLECULE: HEMAGGLUTININ;                                             
 340:  1jsm-B 19.3  0.8  160   160   98   MOLECULE: HAEMAGGLUTININ (HA1 CHAIN);                                
 341:  4k66-B 19.3  0.8  164   164   96   MOLECULE: HEMAGGLUTININ;                                             
 342:  4k66-D 19.3  0.8  164   164   96   MOLECULE: HEMAGGLUTININ;                                             
 343:  4k67-F 19.3  0.9  164   164   97   MOLECULE: HEMAGGLUTININ;                                             
 344:  2ibx-F 19.3  1.0  160   160  100   MOLECULE: HEMAGGLUTININ;                                             
 345:  2ibx-D 19.3  0.9  160   160  100   MOLECULE: HEMAGGLUTININ;                                             
 346:  1jso-B 19.3  0.8  160   160   98   MOLECULE: HAEMAGGLUTININ (HA1 CHAIN);                                
 347:  2ibx-B 19.3  1.0  160   160  100   MOLECULE: HEMAGGLUTININ;                                             
 348:  3ubq-J 19.2  1.1  166   170   84   MOLECULE: HEMAGGLUTININ HA1;                                         
 349:  4qy1-J 19.2  1.8  165   174   58   MOLECULE: HEMAGGLUTININ;                                             
 350:  3ubj-B 19.2  0.9  165   169   84   MOLECULE: HEMAGGLUTININ HA1;                                         
 351:  4yy7-D 19.2  0.8  164   164   84   MOLECULE: HA1;                                                       
 352:  4qy1-V 19.2  1.7  162   174   59   MOLECULE: HEMAGGLUTININ;                                             
 353:  7k37-F 19.2  2.1  168   172   55   MOLECULE: HEMAGGLUTININ;                                             
 354:  4k63-F 19.2  0.8  164   164   96   MOLECULE: HEMAGGLUTININ;                                             
 355:  4k63-D 19.2  0.8  164   164   96   MOLECULE: HEMAGGLUTININ;                                             
 356:  4k63-H 19.2  0.8  164   164   96   MOLECULE: HEMAGGLUTININ;                                             
 357:  3zpb-F 19.2  0.9  157   157  100   MOLECULE: HAEMAGGLUTININ;                                            
 358:  5vmc-F 19.2  0.9  159   163   85   MOLECULE: HEMAGGLUTININ HA1;                                         
 359:  5vmc-B 19.2  1.0  160   164   85   MOLECULE: HEMAGGLUTININ HA1;                                         
 360:  4jug-F 19.2  1.1  163   165   83   MOLECULE: HEMAGGLUTININ;                                             
 361:  3qqo-F 19.2  1.1  168   172   88   MOLECULE: HEMAGGLUTININ;                                             
 362:  3ubj-J 19.1  1.1  166   170   84   MOLECULE: HEMAGGLUTININ HA1;                                         
 363:  3ubn-D 19.1  1.2  167   171   84   MOLECULE: HEMAGGLUTININ HA1;                                         
 364:  7k37-D 19.1  2.1  168   172   55   MOLECULE: HEMAGGLUTININ;                                             
 365:  7k37-B 19.1  2.1  168   172   55   MOLECULE: HEMAGGLUTININ;                                             
 366:  6b3m-R 19.1  1.2  173   175  100   MOLECULE: HEMAGGLUTININ HA1;                                         
 367:  6b3m-T 19.1  1.1  173   175  100   MOLECULE: HEMAGGLUTININ HA1;                                         
 368:  5vmg-F 19.1  1.1  160   164   85   MOLECULE: HEMAGGLUTININ HA1;                                         
 369:  5vmc-D 19.1  1.0  160   164   85   MOLECULE: HEMAGGLUTININ HA1;                                         
 370:  5vtv-D 19.0  1.9  166   171   54   MOLECULE: HEMAGGLUTININ HA1 CHAIN;                                   
 371:  4yy7-B 19.0  0.8  164   164   84   MOLECULE: HA1;                                                       
 372:  4kpq-B 19.0  1.2  165   165   61   MOLECULE: HEMAGGLUTININ;                                             
 373:  4kps-B 19.0  1.2  165   165   61   MOLECULE: HEMAGGLUTININ;                                             
 374:  4kpq-F 19.0  1.2  165   165   61   MOLECULE: HEMAGGLUTININ;                                             
 375:  4kpq-D 19.0  1.2  165   165   61   MOLECULE: HEMAGGLUTININ;                                             
 376:  6b3m-B 19.0  1.1  172   174  100   MOLECULE: HEMAGGLUTININ HA1;                                         
 377:  6b3m-L 19.0  1.2  173   175  100   MOLECULE: HEMAGGLUTININ HA1;                                         
 378:  6zrk-D 19.0  0.8  162   162   64   MOLECULE: HEMAGGLUTININ;                                             
 379:  5vmg-B 19.0  1.1  160   164   85   MOLECULE: HEMAGGLUTININ HA1;                                         
 380:  5vmf-F 19.0  1.1  160   164   85   MOLECULE: HEMAGGLUTININ HA1;                                         
 381:  5vmf-D 19.0  1.0  160   164   85   MOLECULE: HEMAGGLUTININ HA1;                                         
 382:  4eef-D 18.9  1.3  170   173   84   MOLECULE: HEMAGGLUTININ HA1 CHAIN;                                   
 383:  2fk0-F 18.9  1.1  172   175  100   MOLECULE: HEMAGGLUTININ;                                             
 384:  2fk0-H 18.9  1.1  172   175  100   MOLECULE: HEMAGGLUTININ;                                             
 385:  2fk0-L 18.9  1.1  172   175  100   MOLECULE: HEMAGGLUTININ;                                             
 386:  2fk0-J 18.9  1.1  172   175  100   MOLECULE: HEMAGGLUTININ;                                             
 387:  2fk0-D 18.9  1.1  172   175  100   MOLECULE: HEMAGGLUTININ;                                             
 388:  4kps-D 18.9  1.2  165   165   61   MOLECULE: HEMAGGLUTININ;                                             
 389:  6b3m-H 18.9  1.2  173   175  100   MOLECULE: HEMAGGLUTININ HA1;                                         
 390:  4kps-F 18.9  1.2  165   165   61   MOLECULE: HEMAGGLUTININ;                                             
 391:  4k64-H 18.9  0.8  164   164   96   MOLECULE: HEMAGGLUTININ;                                             
 392:  7a9d-D 18.9  0.9  165   167   60   MOLECULE: HEMAGGLUTININ;                                             
 393:  5vmg-D 18.9  1.0  160   164   85   MOLECULE: HEMAGGLUTININ HA1;                                         
 394:  5vmf-B 18.9  1.1  160   164   85   MOLECULE: HEMAGGLUTININ HA1;                                         
 395:  4cr0-B 18.9  1.1  160   160   99   MOLECULE: HAEMAGGLUTININ HA1;                                        
 396:  5w6g-B 18.8  1.2  164   168   81   MOLECULE: HEMAGGLUTININ HA1;                                         
 397:  4yy1-D 18.8  0.9  164   164   84   MOLECULE: HA1;                                                       
 398:  4yy1-B 18.8  0.9  164   164   84   MOLECULE: HA1;                                                       
 399:  1jsn-B 18.8  0.9  160   160   98   MOLECULE: HAEMAGGLUTININ (HA1 CHAIN);                                
 400:  4k65-H 18.8  1.2  164   164   96   MOLECULE: HEMAGGLUTININ;                                             
 401:  4k64-F 18.8  0.9  164   164   97   MOLECULE: HEMAGGLUTININ;                                             
 402:  1jsh-B 18.8  1.0  159   160   63   MOLECULE: HAEMAGGLUTININ (HA1 CHAIN);                                
 403:  1jsd-B 18.8  1.0  159   160   63   MOLECULE: HAEMAGGLUTININ (HA1 CHAIN);                                
 404:  4jug-L 18.8  1.3  162   165   83   MOLECULE: HEMAGGLUTININ;                                             
 405:  2ypg-D 18.7  1.9  169   172   54   MOLECULE: HEMAGGLUTININ HA1 CHAIN;                                   
 406:  7jix-B 18.7  1.3  171   173   82   MOLECULE: HEMAGGLUTININ HA1 CHAIN;                                   
 407:  5y2m-F 18.7  2.0  165   172   55   MOLECULE: HEMAGGLUTININ;                                             
 408:  1ru7-L 18.7  1.1  157   159   83   MOLECULE: HEMAGGLUTININ;                                             
 409:  4uo5-B 18.7  1.9  167   175   52   MOLECULE: H3 HAEMAGGLUTININ HA1 CHAIN;                               
 410:  1rv0-M 18.7  1.0  157   160   86   MOLECULE: HEMAGGLUTININ;                                             
 411:  1ru7-F 18.7  1.1  157   159   83   MOLECULE: HEMAGGLUTININ;                                             
 412:  1rvx-L 18.7  1.0  157   159   83   MOLECULE: HEMAGGLUTININ;                                             
 413:  1jsi-B 18.7  1.0  159   160   63   MOLECULE: HAEMAGGLUTININ (HA1 CHAIN);                                
 414:  5vmj-D 18.7  1.0  160   164   85   MOLECULE: HEMAGGLUTININ HA1;                                         
 415:  5vmj-F 18.7  1.1  160   164   85   MOLECULE: HEMAGGLUTININ HA1;                                         
 416:  5vmj-B 18.7  1.1  160   164   85   MOLECULE: HEMAGGLUTININ HA1;                                         
 417:  4fnk-F 18.6  1.8  162   171   56   MOLECULE: HEMAGGLUTININ HA1 CHAIN;                                   
 418:  1mqm-E 18.6  2.1  169   172   54   MOLECULE: HEMAGGLUTININ HA1 CHAIN;                                   
 419:  1rvx-D 18.6  1.1  158   160   84   MOLECULE: HEMAGGLUTININ;                                             
 420:  1mqn-E 18.6  2.1  169   172   54   MOLECULE: HEMAGGLUTININ HA1 CHAIN;                                   
 421:  1rvt-K 18.6  1.2  158   160   86   MOLECULE: HEMAGGLUTININ;                                             
 422:  1rvt-M 18.6  1.1  157   160   86   MOLECULE: HEMAGGLUTININ;                                             
 423:  4juh-F 18.6  1.3  162   165   83   MOLECULE: HEMAGGLUTININ;                                             
 424:  4eef-B 18.6  1.2  171   173   84   MOLECULE: HEMAGGLUTININ HA1 CHAIN;                                   
 425:  4juh-D 18.6  1.3  161   164   83   MOLECULE: HEMAGGLUTININ;                                             
 426:  5xrt-F 18.6  2.0  167   174   54   MOLECULE: HEMAGGLUTININ;                                             
 427:  6tva-D 18.5  1.5  164   172   58   MOLECULE: HAEMAGGLUTININ HA1;                                        
 428:  4fqr-F 18.5  1.8  167   172   53   MOLECULE: HEMAGGLUTININ HA1 CHAIN;                                   
 429:  4fqr-X 18.5  1.8  167   172   53   MOLECULE: HEMAGGLUTININ HA1 CHAIN;                                   
 430:  1ruy-M 18.5  1.1  158   160   85   MOLECULE: HEMAGGLUTININ;                                             
 431:  1ruy-I 18.5  1.1  158   160   85   MOLECULE: HEMAGGLUTININ;                                             
 432:  1rv0-K 18.5  1.1  158   160   86   MOLECULE: HEMAGGLUTININ;                                             
 433:  1ruy-K 18.5  1.1  158   160   85   MOLECULE: HEMAGGLUTININ;                                             
 434:  1rvt-I 18.5  1.1  158   160   86   MOLECULE: HEMAGGLUTININ;                                             
 435:  2fk0-P 18.5  1.3  172   175   98   MOLECULE: HEMAGGLUTININ;                                             
 436:  4juj-F 18.5  1.3  163   165   83   MOLECULE: HEMAGGLUTININ;                                             
 437:  6v47-F 18.5  0.8  163   167   63   MOLECULE: HEMAGGLUTININ HA1 CHAIN;                                   
 438:  4k65-F 18.5  1.2  164   164   96   MOLECULE: HEMAGGLUTININ;                                             
 439:  1rv0-I 18.5  1.1  158   160   86   MOLECULE: HEMAGGLUTININ;                                             
 440:  3m5g-B 18.4  1.8  169   174   53   MOLECULE: HEMAGGLUTININ;                                             
 441:  4fqr-H 18.4  1.8  167   172   53   MOLECULE: HEMAGGLUTININ HA1 CHAIN;                                   
 442:  4fqr-N 18.4  1.8  167   172   53   MOLECULE: HEMAGGLUTININ HA1 CHAIN;                                   
 443:  4fqy-B 18.4  1.8  167   172   53   MOLECULE: HEMAGGLUTININ HA1;                                         
 444:  6tws-B 18.4  1.9  167   172   58   MOLECULE: HEMAGGLUTININ;                                             
 445:  6ty1-H 18.4  1.6  164   172   59   MOLECULE: HEMAGGLUTININ;                                             
 446:  4fqr-R 18.4  1.8  167   172   53   MOLECULE: HEMAGGLUTININ HA1 CHAIN;                                   
 447:  4fqr-J 18.4  2.0  168   172   54   MOLECULE: HEMAGGLUTININ HA1 CHAIN;                                   
 448:  4fqr-T 18.4  1.8  167   172   53   MOLECULE: HEMAGGLUTININ HA1 CHAIN;                                   
 449:  4fqr-L 18.4  1.8  167   172   53   MOLECULE: HEMAGGLUTININ HA1 CHAIN;                                   
 450:  4fqr-D 18.4  2.0  168   172   54   MOLECULE: HEMAGGLUTININ HA1 CHAIN;                                   
 451:  4fnk-B 18.4  1.8  167   172   53   MOLECULE: HEMAGGLUTININ HA1 CHAIN;                                   
 452:  6tjy-J 18.4  1.6  164   172   59   MOLECULE: HEMAGGLUTININ HA1;                                         
 453:  5xl3-D 18.4  2.0  165   172   55   MOLECULE: HEMAGGLUTININ;                                             
 454:  6nsf-B 18.4  2.1  170   173   53   MOLECULE: HEMAGGLUTININ HA1 CHAIN;                                   
 455:  3sdy-B 18.4  1.8  166   172   54   MOLECULE: HEMAGGLUTININ HA1 CHAIN;                                   
 456:  5xl7-C 18.4  2.3  170   172   55   MOLECULE: HEMAGGLUTININ;                                             
 457:  4fqr-V 18.4  1.8  167   172   53   MOLECULE: HEMAGGLUTININ HA1 CHAIN;                                   
 458:  1hgf-B 18.4  1.9  170   175   54   MOLECULE: HEMAGGLUTININ, CHAIN HA1;                                  
 459:  6mya-E 18.4  1.1  164   489   84   MOLECULE: HEMAGGLUTININ;                                             
 460:  1rvx-H 18.4  1.2  158   160   84   MOLECULE: HEMAGGLUTININ;                                             
 461:  1ru7-D 18.4  1.1  158   160   84   MOLECULE: HEMAGGLUTININ;                                             
 462:  1ru7-H 18.4  1.2  158   160   84   MOLECULE: HEMAGGLUTININ;                                             
 463:  1ru7-J 18.4  1.1  158   160   84   MOLECULE: HEMAGGLUTININ;                                             
 464:  1rvx-F 18.4  1.1  157   159   83   MOLECULE: HEMAGGLUTININ;                                             
 465:  1rvz-J 18.4  1.2  158   160   84   MOLECULE: HEMAGGLUTININ;                                             
 466:  1rvx-J 18.4  1.1  158   160   84   MOLECULE: HEMAGGLUTININ;                                             
 467:  2fk0-N 18.4  1.3  172   175   98   MOLECULE: HEMAGGLUTININ;                                             
 468:  2wrh-I 18.4  0.9  156   160   86   MOLECULE: HEMAGGLUTININ HA1 CHAIN;                                   
 469:  6v47-D 18.4  1.0  164   167   63   MOLECULE: HEMAGGLUTININ HA1 CHAIN;                                   
 470:  2wrh-M 18.4  0.9  156   160   86   MOLECULE: HEMAGGLUTININ HA1 CHAIN;                                   
 471:  2wrh-K 18.4  0.9  156   160   86   MOLECULE: HEMAGGLUTININ HA1 CHAIN;                                   
 472:  4juj-D 18.4  1.1  160   164   83   MOLECULE: HEMAGGLUTININ;                                             
 473:  6v47-B 18.4  0.9  163   167   62   MOLECULE: HEMAGGLUTININ HA1 CHAIN;                                   
 474:  4qy2-B 18.3  1.6  162   174   59   MOLECULE: HEMAGGLUTININ;                                             
 475:  4wa1-C 18.3  2.1  169   491   55   MOLECULE: HEMAGGLUTININ;                                             
 476:  4jtx-J 18.3  1.1  162   166   80   MOLECULE: HEMAGGLUTININ;                                             
 477:  6tjw-D 18.3  1.6  164   172   59   MOLECULE: HEMAGGLUTININ HA1;                                         
 478:  6tjy-D 18.3  1.8  166   172   58   MOLECULE: HEMAGGLUTININ HA1;                                         
 479:  6tva-F 18.3  1.6  164   172   59   MOLECULE: HAEMAGGLUTININ HA1;                                        
 480:  6tva-B 18.3  1.7  164   172   59   MOLECULE: HAEMAGGLUTININ HA1;                                        
 481:  6twh-B 18.3  1.9  167   172   58   MOLECULE: HEMAGGLUTININ;                                             
 482:  6tws-D 18.3  1.9  167   172   58   MOLECULE: HEMAGGLUTININ;                                             
 483:  6tjy-H 18.3  1.6  164   172   59   MOLECULE: HEMAGGLUTININ HA1;                                         
 484:  6txo-D 18.3  1.5  164   172   59   MOLECULE: HEMAGGLUTININ HA2;                                         
 485:  6twi-D 18.3  1.5  164   172   59   MOLECULE: HEMAGGLUTININ;                                             
 486:  6tjw-B 18.3  1.9  167   172   58   MOLECULE: HEMAGGLUTININ HA1;                                         
 487:  6tjy-L 18.3  1.6  164   172   59   MOLECULE: HEMAGGLUTININ HA1;                                         
 488:  6tvf-D 18.3  1.8  167   172   58   MOLECULE: HEMAGGLUTININ HA1;                                         
 489:  6tjy-F 18.3  1.6  164   172   59   MOLECULE: HEMAGGLUTININ HA1;                                         
 490:  6tjy-B 18.3  1.6  164   172   59   MOLECULE: HEMAGGLUTININ HA1;                                         
 491:  6twh-O 18.3  1.8  166   172   58   MOLECULE: HEMAGGLUTININ;                                             
 492:  6tvs-L 18.3  1.6  164   172   59   MOLECULE: HEMAGGLUTININ HA1;                                         
 493:  6tvt-F 18.3  1.9  167   172   58   MOLECULE: HEMAGGLUTININ HA1;                                         
 494:  6tws-H 18.3  1.9  167   172   58   MOLECULE: HEMAGGLUTININ;                                             
 495:  6tvs-D 18.3  1.6  164   172   59   MOLECULE: HEMAGGLUTININ HA1;                                         
 496:  5xl1-C 18.3  2.0  165   172   55   MOLECULE: HEMAGGLUTININ;                                             
 497:  6nhr-D 18.3  1.9  166   171   53   MOLECULE: HEMAGGLUTININ HA1 CHAIN;                                   
 498:  5t6n-F 18.3  1.9  164   171   54   MOLECULE: HEMAGGLUTININ HA1;                                         
 499:  5t6s-B 18.3  1.8  163   171   55   MOLECULE: HEMAGGLUTININ HA1;                                         
 500:  5t6n-B 18.3  1.7  165   172   54   MOLECULE: HEMAGGLUTININ HA1;                                         
 501:  6cex-D 18.3  1.8  164   171   54   MOLECULE: HEMAGGLUTININ;                                             
 502:  6cex-B 18.3  1.7  164   171   54   MOLECULE: HEMAGGLUTININ;                                             
 503:  4fqr-B 18.3  1.8  167   172   53   MOLECULE: HEMAGGLUTININ HA1 CHAIN;                                   
 504:  5xl3-C 18.3  2.2  168   172   55   MOLECULE: HEMAGGLUTININ;                                             
 505:  4fqr-P 18.3  1.8  167   172   53   MOLECULE: HEMAGGLUTININ HA1 CHAIN;                                   
 506:  5t6s-H 18.3  2.0  167   171   53   MOLECULE: HEMAGGLUTININ HA1;                                         
 507:  5gjs-B 18.3  1.5  165   167   83   MOLECULE: HEMAGGLUTININ;                                             
 508:  5xl7-D 18.3  2.1  165   172   55   MOLECULE: HEMAGGLUTININ;                                             
 509:  5xld-C 18.3  2.1  165   172   55   MOLECULE: HEMAGGLUTININ;                                             
 510:  5xld-D 18.3  2.2  170   172   55   MOLECULE: HEMAGGLUTININ;                                             
 511:  4qy0-H 18.3  1.5  162   174   59   MOLECULE: HEMAGGLUTININ;                                             
 512:  1hgi-B 18.3  1.9  168   175   55   MOLECULE: HEMAGGLUTININ, CHAIN HA1;                                  
 513:  4uo0-F 18.3  2.0  167   172   53   MOLECULE: HEMAGGLUTININ;                                             
 514:  6tvt-D 18.3  1.6  164   172   59   MOLECULE: HEMAGGLUTININ HA1;                                         
 515:  6tvb-B 18.3  1.9  167   175   58   MOLECULE: HEMAGGLUTININ HA1;                                         
 516:  1hgd-B 18.3  1.9  170   175   54   MOLECULE: HEMAGGLUTININ, CHAIN HA1;                                  
 517:  5xl4-D 18.3  2.2  168   172   55   MOLECULE: HEMAGGLUTININ;                                             
 518:  1hgi-F 18.3  1.9  168   175   55   MOLECULE: HEMAGGLUTININ, CHAIN HA1;                                  
 519:  1mqn-B 18.3  2.1  169   172   54   MOLECULE: HEMAGGLUTININ HA1 CHAIN;                                   
 520:  1rvz-F 18.3  1.2  158   160   84   MOLECULE: HEMAGGLUTININ;                                             
 521:  1rvz-D 18.3  1.2  158   160   84   MOLECULE: HEMAGGLUTININ;                                             
 522:  1ru7-B 18.3  1.2  158   160   84   MOLECULE: HEMAGGLUTININ;                                             
 523:  1rvx-B 18.3  1.2  158   160   84   MOLECULE: HEMAGGLUTININ;                                             
 524:  1rvz-H 18.3  1.2  158   160   84   MOLECULE: HEMAGGLUTININ;                                             
 525:  4yy0-B 18.3  0.9  159   159   86   MOLECULE: HA1;                                                       
 526:  4yy0-D 18.3  0.8  159   159   86   MOLECULE: HA1;                                                       
 527:  4jtx-D 18.3  1.1  160   164   83   MOLECULE: HEMAGGLUTININ;                                             
 528:  4k66-H 18.3  1.1  164   164   96   MOLECULE: HEMAGGLUTININ;                                             
 529:  4k66-F 18.3  1.1  164   164   96   MOLECULE: HEMAGGLUTININ;                                             
 530:  2wrg-I 18.3  1.1  156   160   85   MOLECULE: HEMAGGLUTININ HA1 CHAIN;                                   
 531:  4nm8-D 18.2  1.8  164   171   54   MOLECULE: HEMAGGLUTININ HA1 CHAIN;                                   
 532:  4cyz-B 18.2  1.5  160   172   60   MOLECULE: HEMAGGLUTININ;                                             
 533:  3eym-B 18.2  1.9  165   172   56   MOLECULE: HEMAGGLUTININ HA1 CHAIN;                                   
 534:  4qy2-L 18.2  1.6  162   174   59   MOLECULE: HEMAGGLUTININ;                                             
 535:  2ypg-B 18.2  2.0  170   173   55   MOLECULE: HEMAGGLUTININ HA1 CHAIN;                                   
 536:  6tvf-B 18.2  1.6  164   172   59   MOLECULE: HEMAGGLUTININ HA1;                                         
 537:  6twh-D 18.2  1.6  164   172   59   MOLECULE: HEMAGGLUTININ;                                             
 538:  6tvc-D 18.2  1.6  164   172   58   MOLECULE: HAEMAGGLUTININ HA1;                                        
 539:  5th1-D 18.2  1.7  163   169   58   MOLECULE: HEMAGGLUTININ HA1 CHAIN;                                   
 540:  6txo-B 18.2  1.6  164   172   59   MOLECULE: HEMAGGLUTININ HA2;                                         
 541:  6tvr-B 18.2  1.6  164   172   59   MOLECULE: HEMAGGLUTININ HA1;                                         
 542:  6twh-Q 18.2  1.6  164   172   59   MOLECULE: HEMAGGLUTININ;                                             
 543:  6tvb-F 18.2  1.7  164   172   59   MOLECULE: HEMAGGLUTININ HA1;                                         
 544:  6tvr-D 18.2  1.8  166   172   58   MOLECULE: HEMAGGLUTININ HA1;                                         
 545:  6ty1-F 18.2  1.6  164   172   59   MOLECULE: HEMAGGLUTININ;                                             
 546:  6twh-M 18.2  1.6  164   172   59   MOLECULE: HEMAGGLUTININ;                                             
 547:  6tjw-F 18.2  1.6  164   172   59   MOLECULE: HEMAGGLUTININ HA1;                                         
 548:  6ty1-D 18.2  1.6  164   172   59   MOLECULE: HEMAGGLUTININ;                                             
 549:  6tvc-B 18.2  1.6  164   172   59   MOLECULE: HAEMAGGLUTININ HA1;                                        
 550:  6txo-F 18.2  1.6  164   172   59   MOLECULE: HEMAGGLUTININ HA2;                                         
 551:  6tvs-F 18.2  1.6  164   172   59   MOLECULE: HEMAGGLUTININ HA1;                                         
 552:  6tvr-J 18.2  1.6  164   172   59   MOLECULE: HEMAGGLUTININ HA1;                                         
 553:  6ty1-B 18.2  1.6  164   172   59   MOLECULE: HEMAGGLUTININ;                                             
 554:  6tvr-L 18.2  1.6  164   172   59   MOLECULE: HEMAGGLUTININ HA1;                                         
 555:  6twv-B 18.2  1.6  164   172   59   MOLECULE: HEMAGGLUTININ HA1;                                         
 556:  6twi-B 18.2  1.8  166   172   58   MOLECULE: HEMAGGLUTININ;                                             
 557:  6tvr-F 18.2  1.6  164   172   59   MOLECULE: HEMAGGLUTININ HA1;                                         
 558:  6twh-F 18.2  1.6  164   172   59   MOLECULE: HEMAGGLUTININ;                                             
 559:  6twv-F 18.2  1.9  167   172   58   MOLECULE: HEMAGGLUTININ HA1;                                         
 560:  6tvf-J 18.2  1.9  167   172   58   MOLECULE: HEMAGGLUTININ HA1;                                         
 561:  4fnk-D 18.2  1.9  166   171   54   MOLECULE: HEMAGGLUTININ HA1 CHAIN;                                   
 562:  3htq-B 18.2  1.1  156   160   87   MOLECULE: HEMAGGLUTININ;                                             
 563:  6tvf-F 18.2  1.9  167   172   58   MOLECULE: HEMAGGLUTININ HA1;                                         
 564:  5xrt-B 18.2  2.0  170   174   53   MOLECULE: HEMAGGLUTININ;                                             
 565:  3m5h-D 18.2  1.9  167   172   52   MOLECULE: HEMAGGLUTININ;                                             
 566:  3htt-B 18.2  1.1  156   160   87   MOLECULE: HEMAGGLUTININ;                                             
 567:  6d7c-L 18.2  1.8  163   171   54   MOLECULE: HEMAGGLUTININ HA1 CHAIN;                                   
 568:  7rdh-B 18.2  1.9  167   172   53   MOLECULE: HEMAGGLUTININ HA1 CHAIN;                                   
 569:  5xl1-D 18.2  2.0  165   172   55   MOLECULE: HEMAGGLUTININ;                                             
 570:  5t6n-D 18.2  1.8  164   171   54   MOLECULE: HEMAGGLUTININ HA1;                                         
 571:  6nhr-B 18.2  2.0  167   172   53   MOLECULE: HEMAGGLUTININ HA1 CHAIN;                                   
 572:  5vtz-D 18.2  2.1  167   171   54   MOLECULE: HEMAGGLUTININ HA1 CHAIN;                                   
 573:  5vtu-B 18.2  1.9  167   172   53   MOLECULE: HEMAGGLUTININ HA1 CHAIN;                                   
 574:  6tzb-B 18.2  2.1  169   172   53   MOLECULE: HEMAGGLUTININ HA1 CHAIN;                                   
 575:  6nhr-F 18.2  2.1  167   171   54   MOLECULE: HEMAGGLUTININ HA1 CHAIN;                                   
 576:  4yy0-F 18.2  0.9  159   159   86   MOLECULE: HA1;                                                       
 577:  3hto-B 18.2  1.0  155   160   86   MOLECULE: HEMAGGLUTININ;                                             
 578:  6n5a-B 18.2  1.7  161   170   55   MOLECULE: HEMAGGLUTININ HA1 SUBUNIT;                                 
 579:  4nm8-B 18.2  1.8  165   172   54   MOLECULE: HEMAGGLUTININ HA1 CHAIN;                                   
 580:  5t6s-F 18.2  1.8  162   171   55   MOLECULE: HEMAGGLUTININ HA1;                                         
 581:  4o5n-B 18.2  2.1  170   173   53   MOLECULE: HEMAGGLUTININ HA1 CHAIN;                                   
 582:  3m5h-F 18.2  1.8  164   171   54   MOLECULE: HEMAGGLUTININ;                                             
 583:  5gjt-B 18.2  1.3  161   165   83   MOLECULE: HEMAGGLUTININ;                                             
 584:  5t6s-L 18.2  1.8  162   171   55   MOLECULE: HEMAGGLUTININ HA1;                                         
 585:  6aot-B 18.2  2.1  170   173   53   MOLECULE: HEMAGGLUTININ HA1 CHAIN;                                   
 586:  5t6s-J 18.2  1.8  163   171   55   MOLECULE: HEMAGGLUTININ HA1;                                         
 587:  6nsg-B 18.2  2.1  170   173   53   MOLECULE: HEMAGGLUTININ HA1 CHAIN;                                   
 588:  6bkt-B 18.2  2.1  169   173   53   MOLECULE: HEMAGGLUTININ;                                             
 589:  4qy2-D 18.2  1.8  165   174   58   MOLECULE: HEMAGGLUTININ;                                             
 590:  4qy2-F 18.2  1.7  163   174   59   MOLECULE: HEMAGGLUTININ;                                             
 591:  5xl4-C 18.2  2.1  167   172   54   MOLECULE: HEMAGGLUTININ;                                             
 592:  1hgh-D 18.2  1.9  170   175   54   MOLECULE: HEMAGGLUTININ, CHAIN HA1;                                  
 593:  5xl6-D 18.2  2.3  170   172   55   MOLECULE: HEMAGGLUTININ;                                             
 594:  5xlc-D 18.2  2.0  165   172   55   MOLECULE: HEMAGGLUTININ;                                             
 595:  1qfu-B 18.2  1.9  166   173   55   MOLECULE: PROTEIN (HEMAGGLUTININ (HA1 CHAIN));                       
 596:  4hmg-F 18.2  1.9  170   175   54   MOLECULE: HEMAGGLUTININ, CHAIN HA1;                                  
 597:  5xlb-C 18.2  2.2  168   172   55   MOLECULE: HEMAGGLUTININ;                                             
 598:  1hgg-B 18.2  1.9  170   175   54   MOLECULE: HEMAGGLUTININ, CHAIN HA1;                                  
 599:  1hgj-F 18.2  1.9  168   175   55   MOLECULE: HEMAGGLUTININ, CHAIN HA1;                                  
 600:  1hgd-F 18.2  1.9  170   175   54   MOLECULE: HEMAGGLUTININ, CHAIN HA1;                                  
 601:  6tvt-B 18.2  1.6  164   172   59   MOLECULE: HEMAGGLUTININ HA1;                                         
 602:  1hgj-B 18.2  1.9  168   175   55   MOLECULE: HEMAGGLUTININ, CHAIN HA1;                                  
 603:  1hgg-F 18.2  1.9  170   175   54   MOLECULE: HEMAGGLUTININ, CHAIN HA1;                                  
 604:  1hgh-B 18.2  1.9  168   175   55   MOLECULE: HEMAGGLUTININ, CHAIN HA1;                                  
 605:  1hge-F 18.2  1.9  168   175   55   MOLECULE: HEMAGGLUTININ, (G135R), HA1 CHAIN;                         
 606:  5xl5-C 18.2  2.1  167   172   55   MOLECULE: HEMAGGLUTININ;                                             
 607:  1hgh-F 18.2  1.9  168   175   55   MOLECULE: HEMAGGLUTININ, CHAIN HA1;                                  
 608:  5xlc-C 18.2  2.2  169   172   54   MOLECULE: HEMAGGLUTININ;                                             
 609:  5xl6-C 18.2  2.1  166   172   55   MOLECULE: HEMAGGLUTININ;                                             
 610:  1hgf-F 18.2  1.9  170   175   54   MOLECULE: HEMAGGLUTININ, CHAIN HA1;                                  
 611:  1hgi-D 18.2  1.9  168   175   55   MOLECULE: HEMAGGLUTININ, CHAIN HA1;                                  
 612:  7jpd-a 18.2  1.0  156   160   84   MOLECULE: HEMAGGLUTININ HA1 CHAIN;                                   
 613:  6e7g-B 18.2  1.1  166   170  100   MOLECULE: HEMAGGLUTININ HA1 CHAIN;                                   
 614:  1hge-B 18.2  1.9  170   175   54   MOLECULE: HEMAGGLUTININ, (G135R), HA1 CHAIN;                         
 615:  2wrg-M 18.2  1.0  156   160   85   MOLECULE: HEMAGGLUTININ HA1 CHAIN;                                   
 616:  2wrg-K 18.2  1.1  156   160   85   MOLECULE: HEMAGGLUTININ HA1 CHAIN;                                   
 617:  2viu-B 18.2  2.0  169   175   54   MOLECULE: HEMAGGLUTININ;                                             
 618:  6d7c-B 18.2  1.3  159   171   55   MOLECULE: HEMAGGLUTININ HA1 CHAIN;                                   
 619:  5a3i-F 18.2  2.5  156   166   92   MOLECULE: HEMAGGLUTININ;                                             
 620:  2ypg-F 18.1  2.2  170   173   55   MOLECULE: HEMAGGLUTININ HA1 CHAIN;                                   
 621:  4d00-B 18.1  1.7  164   175   58   MOLECULE: HAEMAGGLUTININ HA1;                                        
 622:  4bsg-B 18.1  2.0  167   170   53   MOLECULE: HEMAGGLUTININ;                                             
 623:  4qy0-F 18.1  1.7  163   174   59   MOLECULE: HEMAGGLUTININ;                                             
 624:  4gms-F 18.1  1.9  164   171   55   MOLECULE: HEMAGGLUTININ HA1 CHAIN;                                   
 625:  6tvf-L 18.1  1.6  164   172   59   MOLECULE: HEMAGGLUTININ HA1;                                         
 626:  6ty1-L 18.1  1.6  164   172   59   MOLECULE: HEMAGGLUTININ;                                             
 627:  6twv-J 18.1  1.6  164   172   59   MOLECULE: HEMAGGLUTININ HA1;                                         
 628:  6tvr-H 18.1  1.6  164   172   59   MOLECULE: HEMAGGLUTININ HA1;                                         
 629:  6twv-H 18.1  1.6  164   172   59   MOLECULE: HEMAGGLUTININ HA1;                                         
 630:  6twv-D 18.1  1.6  164   172   59   MOLECULE: HEMAGGLUTININ HA1;                                         
 631:  6tvd-D 18.1  1.9  167   172   58   MOLECULE: HEMAGGLUTININ HA1;                                         
 632:  6twi-F 18.1  1.6  164   172   59   MOLECULE: HEMAGGLUTININ;                                             
 633:  6ty1-J 18.1  1.7  164   172   59   MOLECULE: HEMAGGLUTININ;                                             
 634:  4wsw-F 18.1  1.7  165   172   59   MOLECULE: HEMAGGLUTININ HA1 CHAIN;                                   
 635:  4nm8-F 18.1  1.9  164   171   54   MOLECULE: HEMAGGLUTININ HA1 CHAIN;                                   
 636:  4unw-D 18.1  2.2  170   172   52   MOLECULE: H3 HAEMAGGLUTININ HA1 CHAIN;                               
 637:  6twv-L 18.1  1.6  164   172   59   MOLECULE: HEMAGGLUTININ HA1;                                         
 638:  4o5i-H 18.1  2.1  170   173   53   MOLECULE: HEMAGGLUTININ HA1 CHAIN;                                   
 639:  4qy0-L 18.1  1.6  162   174   59   MOLECULE: HEMAGGLUTININ;                                             
 640:  3m5g-D 18.1  2.0  168   173   52   MOLECULE: HEMAGGLUTININ;                                             
 641:  5kuy-F 18.1  1.8  165   171   54   MOLECULE: HEMAGGLUTININ HA1;                                         
 642:  6nhp-B 18.1  2.1  168   172   54   MOLECULE: HEMAGGLUTININ HA1 CHAIN;                                   
 643:  5vtw-B 18.1  1.9  167   172   53   MOLECULE: HEMAGGLUTININ HA1 CHAIN;                                   
 644:  6bkq-F 18.1  2.1  167   171   54   MOLECULE: HEMAGGLUTININ;                                             
 645:  5t6s-D 18.1  1.8  162   171   55   MOLECULE: HEMAGGLUTININ HA1;                                         
 646:  6bkm-B 18.1  1.9  167   172   53   MOLECULE: HEMAGGLUTININ;                                             
 647:  5vtr-B 18.1  1.9  167   172   53   MOLECULE: HEMAGGLUTININ HA1 CHAIN;                                   
 648:  5kuy-D 18.1  1.9  167   172   53   MOLECULE: HEMAGGLUTININ HA1;                                         
 649:  5vtx-B 18.1  1.9  167   172   53   MOLECULE: HEMAGGLUTININ HA1 CHAIN;                                   
 650:  6bkm-F 18.1  2.0  166   171   54   MOLECULE: HEMAGGLUTININ;                                             
 651:  6bkq-B 18.1  1.9  167   172   53   MOLECULE: HEMAGGLUTININ;                                             
 652:  5vtz-B 18.1  2.1  168   172   54   MOLECULE: HEMAGGLUTININ HA1 CHAIN;                                   
 653:  5kuy-B 18.1  2.0  169   176   54   MOLECULE: HEMAGGLUTININ HA1;                                         
 654:  7rdh-F 18.1  2.0  166   171   55   MOLECULE: HEMAGGLUTININ HA1 CHAIN;                                   
 655:  6nhp-F 18.1  2.1  167   171   54   MOLECULE: HEMAGGLUTININ HA1 CHAIN;                                   
 656:  4o5i-L 18.1  2.2  171   173   54   MOLECULE: HEMAGGLUTININ HA1 CHAIN;                                   
 657:  3m5i-B 18.1  2.0  170   175   52   MOLECULE: HEMAGGLUTININ;                                             
 658:  3htp-B 18.1  1.1  156   160   87   MOLECULE: HEMAGGLUTININ;                                             
 659:  3m5g-F 18.1  2.0  167   172   52   MOLECULE: HEMAGGLUTININ;                                             
 660:  6ns9-B 18.1  2.3  171   173   54   MOLECULE: HEMAGGLUTININ HA1 CHAIN;                                   
 661:  6idb-B 18.1  2.0  169   172   53   MOLECULE: HEMAGGLUTININ HA1 CHAIN;                                   
 662:  6bkp-B 18.1  2.1  169   173   53   MOLECULE: HEMAGGLUTININ;                                             
 663:  6aos-B 18.1  2.1  170   173   53   MOLECULE: HEMAGGLUTININ HA1 CHAIN;                                   
 664:  4qy0-J 18.1  1.8  165   174   58   MOLECULE: HEMAGGLUTININ;                                             
 665:  4qy1-D 18.1  1.8  165   174   58   MOLECULE: HEMAGGLUTININ;                                             
 666:  4qy1-L 18.1  1.6  162   174   59   MOLECULE: HEMAGGLUTININ;                                             
 667:  4d00-F 18.1  1.7  163   173   58   MOLECULE: HAEMAGGLUTININ HA1;                                        
 668:  6v44-F 18.1  2.1  166   173   55   MOLECULE: HEMAGGLUTININ HA1 CHAIN;                                   
 669:  4qy2-J 18.1  1.8  165   174   58   MOLECULE: HEMAGGLUTININ;                                             
 670:  4qy1-P 18.1  1.8  165   174   58   MOLECULE: HEMAGGLUTININ;                                             
 671:  6v44-D 18.1  2.1  166   173   55   MOLECULE: HEMAGGLUTININ HA1 CHAIN;                                   
 672:  4qy2-H 18.1  1.7  164   174   58   MOLECULE: HEMAGGLUTININ;                                             
 673:  4qy1-F 18.1  1.7  163   174   59   MOLECULE: HEMAGGLUTININ;                                             
 674:  2hmg-F 18.1  1.8  169   175   54   MOLECULE: HEMAGGLUTININ (HA1 CHAIN);                                 
 675:  1hgg-D 18.1  1.9  170   175   54   MOLECULE: HEMAGGLUTININ, CHAIN HA1;                                  
 676:  1mqn-H 18.1  2.0  167   172   54   MOLECULE: HEMAGGLUTININ HA1 CHAIN;                                   
 677:  5y2m-E 18.1  2.1  165   172   55   MOLECULE: HEMAGGLUTININ;                                             
 678:  1hgf-D 18.1  1.9  170   175   54   MOLECULE: HEMAGGLUTININ, CHAIN HA1;                                  
 679:  5y2m-D 18.1  2.0  165   172   55   MOLECULE: HEMAGGLUTININ;                                             
 680:  5hmg-B 18.1  1.8  170   175   54   MOLECULE: HEMAGGLUTININ HA1 CHAIN;                                   
 681:  1mql-H 18.1  1.9  167   172   54   MOLECULE: HEMAGGLUTININ HA1 CHAIN;                                   
 682:  6tvb-D 18.1  1.7  165   175   59   MOLECULE: HEMAGGLUTININ HA1;                                         
 683:  4hmg-D 18.1  1.9  170   175   54   MOLECULE: HEMAGGLUTININ, CHAIN HA1;                                  
 684:  3hmg-F 18.1  1.9  169   175   54   MOLECULE: HEMAGGLUTININ;                                             
 685:  6tvd-H 18.1  1.6  164   172   59   MOLECULE: HEMAGGLUTININ HA1;                                         
 686:  1hgd-D 18.1  1.9  170   175   54   MOLECULE: HEMAGGLUTININ, CHAIN HA1;                                  
 687:  3eym-F 18.1  2.0  167   172   54   MOLECULE: HEMAGGLUTININ HA1 CHAIN;                                   
 688:  1hge-D 18.1  1.9  168   175   55   MOLECULE: HEMAGGLUTININ, (G135R), HA1 CHAIN;                         
 689:  1mql-E 18.1  2.1  168   172   55   MOLECULE: HEMAGGLUTININ HA1 CHAIN;                                   
 690:  4hmg-B 18.1  1.9  169   175   54   MOLECULE: HEMAGGLUTININ, CHAIN HA1;                                  
 691:  1hgj-D 18.1  1.9  168   175   55   MOLECULE: HEMAGGLUTININ, CHAIN HA1;                                  
 692:  1mqm-H 18.1  2.0  167   172   54   MOLECULE: HEMAGGLUTININ HA1 CHAIN;                                   
 693:  5xlb-D 18.1  2.1  166   172   55   MOLECULE: HEMAGGLUTININ;                                             
 694:  5xl5-D 18.1  2.1  166   172   55   MOLECULE: HEMAGGLUTININ;                                             
 695:  1rvz-B 18.1  1.3  158   160   84   MOLECULE: HEMAGGLUTININ;                                             
 696:  5xrs-B 18.1  1.8  166   172   54   MOLECULE: HEMAGGLUTININ;                                             
 697:  1rvz-L 18.1  1.2  158   160   84   MOLECULE: HEMAGGLUTININ;                                             
 698:  7jpd-b 18.1  1.0  156   160   84   MOLECULE: HEMAGGLUTININ HA1 CHAIN;                                   
 699:  7jpd-c 18.1  1.1  156   160   84   MOLECULE: HEMAGGLUTININ HA1 CHAIN;                                   
 700:  4o58-B 18.1  2.0  165   172   55   MOLECULE: HEMAGGLUTININ HA1 CHAIN;                                   
 701:  4qy0-B 18.1  1.6  162   174   59   MOLECULE: HEMAGGLUTININ;                                             
 702:  4bsh-B 18.1  1.9  166   170   54   MOLECULE: HEMAGGLUTININ;                                             
 703:  2hmg-B 18.1  1.8  169   175   54   MOLECULE: HEMAGGLUTININ (HA1 CHAIN);                                 
 704:  6v44-B 18.1  2.0  166   173   55   MOLECULE: HEMAGGLUTININ HA1 CHAIN;                                   
 705:  5xla-A 18.1  2.2  167   490   54   MOLECULE: HEMAGGLUTININ;                                             
 706:  3m5h-B 18.0  1.7  163   176   54   MOLECULE: HEMAGGLUTININ;                                             
 707:  3eyj-B 18.0  2.1  169   172   54   MOLECULE: HEMAGGLUTININ HA1 CHAIN;                                   
 708:  3m5j-B 18.0  1.8  164   176   53   MOLECULE: HEMAGGLUTININ;                                             
 709:  3eyk-B 18.0  1.9  167   172   53   MOLECULE: HEMAGGLUTININ HA1 CHAIN;                                   
 710:  4o5i-D 18.0  2.2  171   173   54   MOLECULE: HEMAGGLUTININ HA1 CHAIN;                                   
 711:  4gms-D 18.0  1.9  164   171   55   MOLECULE: HEMAGGLUTININ HA1 CHAIN;                                   
 712:  4o5i-J 18.0  2.1  170   173   53   MOLECULE: HEMAGGLUTININ HA1 CHAIN;                                   
 713:  4qy1-B 18.0  2.0  165   174   58   MOLECULE: HEMAGGLUTININ;                                             
 714:  5th1-F 18.0  1.5  160   170   59   MOLECULE: HEMAGGLUTININ HA1 CHAIN;                                   
 715:  6tvd-B 18.0  1.6  164   172   59   MOLECULE: HEMAGGLUTININ HA1;                                         
 716:  6bks-B 18.0  2.1  169   173   52   MOLECULE: HEMAGGLUTININ;                                             
 717:  6bkn-B 18.0  2.1  170   173   52   MOLECULE: HEMAGGLUTININ;                                             
 718:  4qy1-H 18.0  1.7  162   174   59   MOLECULE: HEMAGGLUTININ;                                             
 719:  5xrt-D 18.0  2.0  168   174   52   MOLECULE: HEMAGGLUTININ;                                             
 720:  4o5i-F 18.0  2.1  169   173   53   MOLECULE: HEMAGGLUTININ HA1 CHAIN;                                   
 721:  6bko-B 18.0  2.1  170   173   52   MOLECULE: HEMAGGLUTININ;                                             
 722:  6bkr-B 18.0  2.1  169   173   52   MOLECULE: HEMAGGLUTININ HA1 CHAIN;                                   
 723:  6nhp-D 18.0  2.1  167   171   54   MOLECULE: HEMAGGLUTININ HA1 CHAIN;                                   
 724:  5vtu-F 18.0  1.9  166   171   54   MOLECULE: HEMAGGLUTININ HA1 CHAIN;                                   
 725:  5vty-F 18.0  1.9  166   171   54   MOLECULE: HEMAGGLUTININ HA1 CHAIN;                                   
 726:  6bkq-D 18.0  1.9  166   171   54   MOLECULE: HEMAGGLUTININ;                                             
 727:  5vtz-F 18.0  2.1  167   171   54   MOLECULE: HEMAGGLUTININ HA1 CHAIN;                                   
 728:  5vtv-B 18.0  1.9  167   172   53   MOLECULE: HEMAGGLUTININ HA1 CHAIN;                                   
 729:  6nhq-F 18.0  2.1  167   171   54   MOLECULE: HEMAGGLUTININ HA1 CHAIN;                                   
 730:  5vtw-F 18.0  2.1  167   171   54   MOLECULE: HEMAGGLUTININ HA1 CHAIN;                                   
 731:  6nhq-B 18.0  2.1  168   172   54   MOLECULE: HEMAGGLUTININ HA1 CHAIN;                                   
 732:  5vty-D 18.0  2.0  166   171   54   MOLECULE: HEMAGGLUTININ HA1 CHAIN;                                   
 733:  5vty-B 18.0  1.9  166   171   54   MOLECULE: HEMAGGLUTININ HA1 CHAIN;                                   
 734:  5vu4-B 18.0  2.0  168   172   54   MOLECULE: HEMAGGLUTININ HA1 CHAIN;                                   
 735:  6nhq-D 18.0  2.1  167   171   54   MOLECULE: HEMAGGLUTININ HA1 CHAIN;                                   
 736:  6tzb-F 18.0  2.1  168   171   54   MOLECULE: HEMAGGLUTININ HA1 CHAIN;                                   
 737:  5vtw-D 18.0  2.0  167   171   54   MOLECULE: HEMAGGLUTININ HA1 CHAIN;                                   
 738:  5vtx-D 18.0  2.1  167   171   54   MOLECULE: HEMAGGLUTININ HA1 CHAIN;                                   
 739:  5vu4-F 18.0  2.1  167   171   54   MOLECULE: HEMAGGLUTININ HA1 CHAIN;                                   
 740:  6tzb-D 18.0  1.9  166   171   54   MOLECULE: HEMAGGLUTININ HA1 CHAIN;                                   
 741:  5vtx-F 18.0  2.0  166   171   54   MOLECULE: HEMAGGLUTININ HA1 CHAIN;                                   
 742:  5vtv-F 18.0  2.0  166   171   54   MOLECULE: HEMAGGLUTININ HA1 CHAIN;                                   
 743:  5vtu-D 18.0  1.9  166   171   54   MOLECULE: HEMAGGLUTININ HA1 CHAIN;                                   
 744:  4cz0-F 18.0  1.5  160   172   60   MOLECULE: HAEMAGGLUTININ;                                            
 745:  2wr2-C 18.0  1.2  165   485   89   MOLECULE: HEMAGGLUTININ;                                             
 746:  6aov-B 18.0  2.1  169   173   53   MOLECULE: HEMAGGLUTININ HA1 CHAIN;                                   
 747:  6aor-B 18.0  2.1  170   173   53   MOLECULE: HEMAGGLUTININ HA1 CHAIN;                                   
 748:  6aou-B 18.0  2.1  169   173   53   MOLECULE: HEMAGGLUTININ HA1 CHAIN;                                   
 749:  6aoq-B 18.0  2.2  170   173   54   MOLECULE: HEMAGGLUTININ HA1 CHAIN;                                   
 750:  6aop-B 18.0  2.2  171   173   54   MOLECULE: HEMAGGLUTININ HA1 CHAIN;                                   
 751:  6ii8-F 18.0  2.0  167   171   54   MOLECULE: HEMAGGLUTININ;                                             
 752:  6nsc-B 18.0  2.2  170   173   54   MOLECULE: HEMAGGLUTININ HA1 CHAIN;                                   
 753:  4qy1-N 18.0  1.7  162   174   59   MOLECULE: HEMAGGLUTININ;                                             
 754:  4cyv-F 18.0  1.6  164   172   59   MOLECULE: HEMAGGLUTININ;                                             
 755:  4qy1-X 18.0  1.6  162   174   59   MOLECULE: HEMAGGLUTININ;                                             
 756:  4qy0-D 18.0  1.8  165   174   58   MOLECULE: HEMAGGLUTININ;                                             
 757:  4cyz-F 18.0  1.4  160   172   60   MOLECULE: HEMAGGLUTININ;                                             
 758:  4d00-D 18.0  2.1  166   176   57   MOLECULE: HAEMAGGLUTININ HA1;                                        
 759:  4wsx-F 18.0  1.5  161   172   59   MOLECULE: HEMAGGLUTININ HA1 CHAIN;                                   
 760:  4wsw-B 18.0  2.0  168   172   58   MOLECULE: HEMAGGLUTININ HA1 CHAIN;                                   
 761:  3hmg-D 18.0  1.8  169   175   54   MOLECULE: HEMAGGLUTININ;                                             
 762:  4unw-B 18.0  1.7  167   172   51   MOLECULE: H3 HAEMAGGLUTININ HA1 CHAIN;                               
 763:  1mql-B 18.0  2.0  167   172   54   MOLECULE: HEMAGGLUTININ HA1 CHAIN;                                   
 764:  4uo0-B 18.0  2.2  168   172   52   MOLECULE: HEMAGGLUTININ;                                             
 765:  5hmg-F 18.0  1.8  169   175   53   MOLECULE: HEMAGGLUTININ HA1 CHAIN;                                   
 766:  3hmg-B 18.0  1.9  169   175   54   MOLECULE: HEMAGGLUTININ;                                             
 767:  5hmg-D 18.0  1.8  169   175   53   MOLECULE: HEMAGGLUTININ HA1 CHAIN;                                   
 768:  1eo8-B 18.0  2.1  171   175   54   MOLECULE: HEMAGGLUTININ (HA1 CHAIN);                                 
 769:  2hmg-D 18.0  1.8  169   175   54   MOLECULE: HEMAGGLUTININ (HA1 CHAIN);                                 
 770:  1ruz-K 18.0  1.1  157   160   85   MOLECULE: HEMAGGLUTININ;                                             
 771:  1ruz-M 18.0  1.1  157   160   85   MOLECULE: HEMAGGLUTININ;                                             
 772:  7k39-D 18.0  1.9  165   172   55   MOLECULE: HEMAGGLUTININ;                                             
 773:  7k39-B 18.0  1.9  165   172   55   MOLECULE: HEMAGGLUTININ;                                             
 774:  7k39-F 18.0  1.9  167   172   54   MOLECULE: HEMAGGLUTININ;                                             
 775:  7jpd-d 18.0  1.0  156   160   84   MOLECULE: HEMAGGLUTININ HA1 CHAIN;                                   
 776:  7jpd-e 18.0  1.0  156   160   84   MOLECULE: HEMAGGLUTININ HA1 CHAIN;                                   
 777:  1ruz-I 18.0  1.1  157   160   85   MOLECULE: HEMAGGLUTININ;                                             
 778:  4jtx-B 18.0  1.0  158   162   82   MOLECULE: HEMAGGLUTININ;                                             
 779:  4kwm-B 18.0  1.2  161   164  100   MOLECULE: HEMAGGLUTININ;                                             
 780:  4gms-B 18.0  1.7  163   171   54   MOLECULE: HEMAGGLUTININ HA1 CHAIN;                                   
 781:  4jtx-H 18.0  1.1  158   162   84   MOLECULE: HEMAGGLUTININ;                                             
 782:  4kwm-D 18.0  1.2  161   164  100   MOLECULE: HEMAGGLUTININ;                                             
 783:  5tgu-F 17.9  1.4  159   171   58   MOLECULE: HEMAGGLUTININ HA1 CHAIN;                                   
 784:  5thb-B 17.9  1.4  160   171   59   MOLECULE: HEMAGGLUTININ HA1 CHAIN;                                   
 785:  5tgu-D 17.9  1.5  160   171   59   MOLECULE: HEMAGGLUTININ HA1 CHAIN;                                   
 786:  4wa1-E 17.9  2.0  168   491   54   MOLECULE: HEMAGGLUTININ;                                             
 787:  5thc-D 17.9  1.7  162   171   57   MOLECULE: HEMAGGLUTININ HA1 CHAIN;                                   
 788:  6tvd-L 17.9  1.6  164   172   59   MOLECULE: HEMAGGLUTININ HA1;                                         
 789:  5thb-D 17.9  1.7  162   169   57   MOLECULE: HEMAGGLUTININ HA1 CHAIN;                                   
 790:  4cyw-F 17.9  1.8  164   173   59   MOLECULE: HEMAGGLUTININ;                                             
 791:  4unx-D 17.9  1.8  163   172   53   MOLECULE: H3 HAEMAGGLUTININ HA1 CHAIN;                               
 792:  3al4-J 17.9  1.1  158   162   84   MOLECULE: HEMAGGLUTININ;                                             
 793:  4wsw-D 17.9  1.9  167   172   59   MOLECULE: HEMAGGLUTININ HA1 CHAIN;                                   
 794:  4o5i-B 17.9  2.1  169   173   53   MOLECULE: HEMAGGLUTININ HA1 CHAIN;                                   
 795:  5vtq-F 17.9  2.0  166   171   54   MOLECULE: HEMAGGLUTININ HA1 CHAIN;                                   
 796:  5vtq-B 17.9  1.9  167   172   53   MOLECULE: HEMAGGLUTININ HA1 CHAIN;                                   
 797:  5vu4-D 17.9  2.0  167   171   54   MOLECULE: HEMAGGLUTININ HA1 CHAIN;                                   
 798:  5vtq-D 17.9  1.9  166   171   54   MOLECULE: HEMAGGLUTININ HA1 CHAIN;                                   
 799:  6bkm-D 17.9  2.0  167   171   54   MOLECULE: HEMAGGLUTININ;                                             
 800:  5vtr-F 17.9  2.0  166   171   54   MOLECULE: HEMAGGLUTININ HA1 CHAIN;                                   
 801:  5vtr-D 17.9  2.0  167   171   54   MOLECULE: HEMAGGLUTININ HA1 CHAIN;                                   
 802:  5thf-F 17.9  1.9  168   176   53   MOLECULE: HEMAGGLUTININ HA1 CHAIN;                                   
 803:  4k3x-F 17.9  1.3  163   170   66   MOLECULE: HEMAGGLUTININ HA1;                                         
 804:  4k3x-D 17.9  1.2  163   170   66   MOLECULE: HEMAGGLUTININ HA1;                                         
 805:  3al4-D 17.9  1.1  158   162   84   MOLECULE: HEMAGGLUTININ;                                             
 806:  5vjm-B 17.9  1.8  163   171   55   MOLECULE: HEMAGGLUTININ HA1;                                         
 807:  7t1v-B 17.9  1.7  161   170   55   MOLECULE: HEMAGGLUTININ HA1 CHAIN;                                   
 808:  7t1v-F 17.9  1.9  161   170   55   MOLECULE: HEMAGGLUTININ HA1 CHAIN;                                   
 809:  6nsb-B 17.9  2.2  170   173   53   MOLECULE: HEMAGGLUTININ HA1 CHAIN;                                   
 810:  7t1v-D 17.9  1.7  161   170   55   MOLECULE: HEMAGGLUTININ HA1 CHAIN;                                   
 811:  4wsx-N 17.9  1.5  161   172   59   MOLECULE: HEMAGGLUTININ HA1 CHAIN;                                   
 812:  4wsx-D 17.9  1.5  161   172   59   MOLECULE: HEMAGGLUTININ HA1 CHAIN;                                   
 813:  4wsx-X 17.9  1.5  161   172   59   MOLECULE: HEMAGGLUTININ HA1 CHAIN;                                   
 814:  4cyw-D 17.9  1.8  164   173   59   MOLECULE: HEMAGGLUTININ;                                             
 815:  4wsx-H 17.9  1.5  161   172   59   MOLECULE: HEMAGGLUTININ HA1 CHAIN;                                   
 816:  4wsx-L 17.9  1.5  161   172   59   MOLECULE: HEMAGGLUTININ HA1 CHAIN;                                   
 817:  4wsx-P 17.9  1.5  161   172   59   MOLECULE: HEMAGGLUTININ HA1 CHAIN;                                   
 818:  4cyv-D 17.9  1.4  160   172   60   MOLECULE: HEMAGGLUTININ;                                             
 819:  4qy1-R 17.9  1.7  162   174   59   MOLECULE: HEMAGGLUTININ;                                             
 820:  4qy1-T 17.9  1.8  164   174   58   MOLECULE: HEMAGGLUTININ;                                             
 821:  4uny-B 17.9  2.0  170   173   51   MOLECULE: HAY SUBUNIT OF HAEMAGGLUTININ;                             
 822:  4zcj-B 17.9  1.9  165   172   55   MOLECULE: HEMAGGLUTININ;                                             
 823:  4unx-F 17.9  2.2  170   172   52   MOLECULE: H3 HAEMAGGLUTININ HA1 CHAIN;                               
 824:  4uo3-B 17.9  2.1  167   172   51   MOLECULE: H3 HAEMAGGLUTININ HA1 CHAIN;                               
 825:  4uo3-F 17.9  2.0  168   171   51   MOLECULE: H3 HAEMAGGLUTININ HA1 CHAIN;                               
 826:  4unz-B 17.9  2.1  170   173   52   MOLECULE: HAY SUBUNIT OF HAEMAGGLUTININ;                             
 827:  4uo8-B 17.9  2.2  171   175   52   MOLECULE: HA1;                                                       
 828:  4unw-F 17.9  2.0  169   172   51   MOLECULE: H3 HAEMAGGLUTININ HA1 CHAIN;                               
 829:  6hjp-F 17.9  1.2  170   174   84   MOLECULE: HEMAGGLUTININ;                                             
 830:  4wsx-B 17.9  1.5  161   172   59   MOLECULE: HEMAGGLUTININ HA1 CHAIN;                                   
 831:  4wsx-R 17.9  1.5  161   172   59   MOLECULE: HEMAGGLUTININ HA1 CHAIN;                                   
 832:  6hjp-B 17.9  1.2  170   174   84   MOLECULE: HEMAGGLUTININ;                                             
 833:  4wsx-J 17.9  1.5  161   172   59   MOLECULE: HEMAGGLUTININ HA1 CHAIN;                                   
 834:  4wsx-T 17.9  1.5  161   172   59   MOLECULE: HEMAGGLUTININ HA1 CHAIN;                                   
 835:  6hjp-D 17.9  1.2  170   174   84   MOLECULE: HEMAGGLUTININ;                                             
 836:  4wsx-V 17.9  1.5  161   172   59   MOLECULE: HEMAGGLUTININ HA1 CHAIN;                                   
 837:  4kth-B 17.9  1.7  161   165   99   MOLECULE: HEMAGGLUTININ;                                             
 838:  6n41-B 17.9  1.1  161   486   84   MOLECULE: HEMAGGLUTININ;                                             
 839:  7jpd-f 17.9  1.0  156   160   84   MOLECULE: HEMAGGLUTININ HA1 CHAIN;                                   
 840:  4cyv-B 17.9  1.7  164   172   59   MOLECULE: HEMAGGLUTININ;                                             
 841:  4bsc-B 17.9  2.0  167   170   54   MOLECULE: HEMAGGLUTININ;                                             
 842:  4bsa-B 17.9  2.0  167   170   54   MOLECULE: HEMAGGLUTININ;                                             
 843:  4ju0-D 17.9  1.1  160   164   83   MOLECULE: HEMAGGLUTININ;                                             
 844:  4jtv-H 17.9  1.0  158   162   82   MOLECULE: HEMAGGLUTININ;                                             
 845:  4jtv-J 17.9  1.1  158   162   84   MOLECULE: HEMAGGLUTININ;                                             
 846:  4jtv-D 17.9  1.0  158   162   84   MOLECULE: HEMAGGLUTININ;                                             
 847:  4bsd-B 17.9  1.8  162   170   55   MOLECULE: HEMAGGLUTININ;                                             
 848:  3vun-F 17.9  1.9  167   173   54   MOLECULE: HEMAGGLUTININ HA1 CHAIN;                                   
 849:  3vun-D 17.9  1.9  167   173   54   MOLECULE: HEMAGGLUTININ HA1 CHAIN;                                   
 850:  3vun-B 17.9  2.1  168   173   55   MOLECULE: HEMAGGLUTININ HA1 CHAIN;                                   
 851:  5jw3-B 17.9  1.8  162   170   54   MOLECULE: HEMAGGLUTININ;                                             
 852:  5xrs-F 17.9  2.0  168   172   54   MOLECULE: HEMAGGLUTININ;                                             
 853:  3al4-H 17.8  1.1  158   162   84   MOLECULE: HEMAGGLUTININ;                                             
 854:  5tgu-B 17.8  1.5  160   171   59   MOLECULE: HEMAGGLUTININ HA1 CHAIN;                                   
 855:  5tgo-F 17.8  1.5  160   171   59   MOLECULE: HEMAGGLUTININ HA1 CHAIN;                                   
 856:  5th0-F 17.8  1.5  160   170   59   MOLECULE: HEMAGGLUTININ HA1 CHAIN;                                   
 857:  5tgv-D 17.8  1.4  159   168   58   MOLECULE: HEMAGGLUTININ HA1 CHAIN;                                   
 858:  6tvd-J 17.8  1.7  164   172   59   MOLECULE: HEMAGGLUTININ HA1;                                         
 859:  5thc-B 17.8  1.7  163   171   58   MOLECULE: HEMAGGLUTININ HA1 CHAIN;                                   
 860:  5th0-D 17.8  1.4  159   168   58   MOLECULE: HEMAGGLUTININ HA1 CHAIN;                                   
 861:  4uny-D 17.8  2.2  170   172   52   MOLECULE: HAY SUBUNIT OF HAEMAGGLUTININ;                             
 862:  3m5j-D 17.8  1.8  165   172   53   MOLECULE: HEMAGGLUTININ;                                             
 863:  4wa2-C 17.8  2.1  169   491   55   MOLECULE: HEMAGGLUTININ;                                             
 864:  4k3x-B 17.8  1.3  163   170   66   MOLECULE: HEMAGGLUTININ HA1;                                         
 865:  7rdh-D 17.8  2.0  170   185   54   MOLECULE: HEMAGGLUTININ HA1 CHAIN;                                   
 866:  4cyz-D 17.8  1.5  160   172   60   MOLECULE: HEMAGGLUTININ;                                             
 867:  4xq5-D 17.8  1.7  162   169   57   MOLECULE: HEMAGGLUTININ HA1 CHAIN;                                   
 868:  4unx-B 17.8  1.7  165   172   52   MOLECULE: H3 HAEMAGGLUTININ HA1 CHAIN;                               
 869:  4uo0-D 17.8  2.0  165   172   53   MOLECULE: HEMAGGLUTININ;                                             
 870:  4uny-F 17.8  2.2  170   172   52   MOLECULE: HAY SUBUNIT OF HAEMAGGLUTININ;                             
 871:  4uo5-F 17.8  2.0  170   175   52   MOLECULE: H3 HAEMAGGLUTININ HA1 CHAIN;                               
 872:  4uoa-B 17.8  2.0  168   172   51   MOLECULE: HA1;                                                       
 873:  4uo9-B 17.8  2.1  171   174   51   MOLECULE: HA1;                                                       
 874:  4jtv-B 17.8  1.1  158   162   84   MOLECULE: HEMAGGLUTININ;                                             
 875:  4ju0-J 17.8  1.2  160   164   83   MOLECULE: HEMAGGLUTININ;                                             
 876:  3ztj-B 17.8  2.0  169   172   55   MOLECULE: HEMAGGLUTININ HA1 CHAIN;                                   
 877:  4bsb-B 17.8  1.8  162   170   55   MOLECULE: HEMAGGLUTININ;                                             
 878:  4cyw-B 17.8  1.5  160   172   60   MOLECULE: HEMAGGLUTININ;                                             
 879:  4kw1-B 17.8  1.8  161   165   99   MOLECULE: HEMAGGLUTININ;                                             
 880:  5xrs-D 17.8  2.1  168   172   54   MOLECULE: HEMAGGLUTININ;                                             
 881:  3m5j-F 17.7  2.0  167   171   53   MOLECULE: HEMAGGLUTININ;                                             
 882:  3al4-B 17.7  1.0  158   162   82   MOLECULE: HEMAGGLUTININ;                                             
 883:  4bsf-B 17.7  1.9  163   170   55   MOLECULE: HAEMAGGLUTININ HA1;                                        
 884:  5tgo-D 17.7  1.7  163   169   58   MOLECULE: HEMAGGLUTININ HA1 CHAIN;                                   
 885:  5tgo-B 17.7  1.4  160   171   58   MOLECULE: HEMAGGLUTININ HA1 CHAIN;                                   
 886:  5thf-D 17.7  1.8  167   184   53   MOLECULE: HEMAGGLUTININ HA1 CHAIN;                                   
 887:  4lkg-B 17.7  1.7  162   170   55   MOLECULE: HEMAGGLUTININ;                                             
 888:  4lkg-F 17.7  1.7  162   170   55   MOLECULE: HEMAGGLUTININ;                                             
 889:  4lkg-D 17.7  1.7  162   170   55   MOLECULE: HEMAGGLUTININ;                                             
 890:  4kth-D 17.7  1.5  163   170   97   MOLECULE: HEMAGGLUTININ;                                             
 891:  4uo5-D 17.7  2.2  171   175   52   MOLECULE: H3 HAEMAGGLUTININ HA1 CHAIN;                               
 892:  6ii9-B 17.7  1.8  162   170   55   MOLECULE: HEMAGGLUTININ;                                             
 893:  5vjk-B 17.7  1.8  160   168   55   MOLECULE: HEMAGGLUTININ HA1;                                         
 894:  4unz-D 17.7  2.2  170   172   52   MOLECULE: HAY SUBUNIT OF HAEMAGGLUTININ;                             
 895:  4zcj-D 17.7  2.1  167   171   54   MOLECULE: HEMAGGLUTININ;                                             
 896:  4uo6-B 17.7  2.0  170   175   52   MOLECULE: H3 HAEMAGGLUTININ HA1 CHAIN;                               
 897:  4uo2-B 17.7  2.2  169   172   52   MOLECULE: H3 HAEMAGGLUTININ HA1 CHAIN;                               
 898:  4uo2-F 17.7  2.0  167   172   53   MOLECULE: H3 HAEMAGGLUTININ HA1 CHAIN;                               
 899:  4uo3-D 17.7  2.2  169   172   52   MOLECULE: H3 HAEMAGGLUTININ HA1 CHAIN;                               
 900:  4uo4-B 17.7  2.2  171   175   51   MOLECULE: H3 HAEMAGGLUTININ HA1 CHAIN;                               
 901:  4unz-F 17.7  2.1  169   172   51   MOLECULE: HAY SUBUNIT OF HAEMAGGLUTININ;                             
 902:  4dj7-D 17.7  1.6  163   171   55   MOLECULE: HEMAGGLUTININ;                                             
 903:  4jtx-F 17.7  1.1  157   161   82   MOLECULE: HEMAGGLUTININ;                                             
 904:  4jtx-L 17.7  1.1  157   161   82   MOLECULE: HEMAGGLUTININ;                                             
 905:  4bsi-B 17.7  1.7  161   170   55   MOLECULE: HEMAGGLUTININ;                                             
 906:  4bse-B 17.7  2.0  166   170   54   MOLECULE: HAEMAGGLUTININ HA1;                                        
 907:  4w8n-F 17.7  1.3  160   164   86   MOLECULE: HEMAGGLUTININ;                                             
 908:  3ztj-D 17.7  2.1  168   172   55   MOLECULE: HEMAGGLUTININ HA1 CHAIN;                                   
 909:  3al4-L 17.6  1.1  157   161   82   MOLECULE: HEMAGGLUTININ;                                             
 910:  5tgv-F 17.6  1.6  162   171   57   MOLECULE: HEMAGGLUTININ HA1 CHAIN;                                   
 911:  5th0-B 17.6  1.5  160   171   59   MOLECULE: HEMAGGLUTININ HA1 CHAIN;                                   
 912:  7t3d-I 17.6  1.2  159   163   83   MOLECULE: HEMAGGLUTININ HA1 CHAIN;                                   
 913:  7t3d-B 17.6  1.2  159   163   83   MOLECULE: HEMAGGLUTININ HA1 CHAIN;                                   
 914:  7t3d-G 17.6  1.2  159   163   83   MOLECULE: HEMAGGLUTININ HA1 CHAIN;                                   
 915:  5thb-F 17.6  1.5  159   169   58   MOLECULE: HEMAGGLUTININ HA1 CHAIN;                                   
 916:  6tvd-F 17.6  1.7  164   172   59   MOLECULE: HEMAGGLUTININ HA1;                                         
 917:  4kw1-H 17.6  1.8  161   165   99   MOLECULE: HEMAGGLUTININ;                                             
 918:  4h32-H 17.6  1.5  164   171   64   MOLECULE: HEMAGGLUTININ;                                             
 919:  3m5i-D 17.6  2.0  168   172   53   MOLECULE: HEMAGGLUTININ;                                             
 920:  4uo7-D 17.6  2.2  170   175   52   MOLECULE: HAEMAGGLUTININ HA1;                                        
 921:  6ii9-F 17.6  1.8  161   170   55   MOLECULE: HEMAGGLUTININ;                                             
 922:  6ii8-B 17.6  2.0  167   172   53   MOLECULE: HEMAGGLUTININ;                                             
 923:  5hu8-B 17.6  1.3  158   162   99   MOLECULE: HEMAGGLUTININ HA1;                                         
 924:  4xq5-B 17.6  1.4  160   171   58   MOLECULE: HEMAGGLUTININ HA1 CHAIN;                                   
 925:  6ona-B 17.6  1.1  160   480   83   MOLECULE: HEMAGGLUTININ;                                             
 926:  4dj7-B 17.6  1.4  158   170   56   MOLECULE: HEMAGGLUTININ;                                             
 927:  4ju0-H 17.6  1.0  158   162   82   MOLECULE: HEMAGGLUTININ;                                             
 928:  4jtv-L 17.6  1.1  157   161   82   MOLECULE: HEMAGGLUTININ;                                             
 929:  4kwm-F 17.6  1.3  162   164  100   MOLECULE: HEMAGGLUTININ;                                             
 930:  4jtv-F 17.6  1.1  157   161   82   MOLECULE: HEMAGGLUTININ;                                             
 931:  6hjq-F 17.6  1.3  172   203   83   MOLECULE: HEMAGGLUTININ;                                             
 932:  6hjq-B 17.6  1.3  172   203   83   MOLECULE: HEMAGGLUTININ;                                             
 933:  6hjq-D 17.6  1.3  172   203   83   MOLECULE: HEMAGGLUTININ;                                             
 934:  5w42-B 17.6  1.9  164   174   54   MOLECULE: HEMAGGLUTININ;                                             
 935:  3ztj-F 17.5  2.0  166   172   55   MOLECULE: HEMAGGLUTININ HA1 CHAIN;                                   
 936:  5tgv-B 17.5  1.4  160   171   58   MOLECULE: HEMAGGLUTININ HA1 CHAIN;                                   
 937:  5th1-B 17.5  1.7  163   170   57   MOLECULE: HEMAGGLUTININ HA1 CHAIN;                                   
 938:  4kon-B 17.5  1.6  161   169   55   MOLECULE: HEMAGGLUTININ HA1;                                         
 939:  5cjs-K 17.5  1.4  149   156   72   MOLECULE: CR9114 LIGHT CHAIN;                                        
 940:  4h32-L 17.5  1.5  164   171   64   MOLECULE: HEMAGGLUTININ;                                             
 941:  4h32-F 17.5  1.6  164   171   64   MOLECULE: HEMAGGLUTININ;                                             
 942:  6ii9-D 17.5  1.8  161   170   55   MOLECULE: HEMAGGLUTININ;                                             
 943:  5hu8-F 17.5  1.5  158   162   99   MOLECULE: HEMAGGLUTININ HA1;                                         
 944:  5uk1-F 17.5  1.4  169   173   82   MOLECULE: HEMAGGLUTININ HA1;                                         
 945:  5uk1-D 17.5  1.4  169   173   82   MOLECULE: HEMAGGLUTININ HA1;                                         
 946:  5uk1-B 17.5  1.4  169   173   82   MOLECULE: HEMAGGLUTININ HA1;                                         
 947:  4uo7-F 17.5  2.0  169   174   53   MOLECULE: HAEMAGGLUTININ HA1;                                        
 948:  4uo2-D 17.5  2.0  164   171   54   MOLECULE: H3 HAEMAGGLUTININ HA1 CHAIN;                               
 949:  6n4f-B 17.5  2.0  166   172   55   MOLECULE: HEMAGGLUTININ HA1;                                         
 950:  4kth-F 17.5  1.6  159   163   99   MOLECULE: HEMAGGLUTININ;                                             
 951:  4ju0-B 17.5  1.1  158   162   84   MOLECULE: HEMAGGLUTININ;                                             
 952:  4w8n-B 17.5  1.4  160   169   86   MOLECULE: HEMAGGLUTININ;                                             
 953:  2wr0-A 17.4  1.2  167   490   89   MOLECULE: HEMAGGLUTININ;                                             
 954:  4wa1-B 17.4  1.9  168   491   54   MOLECULE: HEMAGGLUTININ;                                             
 955:  4h32-D 17.4  1.6  164   171   64   MOLECULE: HEMAGGLUTININ;                                             
 956:  3m5i-F 17.4  2.0  167   171   53   MOLECULE: HEMAGGLUTININ;                                             
 957:  4h32-B 17.4  1.5  163   168   64   MOLECULE: HEMAGGLUTININ;                                             
 958:  6icy-B 17.4  1.4  156   168   55   MOLECULE: HEMAGGLUTININ HA1 CHAIN;                                   
 959:  6ii8-D 17.4  1.7  163   172   54   MOLECULE: HEMAGGLUTININ;                                             
 960:  5hu8-D 17.4  1.3  158   162   99   MOLECULE: HEMAGGLUTININ HA1;                                         
 961:  5uk0-F 17.4  1.4  169   173   82   MOLECULE: HEMAGGLUTININ HA1;                                         
 962:  5ujz-F 17.4  1.4  169   173   82   MOLECULE: HEMAGGLUTININ HA1;                                         
 963:  7k3a-F 17.4  2.1  161   165   53   MOLECULE: HEMAGGLUTININ;                                             
 964:  4uo7-B 17.4  2.2  170   174   53   MOLECULE: HAEMAGGLUTININ HA1;                                        
 965:  3al4-F 17.4  1.1  157   161   84   MOLECULE: HEMAGGLUTININ;                                             
 966:  4fqv-B 17.4  1.4  158   170   56   MOLECULE: HEMAGGLUTININ HA1;                                         
 967:  4zcj-F 17.4  2.2  167   171   54   MOLECULE: HEMAGGLUTININ;                                             
 968:  4fqv-D 17.4  1.6  162   171   55   MOLECULE: HEMAGGLUTININ HA1;                                         
 969:  5cjs-D 17.4  1.3  140   143   77   MOLECULE: CR9114 LIGHT CHAIN;                                        
 970:  6hjn-B 17.4  1.2  169   173   85   MOLECULE: HEMAGGLUTININ;                                             
 971:  6n4f-D 17.4  2.0  166   172   55   MOLECULE: HEMAGGLUTININ HA1;                                         
 972:  6n4f-H 17.4  2.0  166   172   55   MOLECULE: HEMAGGLUTININ HA1;                                         
 973:  4dj6-D 17.4  1.4  159   171   56   MOLECULE: HEMAGGLUTININ;                                             
 974:  4dj8-D 17.4  1.8  163   171   55   MOLECULE: HEMAGGLUTININ;                                             
 975:  4r8w-B 17.4  2.0  166   169   51   MOLECULE: HEMAGGLUTININ;                                             
 976:  4dj7-F 17.4  1.6  161   169   55   MOLECULE: HEMAGGLUTININ;                                             
 977:  5thc-F 17.3  1.7  161   169   57   MOLECULE: HEMAGGLUTININ HA1 CHAIN;                                   
 978:  2wr0-C 17.3  1.1  165   486   89   MOLECULE: HEMAGGLUTININ;                                             
 979:  4h32-J 17.3  1.7  164   171   64   MOLECULE: HEMAGGLUTININ;                                             
 980:  5vjl-B 17.3  2.1  165   168   54   MOLECULE: HEMAGGLUTININ HA1;                                         
 981:  5ujz-D 17.3  1.4  169   173   82   MOLECULE: HEMAGGLUTININ HA1;                                         
 982:  5uk0-B 17.3  1.4  169   173   82   MOLECULE: HEMAGGLUTININ HA1;                                         
 983:  5uk0-D 17.3  1.4  169   173   82   MOLECULE: HEMAGGLUTININ HA1;                                         
 984:  5uk2-F 17.3  1.4  169   173   82   MOLECULE: HEMAGGLUTININ HA1;                                         
 985:  5uk2-B 17.3  1.4  169   173   82   MOLECULE: HEMAGGLUTININ HA1;                                         
 986:  5ujz-B 17.3  1.4  169   173   82   MOLECULE: HEMAGGLUTININ HA1;                                         
 987:  5uk2-D 17.3  1.4  169   173   82   MOLECULE: HEMAGGLUTININ HA1;                                         
 988:  4xq5-F 17.3  1.8  162   170   57   MOLECULE: HEMAGGLUTININ HA1 CHAIN;                                   
 989:  7k3a-B 17.3  1.9  158   165   53   MOLECULE: HEMAGGLUTININ;                                             
 990:  4uo1-B 17.3  1.9  165   172   53   MOLECULE: HEMAGGLUTININ;                                             
 991:  4uo1-F 17.3  2.0  167   172   53   MOLECULE: HEMAGGLUTININ;                                             
 992:  4cz0-B 17.3  1.8  164   172   57   MOLECULE: HAEMAGGLUTININ;                                            
 993:  6hjn-D 17.3  1.2  169   173   85   MOLECULE: HEMAGGLUTININ;                                             
 994:  6hjn-F 17.3  1.2  169   173   85   MOLECULE: HEMAGGLUTININ;                                             
 995:  6n4f-F 17.3  2.0  166   172   55   MOLECULE: HEMAGGLUTININ HA1;                                         
 996:  4ju0-L 17.3  1.1  157   161   84   MOLECULE: HEMAGGLUTININ;                                             
 997:  4w8n-D 17.3  1.3  160   172   86   MOLECULE: HEMAGGLUTININ;                                             
 998:  4ju0-F 17.3  1.1  157   161   84   MOLECULE: HEMAGGLUTININ;                                             
 999:  4dj8-B 17.3  1.7  161   170   55   MOLECULE: HEMAGGLUTININ;                                             
1000:  4wa2-D 17.2  2.1  169   491   55   MOLECULE: HEMAGGLUTININ;                                             
1001:  2wrf-I 17.2  1.0  164   485   88   MOLECULE: HEMAGGLUTININ;                                             
1002:  4fqv-F 17.2  1.4  157   169   56   MOLECULE: HEMAGGLUTININ HA1;                                         
1003:  4uo1-D 17.2  2.0  164   171   54   MOLECULE: HEMAGGLUTININ;                                             
1004:  4dj8-F 17.2  1.8  161   169   55   MOLECULE: HEMAGGLUTININ;                                             
1005:  4dj6-B 17.2  1.4  158   170   56   MOLECULE: HEMAGGLUTININ;                                             
1006:  2wr4-A 17.1  1.1  165   485   88   MOLECULE: HEMAGGLUTININ;                                             
1007:  4cz0-D 17.1  1.8  163   172   59   MOLECULE: HAEMAGGLUTININ;                                            
1008:  6lks-F 17.1  1.3  163   165   79   MOLECULE: HEMAGGLUTININ HA1 CHAIN;                                   
1009:  3ztn-B 17.1  1.5  163   173   83   MOLECULE: HAEMAGGLUTININ;                                            
1010:  5ug0-B 17.1  1.1  161   170   81   MOLECULE: HEMAGGLUTININ HA1;                                         
1011:  4dj6-F 17.1  1.4  157   169   56   MOLECULE: HEMAGGLUTININ;                                             
1012:  4wa2-B 17.0  1.9  168   491   54   MOLECULE: HEMAGGLUTININ;                                             
1013:  4xqo-B 17.0  1.5  158   169   59   MOLECULE: HEMAGGLUTININ HA1 CHAIN;                                   
1014:  1ti8-B 17.0  1.6  158   166   56   MOLECULE: HEMAGGLUTININ;                                             
1015:  6y5h-B 17.0  2.0  168   172   55   MOLECULE: X-31 INFLUENZA HAEMAGGLUTININ HA1;                         
1016:  6y5i-F 17.0  2.0  168   172   55   MOLECULE: X-31 INFLUENZA HAEMAGGLUTININ HA1;                         
1017:  6y5i-D 17.0  2.0  168   172   55   MOLECULE: X-31 INFLUENZA HAEMAGGLUTININ HA1;                         
1018:  6y5h-F 17.0  2.0  168   172   55   MOLECULE: X-31 INFLUENZA HAEMAGGLUTININ HA1;                         
1019:  6y5h-D 17.0  2.0  168   172   55   MOLECULE: X-31 INFLUENZA HAEMAGGLUTININ HA1;                         
1020:  6y5i-B 17.0  2.0  168   172   55   MOLECULE: X-31 INFLUENZA HAEMAGGLUTININ HA1;                         
1021:  4wa1-D 16.9  1.9  168   491   54   MOLECULE: HEMAGGLUTININ;                                             
1022:  4wea-A 16.9  2.1  169   491   53   MOLECULE: HEMAGGLUTININ;                                             
1023:  4i78-D 16.9  1.6  162   170   65   MOLECULE: HEMAGGLUTININ HA1;                                         
1024:  6v49-D 16.9  2.0  156   167   47   MOLECULE: HEMAGGLUTININ HA1 CHAIN;                                   
1025:  4kw1-D 16.9  1.8  157   161   91   MOLECULE: HEMAGGLUTININ;                                             
1026:  4i78-C 16.9  1.5  162   170   65   MOLECULE: HEMAGGLUTININ HA1;                                         
1027:  6v46-D 16.9  1.1  160   166   60   MOLECULE: HEMAGGLUTININ HA1 CHAIN;                                   
1028:  5a3i-B 16.9  2.5  157   166   92   MOLECULE: HEMAGGLUTININ;                                             
1029:  4we9-A 16.8  2.1  169   491   53   MOLECULE: HEMAGGLUTININ;                                             
1030:  6lks-H 16.8  1.4  163   165   79   MOLECULE: HEMAGGLUTININ HA1 CHAIN;                                   
1031:  6v46-B 16.8  1.1  160   166   60   MOLECULE: HEMAGGLUTININ HA1 CHAIN;                                   
1032:  6v46-F 16.8  1.1  160   166   60   MOLECULE: HEMAGGLUTININ HA1 CHAIN;                                   
1033:  6hjr-B 16.8  1.4  172   203   83   MOLECULE: HEMAGGLUTININ;                                             
1034:  7kna-C 16.8  1.1  157   483   83   MOLECULE: HEMAGGLUTININ,I53_DN5;                                     
1035:  4eef-F 16.8  1.4  169   171   84   MOLECULE: HEMAGGLUTININ HA1 CHAIN;                                   
1036:  5v2a-B 16.8  1.8  161   170   54   MOLECULE: HEMAGGLUTININ;                                             
1037:  2wr0-B 16.7  0.9  165   491   88   MOLECULE: HEMAGGLUTININ;                                             
1038:  2wr1-C 16.7  1.2  165   485   89   MOLECULE: HEMAGGLUTININ;                                             
1039:  6xgc-D 16.7  1.2  160   164   83   MOLECULE: HEMAGGLUTININ HA1 CHAIN;                                   
1040:  6xgc-B 16.7  1.2  160   164   83   MOLECULE: HEMAGGLUTININ HA1 CHAIN;                                   
1041:  6xgc-F 16.7  1.2  160   164   83   MOLECULE: HEMAGGLUTININ HA1 CHAIN;                                   
1042:  4lkk-B 16.7  1.8  160   168   54   MOLECULE: HEMAGGLUTININ;                                             
1043:  7mem-B 16.7  1.2  156   160   83   MOLECULE: HEMAGGLUTININ HA1 CHAIN;                                   
1044:  7mem-A 16.7  1.2  156   160   83   MOLECULE: HEMAGGLUTININ HA1 CHAIN;                                   
1045:  7mem-D 16.7  1.2  156   160   83   MOLECULE: HEMAGGLUTININ HA1 CHAIN;                                   
1046:  4xqo-D 16.7  1.8  161   168   57   MOLECULE: HEMAGGLUTININ HA1 CHAIN;                                   
1047:  6n41-C 16.7  1.1  154   479   84   MOLECULE: HEMAGGLUTININ;                                             
1048:  6y5g-D 16.7  2.0  167   172   54   MOLECULE: X-31 INFLUENZA HAEMAGGLUTININ HA1;                         
1049:  7a9d-B 16.7  1.0  155   155   61   MOLECULE: HEMAGGLUTININ;                                             
1050:  6y5g-F 16.7  2.0  167   172   54   MOLECULE: X-31 INFLUENZA HAEMAGGLUTININ HA1;                         
1051:  6y5g-B 16.7  2.0  167   172   54   MOLECULE: X-31 INFLUENZA HAEMAGGLUTININ HA1;                         
1052:  4bh0-F 16.7  0.5  148   148   99   MOLECULE: HEMAGGLUTININ;                                             
1053:  2wr2-B 16.6  1.0  167   490   89   MOLECULE: HEMAGGLUTININ;                                             
1054:  6v48-D 16.6  2.0  158   168   50   MOLECULE: HEMAGGLUTININ HA1 CHAIN;                                   
1055:  5tg8-B 16.6  1.6  156   169   51   MOLECULE: HEMAGGLUTININ HA1 CHAIN;                                   
1056:  6v49-B 16.6  2.0  156   167   47   MOLECULE: HEMAGGLUTININ HA1 CHAIN;                                   
1057:  6hjr-F 16.6  1.5  172   203   83   MOLECULE: HEMAGGLUTININ;                                             
1058:  6hjr-D 16.6  1.4  172   203   83   MOLECULE: HEMAGGLUTININ;                                             
1059:  4bh0-D 16.6  0.6  148   148   99   MOLECULE: HEMAGGLUTININ;                                             
1060:  4kom-B 16.5  1.7  158   166   54   MOLECULE: HEMAGGLUTININ HA1;                                         
1061:  3s12-B 16.5  1.2  154   158   99   MOLECULE: HEMAGGLUTININ HA1 CHAIN;                                   
1062:  2wr1-B 16.5  0.9  165   490   88   MOLECULE: HEMAGGLUTININ;                                             
1063:  5xrt-H 16.5  2.0  168   174   53   MOLECULE: HEMAGGLUTININ;                                             
1064:  6id2-D 16.5  1.7  155   163   53   MOLECULE: HEMAGGLUTININ HA1 CHAIN;                                   
1065:  5tg8-D 16.5  1.6  156   169   51   MOLECULE: HEMAGGLUTININ HA1 CHAIN;                                   
1066:  7k3a-D 16.5  1.8  156   165   54   MOLECULE: HEMAGGLUTININ;                                             
1067:  5tg9-D 16.5  2.0  157   168   50   MOLECULE: HEMAGGLUTININ;                                             
1068:  4bgz-F 16.5  0.9  148   148   99   MOLECULE: HEMAGGLUTININ;                                             
1069:  6v48-F 16.4  2.2  160   168   52   MOLECULE: HEMAGGLUTININ HA1 CHAIN;                                   
1070:  4lkj-B 16.4  1.8  160   168   54   MOLECULE: HEMAGGLUTININ;                                             
1071:  6xsk-D 16.4  1.3  161   167   80   MOLECULE: 789-203-3C12 FAB LIGHT CHAIN;                              
1072:  6lks-B 16.4  1.4  163   165   78   MOLECULE: HEMAGGLUTININ HA1 CHAIN;                                   
1073:  6lks-L 16.4  1.5  162   165   77   MOLECULE: HEMAGGLUTININ HA1 CHAIN;                                   
1074:  4xqu-B 16.4  1.5  158   169   58   MOLECULE: HEMAGGLUTININ HA1;                                         
1075:  6vmz-F 16.4  0.5  142   142  100   MOLECULE: HEMAGGLUTININ;                                             
1076:  6wf1-B 16.3  1.6  160   171   59   MOLECULE: HEMAGGLUTININ;                                             
1077:  2wr4-B 16.3  1.1  165   486   88   MOLECULE: HEMAGGLUTININ;                                             
1078:  6lks-D 16.3  1.5  163   165   77   MOLECULE: HEMAGGLUTININ HA1 CHAIN;                                   
1079:  5tg9-B 16.3  2.0  157   168   50   MOLECULE: HEMAGGLUTININ;                                             
1080:  6n41-A 16.3  1.3  158   483   84   MOLECULE: HEMAGGLUTININ;                                             
1081:  4bh0-B 16.3  0.6  146   146   99   MOLECULE: HEMAGGLUTININ;                                             
1082:  2wr2-A 16.2  1.3  167   490   89   MOLECULE: HEMAGGLUTININ;                                             
1083:  6ii4-B 16.2  2.1  156   166   52   MOLECULE: HEMAGGLUTININ;                                             
1084:  6xsk-B 16.2  1.4  161   167   80   MOLECULE: 789-203-3C12 FAB LIGHT CHAIN;                              
1085:  4wss-E 16.2  1.6  162   489   83   MOLECULE: HEMAGGLUTININ;                                             
1086:  4kw1-F 16.2  1.6  158   162   99   MOLECULE: HEMAGGLUTININ;                                             
1087:  1rd8-B 16.1  1.3  161   175   80   MOLECULE: HEMAGGLUTININ;                                             
1088:  2wr3-B 16.1  1.1  165   486   88   MOLECULE: HEMAGGLUTININ;                                             
1089:  4ln6-D 16.1  1.7  154   167   52   MOLECULE: HEMAGGLUTININ;                                             
1090:  4ln6-F 16.1  1.7  154   167   52   MOLECULE: HEMAGGLUTININ;                                             
1091:  1rd8-D 16.1  1.2  160   175   79   MOLECULE: HEMAGGLUTININ;                                             
1092:  4ln8-B 16.1  1.7  154   167   52   MOLECULE: HEMAGGLUTININ;                                             
1093:  6nsa-B 16.1  2.2  161   169   51   MOLECULE: HEMAGGLUTININ HA1 CHAIN;                                   
1094:  4ln8-D 16.1  1.6  151   167   53   MOLECULE: HEMAGGLUTININ;                                             
1095:  6id2-H 16.1  1.7  155   163   53   MOLECULE: HEMAGGLUTININ HA1 CHAIN;                                   
1096:  1rd8-F 16.1  1.3  161   175   80   MOLECULE: HEMAGGLUTININ;                                             
1097:  4ln8-F 16.1  1.7  154   167   52   MOLECULE: HEMAGGLUTININ;                                             
1098:  4ln8-L 16.1  1.7  154   167   52   MOLECULE: HEMAGGLUTININ;                                             
1099:  4ubd-J 16.1  2.0  159   164   53   MOLECULE: HEMAGGLUTININ HA1 CHAIN;                                   
1100:  4ubd-B 16.1  1.8  157   165   53   MOLECULE: HEMAGGLUTININ HA1 CHAIN;                                   
1101:  6mya-C 16.1  1.0  160   486   84   MOLECULE: HEMAGGLUTININ;                                             
1102:  2fk0-R 16.1  1.5  174   175  100   MOLECULE: HEMAGGLUTININ;                                             
1103:  5k9q-P 16.0  2.0  158   163   51   MOLECULE: HEMAGGLUTININ HA1;                                         
1104:  4ln6-B 16.0  1.9  154   167   53   MOLECULE: HEMAGGLUTININ;                                             
1105:  4ln6-H 16.0  1.8  155   169   52   MOLECULE: HEMAGGLUTININ;                                             
1106:  4ln8-H 16.0  1.6  151   167   53   MOLECULE: HEMAGGLUTININ;                                             
1107:  6id2-J 16.0  1.6  155   163   53   MOLECULE: HEMAGGLUTININ HA1 CHAIN;                                   
1108:  6icw-B 16.0  1.7  155   163   53   MOLECULE: HEMAGGLUTININ HA1 CHAIN;                                   
1109:  4ln8-J 16.0  1.7  154   167   52   MOLECULE: HEMAGGLUTININ;                                             
1110:  6nz7-B 16.0  2.9  153   165   54   MOLECULE: HEMAGGLUTININ HA1 CHAIN;                                   
1111:  6v49-F 16.0  2.0  156   167   47   MOLECULE: HEMAGGLUTININ HA1 CHAIN;                                   
1112:  4ubd-N 16.0  2.1  160   163   51   MOLECULE: HEMAGGLUTININ HA1 CHAIN;                                   
1113:  6ona-C 16.0  1.1  160   485   83   MOLECULE: HEMAGGLUTININ;                                             
1114:  4n61-B 16.0  2.0  156   169   52   MOLECULE: HEMAGGLUTININ HA1;                                         
1115:  4n5j-B 16.0  1.9  155   169   52   MOLECULE: HEMAGGLUTININ HA1;                                         
1116:  4eda-B 16.0  1.3  144   148   83   MOLECULE: HEMAGGLUTININ;                                             
1117:  6e7g-D 16.0  1.0  155   159  100   MOLECULE: HEMAGGLUTININ HA1 CHAIN;                                   
1118:  4n62-B 16.0  1.9  155   169   52   MOLECULE: HEMAGGLUTININ HA1;                                         
1119:  2wr4-C 15.9  0.9  163   486   88   MOLECULE: HEMAGGLUTININ;                                             
1120:  6v48-H 15.9  2.2  160   168   52   MOLECULE: HEMAGGLUTININ HA1 CHAIN;                                   
1121:  6v48-B 15.9  2.2  160   168   52   MOLECULE: HEMAGGLUTININ HA1 CHAIN;                                   
1122:  6v48-J 15.9  2.2  160   168   52   MOLECULE: HEMAGGLUTININ HA1 CHAIN;                                   
1123:  6v48-L 15.9  2.0  158   168   50   MOLECULE: HEMAGGLUTININ HA1 CHAIN;                                   
1124:  2wrf-H 15.9  1.1  165   486   88   MOLECULE: HEMAGGLUTININ;                                             
1125:  4ln6-L 15.9  1.7  154   169   52   MOLECULE: HEMAGGLUTININ;                                             
1126:  6id2-L 15.9  1.7  155   163   53   MOLECULE: HEMAGGLUTININ HA1 CHAIN;                                   
1127:  4ln6-J 15.9  1.8  155   169   52   MOLECULE: HEMAGGLUTININ;                                             
1128:  5k9q-F 15.9  1.9  158   168   51   MOLECULE: HEMAGGLUTININ HA1;                                         
1129:  5k9q-N 15.9  2.2  159   169   52   MOLECULE: HEMAGGLUTININ HA1;                                         
1130:  4ubd-R 15.9  2.1  162   166   52   MOLECULE: HEMAGGLUTININ HA1 CHAIN;                                   
1131:  4ubd-V 15.9  1.8  156   164   53   MOLECULE: HEMAGGLUTININ HA1 CHAIN;                                   
1132:  5cjq-B 15.9  1.6  149   154   74   MOLECULE: CR9114 LIGHT CHAIN;                                        
1133:  4n5k-B 15.9  1.9  155   169   52   MOLECULE: HEMAGGLUTININ HA1;                                         
1134:  4n60-B 15.9  2.0  156   169   52   MOLECULE: HEMAGGLUTININ HA1;                                         
1135:  4n64-B 15.9  1.5  152   169   53   MOLECULE: HEMAGGLUTININ HA1;                                         
1136:  4bgz-B 15.9  0.7  145   145   99   MOLECULE: HEMAGGLUTININ;                                             
1137:  5k9q-B 15.8  1.8  157   168   51   MOLECULE: HEMAGGLUTININ HA1;                                         
1138:  2wr3-C 15.8  1.1  165   486   88   MOLECULE: HEMAGGLUTININ;                                             
1139:  2wr7-B 15.8  1.2  164   486   88   MOLECULE: HEMAGGLUTININ;                                             
1140:  4wa1-A 15.8  1.9  168   491   54   MOLECULE: HEMAGGLUTININ;                                             
1141:  2wrf-E 15.8  1.1  165   486   88   MOLECULE: HEMAGGLUTININ;                                             
1142:  4ln4-B 15.8  1.7  154   167   52   MOLECULE: HEMAGGLUTININ;                                             
1143:  4ln3-B 15.8  1.6  154   167   52   MOLECULE: HEMAGGLUTININ;                                             
1144:  4ln3-D 15.8  1.5  151   167   53   MOLECULE: HEMAGGLUTININ;                                             
1145:  4ln3-F 15.8  1.6  154   167   52   MOLECULE: HEMAGGLUTININ;                                             
1146:  4ln4-D 15.8  1.7  154   167   52   MOLECULE: HEMAGGLUTININ;                                             
1147:  4ln4-F 15.8  1.7  154   167   52   MOLECULE: HEMAGGLUTININ;                                             
1148:  6fyu-B 15.8  2.1  160   172   51   MOLECULE: HEMAGGLUTININ;                                             
1149:  6id3-B 15.8  1.3  149   161   53   MOLECULE: HEMAGGLUTININ HA1 CHAIN;                                   
1150:  6id9-B 15.8  1.4  151   163   54   MOLECULE: HEMAGGLUTININ HA1 CHAIN;                                   
1151:  6id2-F 15.8  1.7  155   163   53   MOLECULE: HEMAGGLUTININ HA1 CHAIN;                                   
1152:  6idz-B 15.8  1.9  154   162   53   MOLECULE: HEMAGGLUTININ HA1 CHAIN;                                   
1153:  6fyu-E 15.8  1.9  156   168   52   MOLECULE: HEMAGGLUTININ;                                             
1154:  6id5-B 15.8  1.7  155   163   53   MOLECULE: HEMAGGLUTININ HA1 CHAIN;                                   
1155:  6mya-F 15.8  1.0  160   484   84   MOLECULE: HEMAGGLUTININ;                                             
1156:  6xsk-F 15.8  1.3  161   167   80   MOLECULE: 789-203-3C12 FAB LIGHT CHAIN;                              
1157:  5k9q-R 15.8  2.0  158   167   52   MOLECULE: HEMAGGLUTININ HA1;                                         
1158:  4ubd-F 15.8  2.0  158   163   53   MOLECULE: HEMAGGLUTININ HA1 CHAIN;                                   
1159:  6mya-A 15.8  1.3  162   488   84   MOLECULE: HEMAGGLUTININ;                                             
1160:  4we4-B 15.8  2.1  161   172   52   MOLECULE: HEMAGGLUTININ HA1 CHAIN;                                   
1161:  4n63-B 15.8  1.9  155   169   52   MOLECULE: HEMAGGLUTININ HA1;                                         
1162:  4wa2-A 15.7  1.9  168   491   54   MOLECULE: HEMAGGLUTININ;                                             
1163:  2wr5-B 15.7  1.1  165   485   88   MOLECULE: HEMAGGLUTININ;                                             
1164:  2wr5-C 15.7  1.1  165   485   88   MOLECULE: HEMAGGLUTININ;                                             
1165:  7x6o-G 15.7  1.9  162   165   79   MOLECULE: HEMAGGLUTININ;                                             
1166:  2wrc-B 15.7  1.2  164   486   88   MOLECULE: HEMAGGLUTININ;                                             
1167:  6id2-B 15.7  1.7  155   163   53   MOLECULE: HEMAGGLUTININ HA1 CHAIN;                                   
1168:  6icx-B 15.7  1.4  151   163   54   MOLECULE: HEMAGGLUTININ HA1 CHAIN;                                   
1169:  5k9q-D 15.7  2.2  159   169   52   MOLECULE: HEMAGGLUTININ HA1;                                         
1170:  4we5-B 15.7  2.0  157   172   52   MOLECULE: HEMAGGLUTININ HA1 CHAIN;                                   
1171:  4xqo-F 15.7  1.7  160   166   56   MOLECULE: HEMAGGLUTININ HA1 CHAIN;                                   
1172:  4wa1-F 15.7  2.1  169   491   55   MOLECULE: HEMAGGLUTININ;                                             
1173:  6ona-A 15.7  1.1  157   479   83   MOLECULE: HEMAGGLUTININ;                                             
1174:  4wa2-F 15.7  2.0  168   491   54   MOLECULE: HEMAGGLUTININ;                                             
1175:  4n62-D 15.7  1.9  155   169   52   MOLECULE: HEMAGGLUTININ HA1;                                         
1176:  4n63-D 15.7  1.9  155   169   52   MOLECULE: HEMAGGLUTININ HA1;                                         
1177:  4n61-D 15.7  2.0  156   169   52   MOLECULE: HEMAGGLUTININ HA1;                                         
1178:  4edb-F 15.7  1.3  156   160   83   MOLECULE: HEMAGGLUTININ;                                             
1179:  4bgz-D 15.7  0.8  145   145   99   MOLECULE: HEMAGGLUTININ;                                             
1180:  6wez-B 15.7  2.3  160   163   51   MOLECULE: HEMAGGLUTININ;                                             
1181:  2wrf-C 15.6  1.0  163   485   89   MOLECULE: HEMAGGLUTININ;                                             
1182:  7x6o-B 15.6  1.9  162   165   79   MOLECULE: HEMAGGLUTININ;                                             
1183:  2wrb-B 15.6  1.1  164   486   88   MOLECULE: HEMAGGLUTININ;                                             
1184:  7x6o-H 15.6  1.9  162   165   79   MOLECULE: HEMAGGLUTININ;                                             
1185:  6fyu-H 15.6  1.9  155   168   52   MOLECULE: HEMAGGLUTININ;                                             
1186:  5kan-F 15.6  2.0  160   170   52   MOLECULE: HEMAGGLUTININ HA1;                                         
1187:  7mfg-D 15.6  1.3  155   157   80   MOLECULE: HEMAGGLUTININ HA1 CHAIN;                                   
1188:  7mfg-I 15.6  1.3  155   157   80   MOLECULE: HEMAGGLUTININ HA1 CHAIN;                                   
1189:  7mfg-B 15.6  1.3  155   157   80   MOLECULE: HEMAGGLUTININ HA1 CHAIN;                                   
1190:  4n64-D 15.6  2.0  156   169   52   MOLECULE: HEMAGGLUTININ HA1;                                         
1191:  4n5j-D 15.6  1.9  152   161   53   MOLECULE: HEMAGGLUTININ HA1;                                         
1192:  4ln3-J 15.6  1.7  152   164   52   MOLECULE: HEMAGGLUTININ;                                             
1193:  4ln4-J 15.6  1.7  152   164   52   MOLECULE: HEMAGGLUTININ;                                             
1194:  4ln4-H 15.6  1.7  152   164   52   MOLECULE: HEMAGGLUTININ;                                             
1195:  4ln4-L 15.6  1.7  152   164   52   MOLECULE: HEMAGGLUTININ;                                             
1196:  6wf0-B 15.6  2.4  161   163   52   MOLECULE: HEMAGGLUTININ;                                             
1197:  6osr-D 15.5  1.1  160   483   85   MOLECULE: HEMAGGLUTININ;                                             
1198:  6d8w-B 15.5  1.7  165   491   78   MOLECULE: HEMAGGLUTININ;                                             
1199:  2wrf-F 15.5  1.0  164   485   88   MOLECULE: HEMAGGLUTININ;                                             
1200:  2wre-C 15.5  1.4  162   481   90   MOLECULE: HEMAGGLUTININ;                                             
1201:  6wxl-D 15.5  2.0  158   170   51   MOLECULE: HEMAGGLUTININ HA1 CHAIN;                                   
1202:  6ida-B 15.5  2.1  160   163   52   MOLECULE: HEMAGGLUTININ HA1 CHAIN;                                   
1203:  6wxl-B 15.5  2.0  158   170   51   MOLECULE: HEMAGGLUTININ HA1 CHAIN;                                   
1204:  6wxl-I 15.5  2.0  158   170   51   MOLECULE: HEMAGGLUTININ HA1 CHAIN;                                   
1205:  5kan-D 15.5  2.3  161   171   52   MOLECULE: HEMAGGLUTININ HA1;                                         
1206:  5y2l-B 15.5  2.2  159   163   53   MOLECULE: HEMAGGLUTININ;                                             
1207:  5kan-B 15.5  2.2  161   173   51   MOLECULE: HEMAGGLUTININ HA1;                                         
1208:  4xqu-F 15.5  1.7  157   166   57   MOLECULE: HEMAGGLUTININ HA1;                                         
1209:  5xl2-C 15.5  2.4  162   484   52   MOLECULE: HEMAGGLUTININ;                                             
1210:  4n5k-D 15.5  2.0  155   169   52   MOLECULE: HEMAGGLUTININ HA1;                                         
1211:  4ln3-H 15.5  1.7  152   164   52   MOLECULE: HEMAGGLUTININ;                                             
1212:  4ln3-L 15.5  1.7  152   164   52   MOLECULE: HEMAGGLUTININ;                                             
1213:  6ml8-B 15.5  1.3  153   157   84   MOLECULE: HEMAGGLUTININ;                                             
1214:  4n60-D 15.4  1.6  152   169   53   MOLECULE: HEMAGGLUTININ HA1;                                         
1215:  6e7g-F 15.4  1.1  153   156  100   MOLECULE: HEMAGGLUTININ HA1 CHAIN;                                   
1216:  2wrf-G 15.3  1.0  163   486   88   MOLECULE: HEMAGGLUTININ;                                             
1217:  2wr5-A 15.3  1.2  165   485   88   MOLECULE: HEMAGGLUTININ;                                             
1218:  6id8-B 15.3  1.7  155   163   53   MOLECULE: HEMAGGLUTININ HA1 CHAIN;                                   
1219:  6mya-D 15.2  1.2  154   478   84   MOLECULE: HEMAGGLUTININ;                                             
1220:  6p6p-A 15.2  2.2  161   487   52   MOLECULE: HEMAGGLUTININ;                                             
1221:  2wrd-B 15.1  1.4  163   486   90   MOLECULE: HEMAGGLUTININ;                                             
1222:  2wr7-A 15.1  1.0  156   473   91   MOLECULE: HEMAGGLUTININ;                                             
1223:  2wrc-A 15.1  1.1  156   474   91   MOLECULE: HEMAGGLUTININ;                                             
1224:  6ii4-D 15.1  2.1  156   166   52   MOLECULE: HEMAGGLUTININ;                                             
1225:  3eym-D 15.1  2.0  156   163   54   MOLECULE: HEMAGGLUTININ HA1 CHAIN;                                   
1226:  4mc5-B 15.1  1.3  166   494   66   MOLECULE: HEMAGGLUTININ;                                             
1227:  2yp5-A 15.1  2.4  164   491   50   MOLECULE: HEMAGGLUTININ;                                             
1228:  4mc5-A 15.1  1.3  166   494   66   MOLECULE: HEMAGGLUTININ;                                             
1229:  1ken-F 15.1  2.3  170   175   54   MOLECULE: HEMAGGLUTININ HA1;                                         
1230:  4wss-A 15.1  1.3  163   490   83   MOLECULE: HEMAGGLUTININ;                                             
1231:  4xqu-D 15.1  1.8  158   165   56   MOLECULE: HEMAGGLUTININ HA1;                                         
1232:  2wr3-A 15.0  1.1  165   485   88   MOLECULE: HEMAGGLUTININ;                                             
1233:  4wsr-D 15.0  1.3  161   498   83   MOLECULE: HEMAGGLUTININ;                                             
1234:  1ken-D 15.0  2.4  171   175   55   MOLECULE: HEMAGGLUTININ HA1;                                         
1235:  1ken-B 15.0  2.3  170   175   54   MOLECULE: HEMAGGLUTININ HA1;                                         
1236:  5c0s-A 14.9  1.9  161   242   69   MOLECULE: HEMAGGLUTININ, ENVELOPE GLYCOPROTEIN, FIBRITIN FU          
1237:  6mya-B 14.9  1.1  157   482   84   MOLECULE: HEMAGGLUTININ;                                             
1238:  2yp3-A 14.9  2.4  164   491   50   MOLECULE: HEMAGGLUTININ;                                             
1239:  1ha0-A 14.8  2.2  160   494   53   MOLECULE: PROTEIN (HEMAGGLUTININ PRECURSOR);                         
1240:  2wrb-A 14.8  1.0  156   474   91   MOLECULE: HEMAGGLUTININ;                                             
1241:  6nz7-F 14.8  2.6  146   157   55   MOLECULE: HEMAGGLUTININ HA1 CHAIN;                                   
1242:  5xl8-A 14.8  2.3  160   486   51   MOLECULE: HEMAGGLUTININ;                                             
1243:  5c0r-A 14.7  1.7  162   270   69   MOLECULE: HEMAGGLUTININ, ENVELOPE GLYCOPROTEIN, FIBRITIN FU          
1244:  4wss-F 14.7  1.3  159   479   80   MOLECULE: HEMAGGLUTININ;                                             
1245:  6mzk-C 14.7  2.3  159   482   53   MOLECULE: HEMAGGLUTININ;                                             
1246:  7kc1-D 14.7  2.2  159   164   52   MOLECULE: HEMAGGLUTININ;                                             
1247:  4edb-B 14.7  1.6  156   160   83   MOLECULE: HEMAGGLUTININ;                                             
1248:  4wss-D 14.6  1.3  162   493   83   MOLECULE: HEMAGGLUTININ;                                             
1249:  5xl2-B 14.6  2.6  162   486   52   MOLECULE: HEMAGGLUTININ;                                             
1250:  7kc1-B 14.6  2.2  159   164   52   MOLECULE: HEMAGGLUTININ;                                             
1251:  4wsr-C 14.5  1.1  159   482   83   MOLECULE: HEMAGGLUTININ;                                             
1252:  2wrf-B 14.4  1.1  165   486   88   MOLECULE: HEMAGGLUTININ;                                             
1253:  2wrf-A 14.4  1.1  163   486   87   MOLECULE: HEMAGGLUTININ;                                             
1254:  6osr-A 14.4  1.2  158   481   85   MOLECULE: HEMAGGLUTININ;                                             
1255:  4wsr-A 14.4  1.5  160   483   83   MOLECULE: HEMAGGLUTININ;                                             
1256:  6mym-A 14.4  2.0  161   486   52   MOLECULE: HEMAGGLUTININ;                                             
1257:  5f45-B 14.4  1.9  155   169   52   MOLECULE: HEAVY CHAIN OF H7.167 FAB;                                 
1258:  6e7h-F 14.4  1.1  149   153  100   MOLECULE: HEMAGGLUTININ HA1 CHAIN;                                   
1259:  4wsr-B 14.3  1.3  159   482   83   MOLECULE: HEMAGGLUTININ;                                             
1260:  6osr-E 14.3  1.2  155   477   85   MOLECULE: HEMAGGLUTININ;                                             
1261:  5xl8-C 14.3  2.2  158   486   53   MOLECULE: HEMAGGLUTININ;                                             
1262:  5xla-B 14.3  2.1  164   490   55   MOLECULE: HEMAGGLUTININ;                                             
1263:  7dkj-A 14.2  1.1  163   498   83   MOLECULE: HEMAGGLUTININ;                                             
1264:  4wsr-E 14.2  1.6  162   489   83   MOLECULE: HEMAGGLUTININ;                                             
1265:  6mym-B 14.2  2.0  161   486   52   MOLECULE: HEMAGGLUTININ;                                             
1266:  6e7h-B 14.2  1.0  145   149  100   MOLECULE: HEMAGGLUTININ HA1 CHAIN;                                   
1267:  7dkj-I 14.1  1.1  163   498   83   MOLECULE: HEMAGGLUTININ;                                             
1268:  7dkj-E 14.1  1.1  163   498   83   MOLECULE: HEMAGGLUTININ;                                             
1269:  4wss-C 14.1  1.1  159   482   83   MOLECULE: HEMAGGLUTININ;                                             
1270:  4bh1-D 14.1  1.5  146   146   99   MOLECULE: HEMAGGLUTININ;                                             
1271:  6d8w-F 14.1  1.1  152   476   84   MOLECULE: HEMAGGLUTININ;                                             
1272:  6osr-F 14.0  1.1  153   476   84   MOLECULE: HEMAGGLUTININ;                                             
1273:  6idd-K 14.0  1.7  160   484   54   MOLECULE: HEMAGGLUTININ;                                             
1274:  4mc5-C 13.9  1.3  166   497   66   MOLECULE: HEMAGGLUTININ;                                             
1275:  3whe-B 13.9  2.4  162   493   52   MOLECULE: HEMAGGLUTININ;                                             
1276:  5kaq-C 13.9  2.0  159   482   53   MOLECULE: HEMAGGLUTININ;                                             
1277:  5xl9-B 13.9  2.3  160   486   53   MOLECULE: HEMAGGLUTININ;                                             
1278:  5k9o-I 13.9  1.2  138   466   80   MOLECULE: 31.B.09 HEAVY FV;                                          
1279:  4wss-B 13.8  1.2  158   481   83   MOLECULE: HEMAGGLUTININ;                                             
1280:  4bh1-B 13.8  1.4  145   145   99   MOLECULE: HEMAGGLUTININ;                                             
1281:  6mxu-A 13.7  2.1  160   486   52   MOLECULE: HEMAGGLUTININ;                                             
1282:  6d8w-C 13.7  1.4  151   476   83   MOLECULE: HEMAGGLUTININ;                                             
1283:  4nrk-B 13.7  3.0  158   168   35   MOLECULE: HEMAGGLUTININ HA1 CHAIN;                                   
1284:  4bh1-F 13.7  1.4  145   145   99   MOLECULE: HEMAGGLUTININ;                                             
1285:  5kaq-B 13.6  2.0  160   480   51   MOLECULE: HEMAGGLUTININ;                                             
1286:  5xl2-A 13.6  2.2  154   486   53   MOLECULE: HEMAGGLUTININ;                                             
1287:  6mxu-B 13.6  2.2  162   488   51   MOLECULE: HEMAGGLUTININ;                                             
1288:  3bt6-B 13.6  3.0  158   169   34   MOLECULE: INFLUENZA B HEMAGGLUTININ (HA);                            
1289:  4nrj-F 13.6  3.0  158   168   35   MOLECULE: HEMAGGLUTININ HA1 CHAIN;                                   
1290:  4nrk-F 13.6  3.1  159   168   35   MOLECULE: HEMAGGLUTININ HA1 CHAIN;                                   
1291:  2yp2-A 13.5  2.4  164   491   49   MOLECULE: HEMAGGLUTININ;                                             
1292:  2yp7-A 13.5  2.4  164   490   50   MOLECULE: HEMAGGLUTININ;                                             
1293:  2yp8-A 13.5  2.4  164   490   50   MOLECULE: HEMAGGLUTININ;                                             
1294:  2yp9-A 13.5  2.4  164   490   50   MOLECULE: HEMAGGLUTININ;                                             
1295:  6wxb-C 13.5  2.2  160   485   51   MOLECULE: HEMAGGLUTININ;                                             
1296:  6p6p-D 13.5  2.1  161   489   50   MOLECULE: HEMAGGLUTININ;                                             
1297:  6p6p-F 13.5  2.2  162   489   50   MOLECULE: HEMAGGLUTININ;                                             
1298:  2rfu-B 13.5  3.1  159   169   34   MOLECULE: INFLUENZA B HEMAGGLUTININ (HA);                            
1299:  4nrl-D 13.5  3.0  159   169   35   MOLECULE: HEMAGGLUTININ HA1 CHAIN;                                   
1300:  4nrl-B 13.5  3.1  159   170   35   MOLECULE: HEMAGGLUTININ HA1 CHAIN;                                   
1301:  4nrj-D 13.5  3.0  158   169   35   MOLECULE: HEMAGGLUTININ HA1 CHAIN;                                   
1302:  5k9k-F 13.5  3.1  158   497   51   MOLECULE: 56.A.09 HEAVY CHAIN;                                       
1303:  6osr-C 13.4  1.2  153   476   84   MOLECULE: HEMAGGLUTININ;                                             
1304:  2yp4-A 13.4  2.3  163   491   49   MOLECULE: HEMAGGLUTININ;                                             
1305:  6n08-B 13.4  2.3  160   488   53   MOLECULE: HEMAGGLUTININ;                                             
1306:  6p6p-B 13.4  2.1  161   488   50   MOLECULE: HEMAGGLUTININ;                                             
1307:  6n08-C 13.4  2.3  160   488   53   MOLECULE: HEMAGGLUTININ;                                             
1308:  7vdf-C 13.4  2.2  159   485   51   MOLECULE: HEMAGGLUTININ;                                             
1309:  7vdf-A 13.4  2.2  159   485   51   MOLECULE: HEMAGGLUTININ;                                             
1310:  6p6p-E 13.4  2.1  161   489   50   MOLECULE: HEMAGGLUTININ;                                             
1311:  6xpo-B 13.4  2.2  160   491   53   MOLECULE: HEMAGGLUTININ;                                             
1312:  5xl9-C 13.4  2.2  160   486   52   MOLECULE: HEMAGGLUTININ;                                             
1313:  2rft-B 13.4  3.1  159   169   34   MOLECULE: INFLUENZA B HEMAGGLUTININ (HA);                            
1314:  4nrl-F 13.4  3.1  158   169   35   MOLECULE: HEMAGGLUTININ HA1 CHAIN;                                   
1315:  4nrk-D 13.4  3.1  158   168   35   MOLECULE: HEMAGGLUTININ HA1 CHAIN;                                   
1316:  4nrj-B 13.4  3.1  158   170   35   MOLECULE: HEMAGGLUTININ HA1 CHAIN;                                   
1317:  6p6p-C 13.4  2.3  162   489   52   MOLECULE: HEMAGGLUTININ;                                             
1318:  2wrd-A 13.3  1.3  152   472   90   MOLECULE: HEMAGGLUTININ;                                             
1319:  5k9k-I 13.3  2.8  154   490   51   MOLECULE: 56.A.09 HEAVY CHAIN;                                       
1320:  4wsr-F 13.3  1.4  160   481   79   MOLECULE: HEMAGGLUTININ;                                             
1321:  6wxb-B 13.3  2.2  160   485   51   MOLECULE: HEMAGGLUTININ;                                             
1322:  6wxb-A 13.3  2.2  160   485   51   MOLECULE: HEMAGGLUTININ;                                             
1323:  6mzk-B 13.3  2.1  159   484   52   MOLECULE: HEMAGGLUTININ;                                             
1324:  7vdf-B 13.3  2.2  159   485   51   MOLECULE: HEMAGGLUTININ;                                             
1325:  6xpo-A 13.3  2.1  160   491   53   MOLECULE: HEMAGGLUTININ;                                             
1326:  5xl8-B 13.3  2.3  160   486   51   MOLECULE: HEMAGGLUTININ;                                             
1327:  4fqm-L 13.3  3.1  159   169   35   MOLECULE: HEMAGGLUTININ HA1;                                         
1328:  4fqm-F 13.3  3.1  159   169   35   MOLECULE: HEMAGGLUTININ HA1;                                         
1329:  4fqm-J 13.3  3.1  159   169   35   MOLECULE: HEMAGGLUTININ HA1;                                         
1330:  6d8w-E 13.3  1.3  153   477   81   MOLECULE: HEMAGGLUTININ;                                             
1331:  4fqm-B 13.3  3.1  159   169   35   MOLECULE: HEMAGGLUTININ HA1;                                         
1332:  4fqm-H 13.3  3.1  159   169   35   MOLECULE: HEMAGGLUTININ HA1;                                         
1333:  4fqm-D 13.3  3.1  159   169   35   MOLECULE: HEMAGGLUTININ HA1;                                         
1334:  4m40-B 13.3  3.0  158   171   32   MOLECULE: HEMAGGLUTININ HA1;                                         
1335:  4m40-D 13.3  3.1  158   170   34   MOLECULE: HEMAGGLUTININ HA1;                                         
1336:  3whe-G 13.2  2.4  162   493   52   MOLECULE: HEMAGGLUTININ;                                             
1337:  3whe-J 13.2  2.4  162   493   52   MOLECULE: HEMAGGLUTININ;                                             
1338:  3whe-K 13.2  2.4  162   493   52   MOLECULE: HEMAGGLUTININ;                                             
1339:  6mxu-C 13.2  2.2  162   488   51   MOLECULE: HEMAGGLUTININ;                                             
1340:  4m44-F 13.2  3.0  158   171   34   MOLECULE: HEMAGGLUTININ HA1;                                         
1341:  4m44-D 13.2  3.0  158   170   34   MOLECULE: HEMAGGLUTININ HA1;                                         
1342:  4m40-F 13.2  3.1  158   171   34   MOLECULE: HEMAGGLUTININ HA1;                                         
1343:  4m44-B 13.2  3.0  158   171   34   MOLECULE: HEMAGGLUTININ HA1;                                         
1344:  2wrc-C 13.1  1.1  147   467   92   MOLECULE: HEMAGGLUTININ;                                             
1345:  2wr7-C 13.1  1.1  147   467   92   MOLECULE: HEMAGGLUTININ;                                             
1346:  6mym-C 13.1  2.1  161   487   52   MOLECULE: HEMAGGLUTININ;                                             
1347:  6pdx-C 13.0  2.3  162   487   51   MOLECULE: HEMAGGLUTININ;                                             
1348:  3whe-C 13.0  2.3  162   493   52   MOLECULE: HEMAGGLUTININ;                                             
1349:  3whe-D 13.0  2.4  162   493   52   MOLECULE: HEMAGGLUTININ;                                             
1350:  5kaq-A 13.0  2.0  159   481   52   MOLECULE: HEMAGGLUTININ;                                             
1351:  6n08-A 12.9  2.4  161   488   53   MOLECULE: HEMAGGLUTININ;                                             
1352:  7qa4-A 12.9  2.1  157   488   51   MOLECULE: HEMAGGLUTININ;                                             
1353:  6d8w-A 12.9  1.2  143   466   83   MOLECULE: HEMAGGLUTININ;                                             
1354:  6mzk-A 12.9  2.1  158   484   53   MOLECULE: HEMAGGLUTININ;                                             
1355:  4f23-A 12.8  1.9  165   509   51   MOLECULE: HEMAGGLUTININ;                                             
1356:  6pdx-A 12.8  2.2  161   494   51   MOLECULE: HEMAGGLUTININ;                                             
1357:  6wzt-A 12.6  2.4  162   494   51   MOLECULE: HEMAGGLUTININ;                                             
1358:  3whe-F 12.6  2.3  162   493   52   MOLECULE: HEMAGGLUTININ;                                             
1359:  3whe-H 12.6  2.4  162   493   52   MOLECULE: HEMAGGLUTININ;                                             
1360:  3whe-E 12.6  2.3  162   493   52   MOLECULE: HEMAGGLUTININ;                                             
1361:  3whe-L 12.5  2.4  162   493   52   MOLECULE: HEMAGGLUTININ;                                             
1362:  3whe-I 12.5  2.4  162   493   52   MOLECULE: HEMAGGLUTININ;                                             
1363:  3whe-A 12.5  2.4  162   493   52   MOLECULE: HEMAGGLUTININ;                                             
1364:  5xrs-H 12.2  2.4  165   172   52   MOLECULE: HEMAGGLUTININ;                                             
1365:  2wrf-D 12.1  1.1  165   486   88   MOLECULE: HEMAGGLUTININ;                                             
1366:  6cnv-B 12.1  2.6  144   150   33   MOLECULE: HEMAGGLUTININ;                                             
1367:  6wzt-B 12.0  2.5  162   494   52   MOLECULE: HEMAGGLUTININ;                                             
1368:  4wa2-E 11.8  2.1  168   491   55   MOLECULE: HEMAGGLUTININ;                                             
1369:  6wzt-C 11.8  2.5  162   494   51   MOLECULE: HEMAGGLUTININ;                                             
1370:  2wre-B 11.6  1.4  163   486   90   MOLECULE: HEMAGGLUTININ;                                             
1371:  4we8-A 11.6  2.1  169   491   53   MOLECULE: HEMAGGLUTININ;                                             
1372:  5xl9-A 11.6  2.2  160   486   52   MOLECULE: HEMAGGLUTININ;                                             
1373:  2wrd-C 11.5  1.2  161   481   90   MOLECULE: HEMAGGLUTININ;                                             
1374:  4kvn-A 11.2  1.6  145   470   52   MOLECULE: HEMAGGLUTININ;                                             
1375:  7kna-A 10.9  1.1  157   483   83   MOLECULE: HEMAGGLUTININ,I53_DN5;                                     
1376:  7kna-B 10.9  1.1  157   483   83   MOLECULE: HEMAGGLUTININ,I53_DN5;                                     
1377:  4edb-D 10.8  2.3  152   160   75   MOLECULE: HEMAGGLUTININ;                                             
1378:  6osr-B 10.6  1.1  152   477   85   MOLECULE: HEMAGGLUTININ;                                             
1379:  6d8w-D 10.3  1.2  126   443   80   MOLECULE: HEMAGGLUTININ;                                             
1380:  4fqk-D 10.1  2.2  135   140   33   MOLECULE: HEMAGGLUTININ HA1;                                         
1381:  2wre-A  9.9  1.3  151   471   90   MOLECULE: HEMAGGLUTININ;                                             
1382:  5k9o-F  9.9  1.2  145   467   83   MOLECULE: 31.B.09 HEAVY FV;                                          
1383:  6xpo-C  9.9  2.3  161   493   53   MOLECULE: HEMAGGLUTININ;                                             
1384:  6pdx-B  9.5  2.4  162   488   52   MOLECULE: HEMAGGLUTININ;                                             
1385:  2wrb-C  9.1  0.9  119   441   92   MOLECULE: HEMAGGLUTININ;                                             
1386:  1flc-B  7.9  4.6  142   162   13   MOLECULE: HAEMAGGLUTININ-ESTERASE-FUSION GLYCOPROTEIN;               
1387:  1flc-F  7.9  4.5  141   162   13   MOLECULE: HAEMAGGLUTININ-ESTERASE-FUSION GLYCOPROTEIN;               
1388:  6fyw-B  7.9  1.9  103   105   31   MOLECULE: HEMAGGLUTININ;                                             
1389:  1flc-D  7.7  4.4  139   162   12   MOLECULE: HAEMAGGLUTININ-ESTERASE-FUSION GLYCOPROTEIN;               
1390:  6yi5-B  7.6  4.2  139   162   12   MOLECULE: HEMAGGLUTININ-ESTERASE-FUSION GLYCOPROTEIN;                
1391:  6yi5-F  7.4  4.2  136   162   13   MOLECULE: HEMAGGLUTININ-ESTERASE-FUSION GLYCOPROTEIN;                
1392:  4eda-D  7.3  2.3  115   115   62   MOLECULE: HEMAGGLUTININ;                                             
1393:  5e65-D  7.2  4.7  132   149   14   MOLECULE: HEMAGGLUTININ-ESTERASE;                                    
1394:  5e64-D  7.2  4.7  132   149   14   MOLECULE: HEMAGGLUTININ-ESTERASE;                                    
1395:  5e62-B  7.2  4.7  132   149   14   MOLECULE: HEMAGGLUTININ-ESTERASE;                                    
1396:  5e65-B  7.2  4.7  132   149   14   MOLECULE: HEMAGGLUTININ-ESTERASE;                                    
1397:  5e62-D  7.1  4.9  131   149   12   MOLECULE: HEMAGGLUTININ-ESTERASE;                                    
1398:  5e5w-D  7.1  4.8  133   149   14   MOLECULE: HEMAGGLUTININ-ESTERASE;                                    
1399:  5e64-B  7.1  4.9  130   149   12   MOLECULE: HEMAGGLUTININ-ESTERASE;                                    
1400:  5e5w-B  7.1  4.9  131   149   12   MOLECULE: HEMAGGLUTININ-ESTERASE;                                    
1401:  5e66-B  6.9  4.8  132   149   14   MOLECULE: HEMAGGLUTININ-ESTERASE;                                    
1402:  1u2m-C  5.8  3.4  103   143    9   MOLECULE: HISTONE-LIKE PROTEIN HLP-1;                                
1403:  7f0k-A  5.7  2.2   78    86    1   MOLECULE: KINETOPLASTID MEMBRANE PROTEIN KMP-11;                     
1404:  1sg2-C  5.7  3.4   99   142    9   MOLECULE: SEVENTEEN KILODALTON PROTEIN;                              
1405:  4kqt-A  5.5  4.0  110   169    4   MOLECULE: PUTATIVE OUTER MEMBRANE CHAPERONE (OMPH-LIKE);             
1406:  5ip0-E  5.4  7.1   90   107    2   MOLECULE: PHA GRANULE-ASSOCIATED PROTEIN;                            
1407:  1sg2-A  5.3  5.8  105   141    9   MOLECULE: SEVENTEEN KILODALTON PROTEIN;                              
1408:  5ip0-D  5.2  6.7   91   108    4   MOLECULE: PHA GRANULE-ASSOCIATED PROTEIN;                            
1409:  5ibl-E  5.2  3.0  110   115   53   MOLECULE: HEMAGGLUTININ;                                             
1410:  7f0k-B  5.2  2.1   72    77    1   MOLECULE: KINETOPLASTID MEMBRANE PROTEIN KMP-11;                     
1411:  5j0k-B  5.2  2.8   60    73    5   MOLECULE: DESIGNED PROTEIN 2L4HC2_23;                                
1412:  6vm0-A  5.1  3.3   91   363    8   MOLECULE: GLYCINE RECEPTOR SUBUNIT ALPHAZ1;                          
1413:  2y3a-B  5.1  7.1   99   236    7   MOLECULE: PHOSPHATIDYLINOSITOL-4,5-BISPHOSPHATE 3-KINASE CA          
1414:  5ibl-A  5.1  3.0  102   106   46   MOLECULE: HEMAGGLUTININ;                                             
1415:  6b85-B  5.0  5.9   97   215    4   MOLECULE: TMHC4_R;                                                   
1416:  6b2z-a  5.0  4.2   96   249    9   MOLECULE: ATP SYNTHASE SUBUNIT C, MITOCHONDRIAL;                     
1417:  7enj-V  5.0  6.3   96   130   10   MOLECULE: MEDIATOR OF RNA POLYMERASE II TRANSCRIPTION SUBUN          
1418:  7ey7-A  4.9  3.5   87   102    2   MOLECULE: TAIL FIBER PROTEIN;                                        
1419:  7eew-A  4.9  9.5   92   611    9   MOLECULE: TYPE I RESTRICTION-MODIFICATION SYSTEM METHYLTRAN          
1420:  5ip0-J  4.9  4.1   75    88    7   MOLECULE: PHA GRANULE-ASSOCIATED PROTEIN;                            
1421:  5izs-D  4.8  2.8   73    82    4   MOLECULE: DESIGNED PROTEIN 5L6HC3_1;                                 
1422:  6csv-A  4.8  3.0   81    90    9   MOLECULE: CENTROSOMAL PROTEIN OF 63 KDA,CENTROSOMAL PROTEIN          
1423:  5ip0-F  4.8  3.8   75    88    5   MOLECULE: PHA GRANULE-ASSOCIATED PROTEIN;                            
1424:  5izs-E  4.8  2.7   73    81    4   MOLECULE: DESIGNED PROTEIN 5L6HC3_1;                                 
1425:  5ip0-B  4.8  2.7   66    88    5   MOLECULE: PHA GRANULE-ASSOCIATED PROTEIN;                            
1426:  7ar9-A  4.8 10.3   57   121    5   MOLECULE: ND3;                                                       
1427:  6so5-D  4.8  3.9  102   144    6   MOLECULE: ATPASE ASNA1;                                              
1428:  3fx7-B  4.7  5.7   83    87    8   MOLECULE: PUTATIVE UNCHARACTERIZED PROTEIN;                          
1429:  2spc-A  4.7  5.0   91   107    8   MOLECULE: SPECTRIN;                                                  
1430:  6swg-B  4.7  2.4   70    74    7   MOLECULE: PERIPHILIN-1;                                              
1431:  3fx7-A  4.7  5.3   80    84    8   MOLECULE: PUTATIVE UNCHARACTERIZED PROTEIN;                          
1432:  5ip0-A  4.7  4.7   82   107    5   MOLECULE: PHA GRANULE-ASSOCIATED PROTEIN;                            
1433:  5ijh-B  4.7  6.8   96   184    4   MOLECULE: XENOTROPIC AND POLYTROPIC RETROVIRUS RECEPTOR 1;           
1434:  6yi5-D  4.7  3.5  112   162    6   MOLECULE: HEMAGGLUTININ-ESTERASE-FUSION GLYCOPROTEIN;                
1435:  4fla-A  4.7  8.4  103   126    4   MOLECULE: REGULATION OF NUCLEAR PRE-MRNA DOMAIN-CONTAINING           
1436:  3k66-A  4.6  7.1   97   217   12   MOLECULE: BETA-AMYLOID-LIKE PROTEIN;                                 
1437:  7nb6-A  4.6 11.1  115   340    4   MOLECULE: AI-2 TRANSPORT PROTEIN TQSA;                               
1438:  6rw8-B  4.6  4.1  105  2337    5   MOLECULE: A COMPONENT OF INSECTICIDAL TOXIN COMPLEX (TC);            
1439:  3f42-B  4.6  4.7   62    84   10   MOLECULE: PROTEIN HP0035;                                            
1440:  3p8c-F  4.6  5.9   99   156    6   MOLECULE: CYTOPLASMIC FMR1-INTERACTING PROTEIN 1;                    
1441:  6bx3-F  4.6  4.1   89   215    8   MOLECULE: HISTONE-LYSINE N-METHYLTRANSFERASE, H3 LYSINE-4 S          
1442:  5wwl-M  4.6  4.5   86   214    9   MOLECULE: CENTROMERE PROTEIN MIS12;                                  
1443:  6o35-A  4.6  3.2   80   101    5   MOLECULE: DE NOVO DESIGNED WSHC8;                                    
1444:  7aal-B  4.6  4.9  113   285    4   MOLECULE: PROLINE-SERINE-THREONINE PHOSPHATASE-INTERACTING           
1445:  5izs-C  4.6  3.1   76    82    7   MOLECULE: DESIGNED PROTEIN 5L6HC3_1;                                 
1446:  6so5-C  4.5  4.7  100   144    4   MOLECULE: ATPASE ASNA1;                                              
1447:  4nad-A  4.5  7.1  100   133    9   MOLECULE: REGULATION OF NUCLEAR PRE-MRNA DOMAIN-CONTAINING           
1448:  7wb4-b  4.5  8.2   75   636    3   MOLECULE: OUTER NUP133;                                              
1449:  6dfp-A  4.5  5.2   93   361    4   MOLECULE: VCA0883;                                                   
1450:  6m6z-A  4.5  8.6  101   203    7   MOLECULE: TMH4C4;                                                    
1451:  7kpx-C  4.5  7.5   74  1352    8   MOLECULE: MEIOTIC MRNA STABILITY PROTEIN KINASE SSN3;                
1452:  6ikn-A  4.5  4.0   93   305    4   MOLECULE: GROWTH ARREST-SPECIFIC PROTEIN 7;                          
1453:  7ns4-b  4.5  5.8   90   340    9   MOLECULE: E3 UBIQUITIN-PROTEIN LIGASE RMD5;                          
1454:  5wwl-N  4.5  5.0   71   155    1   MOLECULE: CENTROMERE PROTEIN MIS12;                                  
1455:  1qbz-C  4.5  4.6   87   120   13   MOLECULE: PROTEIN (SIV GP41 ECTODOMAIN);                             
1456:  6o35-C  4.5  4.5   79   100    5   MOLECULE: DE NOVO DESIGNED WSHC8;                                    
1457:  6qle-Z  4.5  3.9   81   140    6   MOLECULE: CENTRAL KINETOCHORE SUBUNIT MCM16,CENTRAL KINETOC          
1458:  5ip0-N  4.5  4.1   72    88    7   MOLECULE: PHA GRANULE-ASSOCIATED PROTEIN;                            
1459:  6vqu-A  4.5  5.0  101   589    9   MOLECULE: ATM1-TYPE HEAVY METAL EXPORTER;                            
1460:  7nvr-g  4.5  5.1   92   130    9   MOLECULE: TFIIH BASAL TRANSCRIPTION FACTOR COMPLEX HELICASE          
1461:  5uky-B  4.5  3.2   64    74    6   MOLECULE: ATP-BINDING PROTEIN;                                       
1462:  3lay-D  4.5  3.7   69    78    4   MOLECULE: ZINC RESISTANCE-ASSOCIATED PROTEIN;                        
1463:  3lay-G  4.5  3.9   68    77    3   MOLECULE: ZINC RESISTANCE-ASSOCIATED PROTEIN;                        
1464:  1r42-A  4.5 17.2   84   597    6   MOLECULE: ANGIOTENSIN I CONVERTING ENZYME 2;                         
1465:  4lws-A  4.4  4.7   90   100    3   MOLECULE: UNCHARACTERIZED PROTEIN;                                   
1466:  6u1s-A  4.4  5.8   89   310   10   MOLECULE: DE NOVO DESIGNED 16-HELIX TRANSMEMBRANE NANOPORE,          
1467:  6pw5-B  4.4 10.3   96   782   10   MOLECULE: TRP-LIKE ION CHANNEL;                                      
1468:  6xi6-A  4.4  6.0   97   269    7   MOLECULE: HELICAL FUSION DESIGN;                                     
1469:  7vwc-A  4.4  4.8  106   617    5   MOLECULE: PEROXISOMAL MEMBRANE PROTEIN RELATED,ATP-BINDING           
1470:  4wzi-B  4.4  5.7   70   424    7   MOLECULE: CAMP-SPECIFIC 3',5'-CYCLIC PHOSPHODIESTERASE 4B;           
1471:  7tpr-A  4.4  6.8   99  1145    9   MOLECULE: SPIKE GLYCOPROTEIN;                                        
1472:  6cs2-C  4.4  5.1   98   893    4   MOLECULE: SPIKE GLYCOPROTEIN,FIBRITIN;                               
1473:  7cun-D  4.4 13.8   80   827    8   MOLECULE: INTEGRATOR COMPLEX SUBUNIT 1;                              
1474:  5vo5-A  4.4  6.1   93   179    5   MOLECULE: COILED-COIL AND C2 DOMAIN-CONTAINING PROTEIN 1-LI          
1475:  6b85-A  4.4  4.2   94   215    5   MOLECULE: TMHC4_R;                                                   
1476:  7ag9-A  4.4 10.2  101   375    6   MOLECULE: KAR9;                                                      
1477:  1y69-8  4.4  4.4   74   113    8   MOLECULE: 23S RIBOSOMAL RNA;                                         
1478:  5zmw-A  4.4  5.5   85  1000    2   MOLECULE: SARCOPLASMIC/ENDOPLASMIC RETICULUM CALCIUM ATPASE          
1479:  5t8l-A  4.4  6.9   97   125    8   MOLECULE: VACUOLAR-SORTING PROTEIN SNF7;                             
1480:  7o3w-B  4.4  8.6  110   214    9   MOLECULE: PROTEIN SLL0617;                                           
1481:  6zkg-A  4.4  6.9   70   115    6   MOLECULE: NADH DEHYDROGENASE [UBIQUINONE] FLAVOPROTEIN 1,            
1482:  6ixf-B  4.4  5.2   92   222    5   MOLECULE: SH3 DOMAIN-BINDING PROTEIN 5;                              
1483:  4zh3-C  4.4  8.3   89  1340    4   MOLECULE: DNA-DIRECTED RNA POLYMERASE SUBUNIT ALPHA;                 
1484:  7dgz-3  4.4  6.6   68   112    4   MOLECULE: NADH-UBIQUINONE OXIDOREDUCTASE CHAIN 2;                    
1485:  4jle-B  4.3  5.1   77   159    4   MOLECULE: PHIST;                                                     
1486:  5yhf-A  4.3  5.9   79   734    4   MOLECULE: PROTEIN TRANSLOCASE SUBUNIT SECDF;                         
1487:  3okq-A  4.3  8.0  100   125    7   MOLECULE: BUD SITE SELECTION PROTEIN 6;                              
1488:  5lsj-A  4.3  6.6   99   199    5   MOLECULE: PROTEIN MIS12 HOMOLOG;                                     
1489:  6b2z-M  4.3  7.4   92   249    4   MOLECULE: ATP SYNTHASE SUBUNIT C, MITOCHONDRIAL;                     
1490:  6umm-E  4.3 11.9   98   343    6   MOLECULE: ESX-3 SECRETION SYSTEM PROTEIN ECCE3;                      
1491:  6lum-G  4.3  7.7   74   123    4   MOLECULE: SUCCINATE DEHYDROGENASE SUBUNIT C;                         
1492:  1m5i-A  4.3  5.9   92   105    8   MOLECULE: APC PROTEIN;                                               
1493:  6vud-A  4.3  7.0   75   185    9   MOLECULE: RIBOSOME-RECYCLING FACTOR;                                 
1494:  7jg5-a  4.3  3.8   90   207    8   MOLECULE: ATP SYNTHASE SUBUNIT ALPHA;                                
1495:  7aam-A  4.3  4.3  111   285    5   MOLECULE: PROLINE-SERINE-THREONINE PHOSPHATASE-INTERACTING           
1496:  3lay-E  4.3  2.9   66    78    3   MOLECULE: ZINC RESISTANCE-ASSOCIATED PROTEIN;                        
1497:  1u5p-A  4.3  6.6   93   211    5   MOLECULE: SPECTRIN ALPHA CHAIN, BRAIN;                               
1498:  5u0s-V  4.3  5.9   89   118   12   MOLECULE: MEDIATOR COMPLEX SUBUNIT 6;                                
1499:  4dci-A  4.3  3.7   76   147    5   MOLECULE: UNCHARACTERIZED PROTEIN;                                   
1500:  6vy1-A  4.2  6.6   84   121   10   MOLECULE: PREFOLDIN SUBUNIT ALPHA 2;                                 
1501:  6w1s-Q  4.2  7.2   98   131    4   MOLECULE: MEDIATOR OF RNA POLYMERASE II TRANSCRIPTION SUBUN          
1502:  5da9-A  4.2  7.7  116   433    9   MOLECULE: PUTATIVE UNCHARACTERIZED PROTEIN,PUTATIVE UNCHARA          
1503:  6rwb-A  4.2  3.7   97  1873    4   MOLECULE: TOXIN,TOXIN COMPLEX SUBUNIT TCAB,PUTATIVE TOXIN S          
1504:  3na7-A  4.2  6.5  104   237    8   MOLECULE: HP0958;                                                    
1505:  4i0x-F  4.2  5.4   73    85    4   MOLECULE: ESAT-6-LIKE PROTEIN MAB_3112;                              
1506:  5bw9-g  4.2  6.7  103   141    4   MOLECULE: V-TYPE PROTON ATPASE CATALYTIC SUBUNIT A;                  
1507:  4tql-B  4.2  5.2  113   235    6   MOLECULE: THREE HELIX BUNDLE;                                        
1508:  7jts-s  4.2  5.7   81   290    0   MOLECULE: RADIAL SPOKE PROTEIN 3;                                    
1509:  4uy3-A  4.2  3.0   85   194    8   MOLECULE: SEPTATION RING FORMATION REGULATOR EZRA;                   
1510:  7n9e-C  4.2  6.0  105   943    5   MOLECULE: NB34 NANOBODY;                                             
1511:  5mx5-L  4.2  6.9   92   214    4   MOLECULE: PROTEASOME ACTIVATOR COMPLEX SUBUNIT 1;                    
1512:  4kxr-B  4.2  6.1   94   174    7   MOLECULE: PE25;                                                      
1513:  3nmz-A  4.2 14.3   70   406    7   MOLECULE: APC VARIANT PROTEIN;                                       
1514:  6ox7-D  4.2  7.0   93   144   10   MOLECULE: NON-STRUCTURAL PROTEIN 1;                                  
1515:  7emf-U  4.2  8.1   93   121    5   MOLECULE: MEDIATOR OF RNA POLYMERASE II TRANSCRIPTION SUBUN          
1516:  6nye-B  4.2  5.1   73    95    3   MOLECULE: DESIGN CONSTRUCT XAX;                                      
1517:  5lki-D  4.2  5.2  105  1427    3   MOLECULE: TCDA1;                                                     
1518:  5t51-A  4.2  3.3   78    96   10   MOLECULE: KLLA0F02343P;                                              
1519:  7emf-V  4.2  6.2   91   130    7   MOLECULE: MEDIATOR OF RNA POLYMERASE II TRANSCRIPTION SUBUN          
1520:  1avo-J  4.2  5.1   81   140    9   MOLECULE: 11S REGULATOR;                                             
1521:  5t58-A  4.2  9.6  104   233   10   MOLECULE: KLLA0F02343P;                                              
1522:  6ixg-A  4.2  5.8   99   223    3   MOLECULE: SH3 DOMAIN-BINDING PROTEIN 5;                              
1523:  7o40-C  4.2  9.5  116   215    8   MOLECULE: PROTEIN SLL0617;                                           
1524:  7wff-C  4.2 11.8   62    94    5   MOLECULE: NAD(P)H-QUINONE OXIDOREDUCTASE SUBUNIT 1, CHLOROP          
1525:  3lay-C  4.2  3.7   70    79    3   MOLECULE: ZINC RESISTANCE-ASSOCIATED PROTEIN;                        
1526:  5ukv-A  4.1  3.1   65    74    9   MOLECULE: ATP-BINDING PROTEIN;                                       
1527:  6z6o-D  4.1  6.0  105   542   10   MOLECULE: HISTONE DEACETYLASE HDA1;                                  
1528:  5m48-A  4.1  6.5  102   114    4   MOLECULE: REGULATOR OF TY1 TRANSPOSITION PROTEIN 103;                
1529:  5j0l-A  4.1  3.8   81   130   11   MOLECULE: DESIGNED PROTEIN 3L6HC2_2;                                 
1530:  5lki-A  4.1  4.1   98  1427    5   MOLECULE: TCDA1;                                                     
1531:  3hr0-A  4.1  9.0  108   250    7   MOLECULE: COG4;                                                      
1532:  4ke2-A  4.1  3.4  101   196    5   MOLECULE: TYPE I HYPERACTIVE ANTIFREEZE PROTEIN;                     
1533:  5c21-A  4.1  4.8  106   267    7   MOLECULE: CHROMOSOMAL HEMOLYSIN D;                                   
1534:  3edv-A  4.1  4.9  101   322    8   MOLECULE: SPECTRIN BETA CHAIN, BRAIN 1;                              
1535:  6vej-A  4.1 10.1   80  1022    8   MOLECULE: PROBABLE RESISTANCE-NODULATION-CELL DIVISION (RND          
1536:  5n9j-V  4.1  6.7   73    99    5   MOLECULE: MEDIATOR OF RNA POLYMERASE II TRANSCRIPTION SUBUN          
1537:  6qeq-A  4.1  3.6   70   111   10   MOLECULE: PCFF;                                                      
1538:  6m9t-A  4.1  6.3   82   444    4   MOLECULE: PROSTAGLANDIN E2 RECEPTOR EP3 SUBTYPE, ENDOLYSIN           
1539:  7lma-A  4.1  6.6   72  1012    4   MOLECULE: TELOMERASE LA-RELATED PROTEIN P65;                         
1540:  5che-A  4.1  4.7   79   427    4   MOLECULE: GLUTAMYL-TRNA REDUCTASE 1, CHLOROPLASTIC;                  
1541:  7lby-A  4.1  9.0   83   755    8   MOLECULE: CELLULOSE SYNTHASE CATALYTIC SUBUNIT [UDP-FORMING          
1542:  5tpt-A  4.1  7.9   94   197    7   MOLECULE: AMYLOID-LIKE PROTEIN 2;                                    
1543:  4yn0-B  4.1  4.0   97   202    9   MOLECULE: TUMOR NECROSIS FACTOR RECEPTOR SUPERFAMILY MEMBER          
1544:  1c17-M  4.1  3.8   71   142    8   MOLECULE: ATP SYNTHASE SUBUNIT C;                                    
1545:  6vq9-H  4.1  7.7   96   109    2   MOLECULE: ATPASE H+-TRANSPORTING V1 SUBUNIT A;                       
1546:  6vqa-H  4.1  7.4   99   109    6   MOLECULE: ATPASE H+-TRANSPORTING V1 SUBUNIT A;                       
1547:  5lki-B  4.1  5.3   87  1427    6   MOLECULE: TCDA1;                                                     
1548:  6hyd-A  4.1  9.3   95  1574    6   MOLECULE: MIDASIN,MIDASIN,MIDASIN;                                   
1549:  6b87-D  4.1  5.0   84   102   12   MOLECULE: TMHC2_E;                                                   
1550:  5j0l-D  4.1  3.3   81   119    1   MOLECULE: DESIGNED PROTEIN 3L6HC2_2;                                 
1551:  6dma-B  4.1  4.1   62    73    5   MOLECULE: DHD15_CLOSED_A;                                            
1552:  7o3x-C  4.1  9.6  111   215    9   MOLECULE: PROTEIN SLL0617;                                           
1553:  7v2c-j  4.1  6.8   68   115    6   MOLECULE: NADH DEHYDROGENASE [UBIQUINONE] FLAVOPROTEIN 1,            
1554:  7o40-D  4.1  7.6  109   215    6   MOLECULE: PROTEIN SLL0617;                                           
1555:  5xw6-A  4.1  6.3   73   320    4   MOLECULE: P2X PURINOCEPTOR;                                          
1556:  6oeh-A  4.1 18.3   86   470    0   MOLECULE: POLYALA MODEL OF OMCC I-LAYER;                             
1557:  3rko-A  4.1  2.7   55    95    2   MOLECULE: NADH-QUINONE OXIDOREDUCTASE SUBUNIT L;                     
1558:  1quu-A  4.1  4.1   95   248    6   MOLECULE: HUMAN SKELETAL MUSCLE ALPHA-ACTININ 2;                     
1559:  5sxa-B  4.1  6.8   92   218    7   MOLECULE: PHOSPHATIDYLINOSITOL 4,5-BISPHOSPHATE 3-KINASE CA          
1560:  6ird-B  4.0  2.9  104   254    5   MOLECULE: 1-PHOSPHATIDYLINOSITOL 4,5-BISPHOSPHATE PHOSPHODI          
1561:  3uum-B  4.0  5.0   81   123    9   MOLECULE: UTROPHIN;                                                  
1562:  1u4q-A  4.0  4.5  105   318    3   MOLECULE: SPECTRIN ALPHA CHAIN, BRAIN;                               
1563:  4kxr-A  4.0  4.1   77    85    8   MOLECULE: PE25;                                                      
1564:  7ro2-A  4.0  3.9   82    94    6   MOLECULE: MAJOR CAPSID PROTEIN;                                      
1565:  5xg2-A  4.0  7.0  108   237    6   MOLECULE: CHROMOSOME PARTITION PROTEIN SMC;                          
1566:  6qum-N  4.0  9.5  105   649    8   MOLECULE: V-TYPE ATP SYNTHASE ALPHA CHAIN;                           
1567:  7n5d-A  4.0  7.4   89   386    9   MOLECULE: MECHANOSENSITIVE ION CHANNEL FLYCATCHER1;                  
1568:  4d8m-A  4.0  6.7   78   585    9   MOLECULE: PESTICIDAL CRYSTAL PROTEIN CRY5BA;                         
1569:  3rip-A  4.0  8.5   66   568    8   MOLECULE: GAMMA-TUBULIN COMPLEX COMPONENT 4;                         
1570:  6prk-A  4.0  4.2   64   115    2   MOLECULE: RICF;                                                      
1571:  4dci-B  4.0  9.3   87   148    7   MOLECULE: UNCHARACTERIZED PROTEIN;                                   
1572:  5t58-B  4.0  4.5   82   190   10   MOLECULE: KLLA0F02343P;                                              
1573:  7ns4-i  4.0  5.0   96   358    6   MOLECULE: E3 UBIQUITIN-PROTEIN LIGASE RMD5;                          
1574:  6rd4-7  4.0  8.8  101   176    4   MOLECULE: ASA-10: POLYTOMELLA F-ATP SYNTHASE ASSOCIATED SUB          
1575:  7cbc-A  4.0  5.6   94   319   10   MOLECULE: DE NOVO DESIGNED SWITCH PROTEIN CAGING A HEMAGGLU          
1576:  6qp6-A  4.0  7.3  101   741    6   MOLECULE: ANOCTAMIN-6;                                               
1577:  7rz4-A  4.0  4.4   83   993    7   MOLECULE: GLUTAMATE RECEPTOR 2;                                      
1578:  5n9j-Z  4.0  7.6   90   119   11   MOLECULE: MEDIATOR OF RNA POLYMERASE II TRANSCRIPTION SUBUN          
1579:  7oqz-A  4.0  6.5   71   237    3   MOLECULE: TRANSMEMBRANE PROTEIN 45A;                                 
1580:  6b87-A  4.0  4.9   82   100    2   MOLECULE: TMHC2_E;                                                   
1581:  2c2l-D  4.0  5.0   93   281    5   MOLECULE: CARBOXY TERMINUS OF HSP70-INTERACTING PROTEIN;             
1582:  1qbz-A  4.0  6.0   84   102   14   MOLECULE: PROTEIN (SIV GP41 ECTODOMAIN);                             
1583:  6vqb-H  4.0  7.8   96   109    2   MOLECULE: ATPASE H+-TRANSPORTING V1 SUBUNIT A;                       
1584:  7ro5-A  4.0  3.8   81    94    0   MOLECULE: MAJOR CAPSID PROTEIN;                                      
1585:  6wa9-N  4.0  5.0   74    86    8   MOLECULE: LOW CALCIUM RESPONSE LOCUS PROTEIN D;                      
1586:  6o0i-C  4.0  4.5   68    98    4   MOLECULE: DESIGN CONSTRUCT XAA;                                      
1587:  6zbl-B  4.0  8.6  119   498    8   MOLECULE: PRECURSOR OF THE MAJOR MEROZOITE SURFACE ANTIGENS          
1588:  6b85-C  4.0  4.0   94   215    4   MOLECULE: TMHC4_R;                                                   
1589:  7udc-B  4.0  8.8   85   215    8   MOLECULE: SYNTAXIN-BINDING PROTEIN 1;                                
1590:  6zow-A  4.0  5.2  102   800    8   MOLECULE: SPIKE GLYCOPROTEIN;                                        
1591:  5knb-G  4.0  8.5  110   164    3   MOLECULE: V-TYPE SODIUM ATPASE CATALYTIC SUBUNIT A;                  
1592:  3ja6-C  4.0  7.9   83   379    7   MOLECULE: CHEMOTAXIS PROTEIN CHEW;                                   
1593:  7s5c-B  4.0  3.8   54    67    6   MOLECULE: ENCB;                                                      
1594:  5wkq-B  4.0  6.1   97   157   14   MOLECULE: INVASIN IPAB;                                              
1595:  7o3y-B  4.0  8.8  111   215    7   MOLECULE: PROTEIN SLL0617;                                           
1596:  4ckg-B  4.0  7.5  101   362    9   MOLECULE: ARF-GAP WITH COILED-COIL, ANK REPEAT AND PH DOMAI          
1597:  7qsd-A  4.0  9.5   70   115    4   MOLECULE: NADH-UBIQUINONE OXIDOREDUCTASE CHAIN 3;                    
1598:  7nvz-W  4.0  4.8   62   202   10   MOLECULE: TFIIH BASAL TRANSCRIPTION FACTOR COMPLEX HELICASE          
1599:  4abm-A  4.0  3.6   68    79    7   MOLECULE: CHARGED MULTIVESICULAR BODY PROTEIN 4B;                    
1600:  6zkq-A  4.0  6.3   67   110    7   MOLECULE: NADH DEHYDROGENASE [UBIQUINONE] FLAVOPROTEIN 1,            
1601:  5d56-A  4.0  3.2   65   116    8   MOLECULE: DIACYLGLYCEROL KINASE;                                     
1602:  3txs-A  4.0  4.1   68    89    6   MOLECULE: TERMINASE DNA PACKAGING ENZYME SMALL SUBUNIT;              
1603:  4gcz-B  4.0 13.0   84   378    1   MOLECULE: BLUE-LIGHT PHOTORECEPTOR, SENSOR PROTEIN FIXL;             
1604:  5c1f-A  3.9  7.6  118   298    7   MOLECULE: SEPTATION PROTEIN IMP2;                                    
1605:  4wpc-B  3.9  7.8  115   288    6   MOLECULE: RHO GTPASE-ACTIVATING PROTEIN RGD1;                        
1606:  5tj5-A  3.9  7.5  112   570    0   MOLECULE: V-TYPE PROTON ATPASE SUBUNIT A;                            
1607:  3ter-B  3.9  3.6   84   121    8   MOLECULE: MAMMALIAN STROMAL INTERACTION MOLECULE-1;                  
1608:  4aur-A  3.9  6.1  104   564    7   MOLECULE: LEOA;                                                      
1609:  5j2l-A  3.9  4.1   69    76    6   MOLECULE: PROTEIN DESIGN 2L4HC2_11;                                  
1610:  6sz9-D  3.9  5.3  108   282    9   MOLECULE: ICMO (DOTL);                                               
1611:  4fwv-A  3.9  3.9   91   340    3   MOLECULE: TTC1975 PEPTIDASE;                                         
1612:  4lws-B  3.9  7.5   77    88    4   MOLECULE: UNCHARACTERIZED PROTEIN;                                   
1613:  5jeq-A  3.9  4.1  113   227    8   MOLECULE: NITRATE/NITRITE SENSOR PROTEIN NARQ;                       
1614:  4tko-B  3.9  6.5  105   326    7   MOLECULE: EMRA;                                                      
1615:  4mu6-A  3.9  8.3  100   274    6   MOLECULE: KINECTIN 1 (KINESIN RECEPTOR);                             
1616:  6urt-A  3.9  6.8   83   331    4   MOLECULE: LOW CONDUCTANCE MECHANOSENSITIVE CHANNEL YNAI;             
1617:  6cnn-A  3.9 10.1   90   360    6   MOLECULE: INTERMEDIATE CONDUCTANCE CALCIUM-ACTIVATED POTASS          
1618:  6grk-A  3.9  5.5   93   354    5   MOLECULE: AHLB;                                                      
1619:  7d5k-A  3.9 11.8   81   727    5   MOLECULE: CELLULOSE SYNTHASE;                                        
1620:  4whj-A  3.9  3.6   90   565    6   MOLECULE: INTERFERON-INDUCED GTP-BINDING PROTEIN MX2;                
1621:  6tpn-A  3.9  6.6   76   510    1   MOLECULE: OREXIN RECEPTOR TYPE 2,GLGA GLYCOGEN SYNTHASE,ORE          
1622:  2pih-A  3.9 10.1   98   123    4   MOLECULE: PROTEIN YMCA;                                              
1623:  7nd2-A  3.9  4.5   65   330    5   MOLECULE: PROTEIN PHOSPHATASE 1 REGULATORY SUBUNIT 21;               
1624:  6t5a-A  3.9  4.0   65    96    5   MOLECULE: TEGUMENT PROTEIN UL51;                                     
1625:  6nmc-B  3.9  5.1   72   156    3   MOLECULE: CPF1;                                                      
1626:  6m3q-F  3.9  7.6   95   301    7   MOLECULE: ANKYRIN-2;                                                 
1627:  4abx-A  3.9  9.1  108   167    8   MOLECULE: DNA REPAIR PROTEIN RECN;                                   
1628:  7e5c-A  3.9  4.2   58   439    2   MOLECULE: XAA-PRO DIPEPTIDASE;                                       
1629:  6qj1-A  3.9  5.8  107   406    5   MOLECULE: STRUCTURAL MAINTENANCE OF CHROMOSOMES PROTEIN,STR          
1630:  7nvr-c  3.9 11.4   86   109    8   MOLECULE: TFIIH BASAL TRANSCRIPTION FACTOR COMPLEX HELICASE          
1631:  1jpx-A  3.9  4.0   59    59   12   MOLECULE: GP41 ENVELOPE PROTEIN;                                     
1632:  4jle-A  3.9  5.5   81   149    7   MOLECULE: PHIST;                                                     
1633:  2wcd-D  3.9  6.0  102   285   10   MOLECULE: HEMOLYSIN E, CHROMOSOMAL;                                  
1634:  6rwy-U  3.9  3.6   68    73    1   MOLECULE: INNER ROD PROTEIN;                                         
1635:  6o0i-B  3.9  4.5   68    98    4   MOLECULE: DESIGN CONSTRUCT XAA;                                      
1636:  6wa9-O  3.9  4.7   68    74    4   MOLECULE: LOW CALCIUM RESPONSE LOCUS PROTEIN D;                      
1637:  6nqw-A  3.9  7.5   89   237    9   MOLECULE: FLAGELLAR COILING PROTEIN A;                               
1638:  7roc-A  3.9  4.0   81    94    1   MOLECULE: MAJOR CAPSID PROTEIN;                                      
1639:  7roe-A  3.9  3.7   81    94    0   MOLECULE: MAJOR CAPSID PROTEIN;                                      
1640:  7apx-A  3.9 11.0   68  1165    6   MOLECULE: THO COMPLEX SUBUNIT 2,THO2;                                
1641:  5lki-E  3.9  6.0  105  1427    3   MOLECULE: TCDA1;                                                     
1642:  5lki-C  3.9  5.4  105  1427    4   MOLECULE: TCDA1;                                                     
1643:  1yke-B  3.9  8.0   91   119    8   MOLECULE: RNA POLYMERASE II MEDIATOR COMPLEX PROTEIN MED7;           
1644:  4ry2-A  3.9  4.8  100   701    6   MOLECULE: ABC-TYPE BACTERIOCIN TRANSPORTER;                          
1645:  7b5m-H  3.9  4.3   63   226   13   MOLECULE: CULLIN-1;                                                  
1646:  3txq-J  3.9  4.2   67    87    6   MOLECULE: TERMINASE DNA PACKAGING ENZYME SMALL SUBUNIT;              
1647:  6hwh-D  3.9  3.5   55    65    0   MOLECULE: UBIQUINOL-CYTOCHROME C REDUCTASE IRON-SULFUR SUBU          
1648:  7s5k-I  3.9  3.8   54    68    6   MOLECULE: ENCB;                                                      
1649:  3r84-P  3.9  4.5   73    77    4   MOLECULE: MEDIATOR OF RNA POLYMERASE II TRANSCRIPTION SUBUN          
1650:  7o3x-E  3.9  8.1  109   215   10   MOLECULE: PROTEIN SLL0617;                                           
1651:  1x04-A  3.8  6.1  119   200   10   MOLECULE: SH3-CONTAINING GRB2-LIKE PROTEIN 2;                        
1652:  5y06-A  3.8  7.3  105   235    7   MOLECULE: MSMEG_4306;                                                
1653:  6ye4-A  3.8  5.6  106   236    3   MOLECULE: BIOPOLYMER TRANSPORT PROTEIN EXBB;                         
1654:  5wgr-A  3.8  5.3   95   664    7   MOLECULE: FLAVIN-DEPENDENT HALOGENASE;                               
1655:  5szj-B  3.8  4.5   93   145    6   MOLECULE: RAS-RELATED PROTEIN RAB-10;                                
1656:  4j41-B  3.8  5.1   82    86    4   MOLECULE: SECRETED PROTEIN ESXB;                                     
1657:  5nen-A  3.8  4.6  102   266    6   MOLECULE: LIPASE C;                                                  
1658:  6wg3-D  3.8 14.2  108   932    7   MOLECULE: STRUCTURAL MAINTENANCE OF CHROMOSOMES PROTEIN 1A;          
1659:  5j9q-D  3.8  6.7   92   120    9   MOLECULE: HISTONE ACETYLTRANSFERASE ESA1;                            
1660:  3ajb-A  3.8  3.8   86   293    2   MOLECULE: PEROXISOMAL BIOGENESIS FACTOR 3;                           
1661:  6wge-B  3.8 10.8  115   490    4   MOLECULE: STRUCTURAL MAINTENANCE OF CHROMOSOMES PROTEIN 1A;          
1662:  6upn-A  3.8  5.1  106   245    6   MOLECULE: ENDOPHILIN-B1;                                             
1663:  3caz-B  3.8  7.6   95   210    1   MOLECULE: BAR PROTEIN;                                               
1664:  6lle-A  3.8  4.7   99  1020   10   MOLECULE: SARCOPLASMIC/ENDOPLASMIC RETICULUM CALCIUM ATPASE          
1665:  1wa8-A  3.8 11.3   87    99    7   MOLECULE: ESAT-6 LIKE PROTEIN ESXB;                                  
1666:  6w1s-Y  3.8  9.2   85   132    4   MOLECULE: MEDIATOR OF RNA POLYMERASE II TRANSCRIPTION SUBUN          
1667:  7ni5-A  3.8  6.2   86  2791   13   MOLECULE: SERINE-PROTEIN KINASE ATM;                                 
1668:  4gfq-A  3.8  5.9   88   186    5   MOLECULE: RIBOSOME-RECYCLING FACTOR;                                 
1669:  6tms-G  3.8  5.0   64    69    5   MOLECULE: A NOVEL DESIGNED PORE PROTEIN;                             
1670:  5buo-A  3.8  6.1   99   185    8   MOLECULE: AMYLOID BETA A4 PROTEIN;                                   
1671:  6zbl-D  3.8  9.8  107   498    7   MOLECULE: PRECURSOR OF THE MAJOR MEROZOITE SURFACE ANTIGENS          
1672:  7rod-A  3.8  3.7   80    94    0   MOLECULE: MAJOR CAPSID PROTEIN;                                      
1673:  7ey7-B  3.8  3.8   82   102    7   MOLECULE: TAIL FIBER PROTEIN;                                        
1674:  5lsk-A  3.8  7.1   95   199    7   MOLECULE: PROTEIN MIS12 HOMOLOG;                                     
1675:  7ro3-A  3.8  4.0   81    94    1   MOLECULE: MAJOR CAPSID PROTEIN;                                      
1676:  7ey7-C  3.8  3.3   79   102    6   MOLECULE: TAIL FIBER PROTEIN;                                        
1677:  6tms-A  3.8  5.0   65    69    3   MOLECULE: A NOVEL DESIGNED PORE PROTEIN;                             
1678:  5vlr-B  3.8  6.6   94   170    9   MOLECULE: PHOSPHATIDYLINOSITOL 4,5-BISPHOSPHATE 3-KINASE CA          
1679:  7ey7-D  3.8  3.8   81   102    6   MOLECULE: TAIL FIBER PROTEIN;                                        
1680:  7roi-A  3.8  4.0   81    94    1   MOLECULE: MAJOR CAPSID PROTEIN;                                      
1681:  7aqo-C  3.8  7.5   95   227    6   MOLECULE: THO COMPLEX SUBUNIT 2;                                     
1682:  7rog-A  3.8  4.0   81    94    1   MOLECULE: MAJOR CAPSID PROTEIN;                                      
1683:  6zh3-D  3.8  9.4   87   170    2   MOLECULE: VACUOLAR PROTEIN-SORTING-ASSOCIATED PROTEIN 24;            
1684:  7ey7-E  3.8  3.8   81   102    6   MOLECULE: TAIL FIBER PROTEIN;                                        
1685:  7ey7-F  3.8  3.9   83   102    6   MOLECULE: TAIL FIBER PROTEIN;                                        
1686:  6gvw-B  3.8  6.9   90   262    9   MOLECULE: BRCA1-A COMPLEX SUBUNIT ABRAXAS 1;                         
1687:  1fxk-B  3.8  5.4   87   109    2   MOLECULE: PREFOLDIN;                                                 
1688:  6rdu-7  3.8  8.7   97   176    3   MOLECULE: ASA-10: POLYTOMELLA F-ATP SYNTHASE ASSOCIATED SUB          
1689:  6rdt-7  3.8  8.7   97   176    3   MOLECULE: ASA-10: POLYTOMELLA F-ATP SYNTHASE ASSOCIATED SUB          
1690:  6l7p-C  3.8  4.4   63   121    5   MOLECULE: NAD(P)H-QUINONE OXIDOREDUCTASE SUBUNIT 1;                  
1691:  1f23-D  3.8  4.1   70    75    7   MOLECULE: TRANSMEMBRANE GLYCOPROTEIN;                                
1692:  6pza-C  3.8  3.4  104  1422    7   MOLECULE: ATP-BINDING CASSETTE SUB-FAMILY C MEMBER 8;                
1693:  3txq-E  3.8  4.2   67    87    6   MOLECULE: TERMINASE DNA PACKAGING ENZYME SMALL SUBUNIT;              
1694:  3g6i-A  3.8 16.0   75   200   15   MOLECULE: PUTATIVE OUTER MEMBRANE PROTEIN, PART OF CARBOHYD          
1695:  4err-A  3.8  3.4   70    82    3   MOLECULE: AUTOTRANSPORTER ADHESIN;                                   
1696:  7o40-B  3.8  8.7  111   215    8   MOLECULE: PROTEIN SLL0617;                                           
1697:  3r84-V  3.8  4.6   78    81    4   MOLECULE: MEDIATOR OF RNA POLYMERASE II TRANSCRIPTION SUBUN          
1698:  1kmi-Z  3.7  5.1   94   177    7   MOLECULE: CHEMOTAXIS PROTEIN CHEY;                                   
1699:  4wbd-A  3.7  6.5   84   540    6   MOLECULE: BSHC;                                                      
1700:  3k29-A  3.7  5.7   98   162   12   MOLECULE: PUTATIVE UNCHARACTERIZED PROTEIN;                          
1701:  6nr8-6  3.7  4.3   82   102    4   MOLECULE: PREFOLDIN SUBUNIT 1;                                       
1702:  7cm3-A  3.7  7.0   98  1278    3   MOLECULE: SODIUM LEAK CHANNEL NON-SELECTIVE PROTEIN;                 
1703:  7fas-A  3.7  6.4   86  1229    1   MOLECULE: ERYTHROCYTE MEMBRANE PROTEIN 1, PFEMP1;                    
1704:  3fd9-A  3.7  9.8   97   240    5   MOLECULE: UNCHARACTERIZED PROTEIN;                                   
1705:  6f36-M  3.7  3.2   88   228    6   MOLECULE: MITOCHONDRIAL ATP SYNTHASE SUBUNIT C;                      
1706:  6dkm-A  3.7  5.5   71    77    4   MOLECULE: DHD131_A;                                                  
1707:  5f5p-A  3.7  6.5   89   181    4   MOLECULE: PROTEIN SHROOM2;                                           
1708:  5me8-A  3.7  5.2   86   107    6   MOLECULE: INHIBITOR OF GROWTH PROTEIN 5;                             
1709:  5wkq-A  3.7  6.0   97   166    6   MOLECULE: INVASIN IPAB;                                              
1710:  2gd5-D  3.7  8.2   97   162    8   MOLECULE: CHARGED MULTIVESICULAR BODY PROTEIN 3;                     
1711:  7cuj-A  3.7  8.4   77   258    4   MOLECULE: COILED-COIL QUANTITATIVELY-ENRICHED PROTEIN 1;             
1712:  2gb7-B  3.7  8.0  117   295    4   MOLECULE: DNA STRAND 1;                                              
1713:  6xz6-A  3.7  7.9  105   213    5   MOLECULE: GARP DOMAIN-CONTAINING PROTEIN;                            
1714:  6zh3-A  3.7 11.5   88   170    9   MOLECULE: VACUOLAR PROTEIN-SORTING-ASSOCIATED PROTEIN 24;            
1715:  6ar7-C  3.7  3.3   59   207    7   MOLECULE: UNCHARACTERIZED PROTEIN;                                   
1716:  6ah0-w  3.7 16.9   80   443    8   MOLECULE: U5SNRNA;                                                   
1717:  7pde-A  3.7 10.5   95   846    5   MOLECULE: ADENYLATE CYCLASE 9;                                       
1718:  6jx7-A  3.7  5.2   91  1245   12   MOLECULE: FELINE INFECTIOUS PERITONITIS VIRUS SPIKE PROTEIN          
1719:  5an6-A  3.7  3.5   80   123    4   MOLECULE: CRISPR-ASSOCIATED PROTEIN, CSM2 FAMILY;                    
1720:  5ca9-A  3.7  3.4   78   656    9   MOLECULE: PROTEIN SEY1;                                              
1721:  6lqo-L  3.7  5.6   82    94   11   MOLECULE: CYTOPLASMIC ENVELOPMENT PROTEIN 1;                         
1722:  2xeq-C  3.7 14.4   73   241    4   MOLECULE: PAT1 HOMOLOG 1,;                                           
1723:  5fib-A  3.7  7.4   72   534    4   MOLECULE: SPHINGOMYELIN PHOSPHODIESTERASE;                           
1724:  6lo8-D  3.7  6.5   68   119    4   MOLECULE: MITOCHONDRIAL IMPORT INNER MEMBRANE TRANSLOCASE S          
1725:  3u2r-A  3.7  8.7   87   135   10   MOLECULE: REGULATORY PROTEIN MARR;                                   
1726:  3lf9-A  3.7  4.8   81   120    7   MOLECULE: 4E10_D0_1IS1A_001_C (T161);                                
1727:  6vz1-A  3.7  3.4   63   411    5   MOLECULE: DIACYLGLYCEROL O-ACYLTRANSFERASE 1;                        
1728:  5img-A  3.7  3.7   86   467    3   MOLECULE: DIPEPTIDASE;                                               
1729:  6yvu-A  3.7  9.7   97  1127    6   MOLECULE: STRUCTURAL MAINTENANCE OF CHROMOSOMES PROTEIN 2,S          
1730:  4ke2-B  3.7  4.2  107   196    8   MOLECULE: TYPE I HYPERACTIVE ANTIFREEZE PROTEIN;                     
1731:  5xfs-A  3.7  4.1   68    78    4   MOLECULE: PE FAMILY PROTEIN PE8;                                     
1732:  6xr8-A  3.7  4.4   94  1107   10   MOLECULE: SPIKE GLYCOPROTEIN;                                        
1733:  7roh-A  3.7  3.9   82    94    0   MOLECULE: MAJOR CAPSID PROTEIN;                                      
1734:  5uhg-D  3.7  5.3   93  1266   12   MOLECULE: DNA-DIRECTED RNA POLYMERASE SUBUNIT ALPHA;                 
1735:  6irc-A  3.7  3.1   90   211    4   MOLECULE: 1-PHOSPHATIDYLINOSITOL 4,5-BISPHOSPHATE PHOSPHODI          
1736:  6ire-A  3.7  7.5   92   223    4   MOLECULE: 1-PHOSPHATIDYLINOSITOL 4,5-BISPHOSPHATE PHOSPHODI          
1737:  7ro4-A  3.7  4.0   80    94    1   MOLECULE: MAJOR CAPSID PROTEIN;                                      
1738:  7aqo-J  3.7  7.5   95   230    6   MOLECULE: THO COMPLEX SUBUNIT 2;                                     
1739:  7rob-A  3.7  3.8   81    94    0   MOLECULE: MAJOR CAPSID PROTEIN;                                      
1740:  7emf-1  3.7 14.6   73    99    8   MOLECULE: MEDIATOR OF RNA POLYMERASE II TRANSCRIPTION SUBUN          
1741:  2dw4-A  3.7  6.2   89   634    9   MOLECULE: LYSINE-SPECIFIC HISTONE DEMETHYLASE 1;                     
1742:  3g80-A  3.7  4.4   70    73    4   MOLECULE: PROTEIN B2;                                                
1743:  6xxv-C  3.7  2.9   70   111    7   MOLECULE: ANTIBODY C57, HEAVY CHAIN;                                 
1744:  3tx3-A  3.7  5.6   83   227    6   MOLECULE: UNCHARACTERIZED PROTEIN INVOLVED IN CYSTEINE BIOS          
1745:  5nen-B  3.7  6.3  101   213    7   MOLECULE: LIPASE C;                                                  
1746:  6yyt-B  3.7  4.0   80   186    8   MOLECULE: NSP12;                                                     
1747:  5jpq-R  3.7 14.1   88   332    0   MOLECULE: WD40 DOMAIN PROTEINS;                                      
1748:  5ip0-O  3.7  4.7   72    90    7   MOLECULE: PHA GRANULE-ASSOCIATED PROTEIN;                            
1749:  6vi4-A  3.7 10.2   90   283    8   MOLECULE: KAPPA OPIOID RECEPTOR;                                     
1750:  7vc0-j  3.7  5.7   66   115    6   MOLECULE: NADH DEHYDROGENASE [UBIQUINONE] IRON-SULFUR PROTE          
1751:  3txq-G  3.7  4.3   67    87    6   MOLECULE: TERMINASE DNA PACKAGING ENZYME SMALL SUBUNIT;              
1752:  6nye-A  3.7  4.7   69    92    6   MOLECULE: DESIGN CONSTRUCT XAX;                                      
1753:  6ixg-B  3.7  5.5   98   216    3   MOLECULE: SH3 DOMAIN-BINDING PROTEIN 5;                              
1754:  3r84-J  3.7  4.6   75    79    4   MOLECULE: MEDIATOR OF RNA POLYMERASE II TRANSCRIPTION SUBUN          
1755:  3sja-G  3.7  3.8   56    61    2   MOLECULE: ATPASE GET3;                                               
1756:  3txq-F  3.7  4.3   65    87    8   MOLECULE: TERMINASE DNA PACKAGING ENZYME SMALL SUBUNIT;              
1757:  3sja-D  3.7  3.8   56    61    2   MOLECULE: ATPASE GET3;                                               
1758:  3txq-I  3.7  4.3   67    87    7   MOLECULE: TERMINASE DNA PACKAGING ENZYME SMALL SUBUNIT;              
1759:  3sja-C  3.7  3.8   56    61    2   MOLECULE: ATPASE GET3;                                               
1760:  3txq-D  3.7  4.3   67    87    6   MOLECULE: TERMINASE DNA PACKAGING ENZYME SMALL SUBUNIT;              
1761:  5oxf-A  3.6  5.1   98   703    4   MOLECULE: GTP-BINDING PROTEIN;                                       
1762:  7wo9-A  3.6 11.0   92  1581    7   MOLECULE: NUCLEOPORIN NUP188;                                        
1763:  5y9o-A  3.6 10.3  111   401    5   MOLECULE: WIPA;                                                      
1764:  4nsm-A  3.6  4.4   66    71    5   MOLECULE: COLLAGEN-LIKE PROTEIN SCLB;                                
1765:  1cii-A  3.6  9.2  122   602    6   MOLECULE: COLICIN IA;                                                
1766:  1s35-A  3.6  6.7  108   211   10   MOLECULE: SPECTRIN BETA CHAIN, ERYTHROCYTE;                          
1767:  5jhf-F  3.6  6.0  111   405    4   MOLECULE: KLTH0D11660P;                                              
1768:  6v4a-C  3.6  4.8   81   593    4   MOLECULE: NEUR_CHAN_LBD DOMAIN-CONTAINING PROTEIN;                   
1769:  2x0l-A  3.6  6.0   94   670    4   MOLECULE: LYSINE-SPECIFIC HISTONE DEMETHYLASE 1;                     
1770:  1jad-A  3.6  3.6  103   242    6   MOLECULE: PHOSPHOLIPASE C BETA;                                      
1771:  2v4h-A  3.6  6.4   76    98    7   MOLECULE: NF-KAPPA-B ESSENTIAL MODULATOR;                            
1772:  3ajw-A  3.6  6.7   94   134    7   MOLECULE: FLAGELLAR FLIJ PROTEIN;                                    
1773:  7dxb-A  3.6  5.0   95   738    6   MOLECULE: SHORT TRANSIENT RECEPTOR POTENTIAL CHANNEL 3;              
1774:  6wg3-B  3.6  7.4  117   693    6   MOLECULE: STRUCTURAL MAINTENANCE OF CHROMOSOMES PROTEIN 1A;          
1775:  6ch2-E  3.6  5.4   87   147   14   MOLECULE: FLAGELLAR BIOSYNTHESIS PROTEIN FLHA;                       
1776:  6d03-E  3.6  6.5   96   466    7   MOLECULE: TRANSFERRIN RECEPTOR PROTEIN 1;                            
1777:  2a01-A  3.6  7.4  102   243    6   MOLECULE: APOLIPOPROTEIN A-I;                                        
1778:  6qld-Y  3.6  7.1   89   223    6   MOLECULE: INNER KINETOCHORE SUBUNIT MIF2;                            
1779:  6vjy-B  3.6  6.8   78   280    6   MOLECULE: ERAD-ASSOCIATED E3 UBIQUITIN-PROTEIN LIGASE HRD1;          
1780:  6xf1-A  3.6  6.9  109   230   11   MOLECULE: NESPRIN-2;                                                 
1781:  2v1y-B  3.6  7.5  105   170    6   MOLECULE: PHOSPHATIDYLINOSITOL-4,5-BISPHOSPHATE 3-KINASE CA          
1782:  4avm-A  3.6  3.2   82   230    4   MOLECULE: BRIDGING INTEGRATOR 2;                                     
1783:  7tch-A  3.6  4.0   73   645    1   MOLECULE: BACITRACIN EXPORT PERMEASE PROTEIN BCEB;                   
1784:  6hu9-c  3.6  6.2   76   269    3   MOLECULE: CYTOCHROME B-C1 COMPLEX SUBUNIT 1, MITOCHONDRIAL;          
1785:  3s84-B  3.6  3.9   93   241    5   MOLECULE: APOLIPOPROTEIN A-IV;                                       
1786:  5ztc-A  3.6  3.0   51   197    8   MOLECULE: LMO2088 PROTEIN;                                           
1787:  6v8o-O  3.6 14.5   75   384   11   MOLECULE: HIGH TEMPERATURE LETHAL PROTEIN 1;                         
1788:  7vv6-R  3.6  9.9   82   271    2   MOLECULE: MAS-RELATED G-PROTEIN COUPLED RECEPTOR MEMBER X2;          
1789:  5z7b-B  3.6  4.6   74   197    1   MOLECULE: PADR FAMILY TRANSCRIPTIONAL REGULATOR;                     
1790:  6s7o-E  3.6  3.5   60   560    5   MOLECULE: DOLICHYL-DIPHOSPHOOLIGOSACCHARIDE--PROTEIN                 
1791:  6c6r-A  3.6  6.9   88   451    2   MOLECULE: SQUALENE MONOOXYGENASE;                                    
1792:  3ub0-D  3.6  4.6   79   194    6   MOLECULE: NON-STRUCTURAL PROTEIN 6, NSP6,;                           
1793:  5oqm-n  3.6  6.5   87   136    8   MOLECULE: DNA-DIRECTED RNA POLYMERASE II SUBUNIT RPB1;               
1794:  4uxv-A  3.6  4.0   83   522   10   MOLECULE: SEPTATION RING FORMATION REGULATOR EZRA;                   
1795:  2zdi-C  3.6  3.8   72   148    6   MOLECULE: PREFOLDIN SUBUNIT BETA;                                    
1796:  6cno-C  3.6 10.6   91   360    2   MOLECULE: INTERMEDIATE CONDUCTANCE CALCIUM-ACTIVATED POTASS          
1797:  1f23-E  3.6  4.6   70    75    7   MOLECULE: TRANSMEMBRANE GLYCOPROTEIN;                                
1798:  5uh6-D  3.6  5.3   92  1265    9   MOLECULE: DNA-DIRECTED RNA POLYMERASE SUBUNIT ALPHA;                 
1799:  6y5k-B  3.6  4.3   80   133   56   MOLECULE: X-31 INFLUENZA HAEMAGGLUTININ HA1;                         
1800:  3kbu-B  3.6  6.9  103   298    7   MOLECULE: SPECTRIN BETA CHAIN, ERYTHROCYTE;                          
1801:  5j73-A  3.6  5.1   67    75    4   MOLECULE: PROTEIN DESIGN 2L4HC2_9;                                   
1802:  3b60-A  3.6  4.2   97   572    8   MOLECULE: LIPID A EXPORT ATP-BINDING/PERMEASE PROTEIN MSBA;          
1803:  6s1k-J  3.6  6.2   84   102   12   MOLECULE: CHEMOTAXIS PROTEIN CHEA;                                   
1804:  6rwy-M  3.6  3.8   68    73    1   MOLECULE: INNER ROD PROTEIN;                                         
1805:  6tms-J  3.6  4.8   66    69    3   MOLECULE: A NOVEL DESIGNED PORE PROTEIN;                             
1806:  6s1k-F  3.6  6.7   87   102   11   MOLECULE: CHEMOTAXIS PROTEIN CHEA;                                   
1807:  7pau-7  3.6  5.7   73   182    5   MOLECULE: 50S RIBOSOMAL PROTEIN L34;                                 
1808:  6v7m-B  3.6  5.6   72    83   11   MOLECULE: APOLIPOPROTEIN E;                                          
1809:  6m3p-B  3.6  6.5  104   301    7   MOLECULE: ANKYRIN-3;                                                 
1810:  6s1k-M  3.6  6.5   84   102   12   MOLECULE: CHEMOTAXIS PROTEIN CHEA;                                   
1811:  6tms-B  3.6  4.6   62    69    3   MOLECULE: A NOVEL DESIGNED PORE PROTEIN;                             
1812:  1qu7-A  3.6  8.6  104   227    5   MOLECULE: METHYL-ACCEPTING CHEMOTAXIS PROTEIN I;                     
1813:  6lqo-M  3.6  6.0   74    86    5   MOLECULE: CYTOPLASMIC ENVELOPMENT PROTEIN 1;                         
1814:  2x7l-M  3.6  2.2   57    57    7   MOLECULE: FAB LIGHT CHAIN;                                           
1815:  6lk8-I  3.6  9.1   98   738    6   MOLECULE: MGC83295 PROTEIN;                                          
1816:  5jje-B  3.6  2.2   61    63    5   MOLECULE: SENSORY RHODOPSIN-2;                                       
1817:  6igx-D  3.6 13.8   66   731    2   MOLECULE: CONDENSIN COMPLEX SUBUNIT 3;                               
1818:  6uqf-A  3.6  6.3   99   531    7   MOLECULE: POTASSIUM/SODIUM HYPERPOLARIZATION-ACTIVATED CYCL          
1819:  4gwq-D  3.6  4.8   88   121    3   MOLECULE: MEDIATOR OF RNA POLYMERASE II TRANSCRIPTION SUBUN          
1820:  2rdc-A  3.6  5.9   77   133    9   MOLECULE: UNCHARACTERIZED PROTEIN;                                   
1821:  6zsi-D  3.6  5.3   91   133    9   MOLECULE: RAS-RELATED PROTEIN RAB-8A;                                
1822:  3kdq-B  3.6  9.5   81   152    4   MOLECULE: UNCHARACTERIZED CONSERVED PROTEIN;                         
1823:  5ka6-C  3.6  3.7   60    77    3   MOLECULE: TRANSMEMBRANE PROTEIN GP41;                                
1824:  1wcr-A  3.6  3.9   66   103    6   MOLECULE: PTS SYSTEM, N, N'-DIACETYLCHITOBIOSE-SPECIFIC              
1825:  3sja-H  3.6  3.6   55    61    2   MOLECULE: ATPASE GET3;                                               
1826:  4j42-A  3.6  4.2   67    80    6   MOLECULE: SECRETED PROTEIN ESXB;                                     
1827:  2v0o-A  3.5  4.0  111   273    6   MOLECULE: FCH DOMAIN ONLY PROTEIN 2;                                 
1828:  6tdv-f  3.5  3.0   97   274    9   MOLECULE: ATPTB1;                                                    
1829:  7pgr-F  3.5 13.1   98  2423   10   MOLECULE: NEUROFIBROMIN;                                             
1830:  3tul-A  3.5  5.2   88   136    8   MOLECULE: CELL INVASION PROTEIN SIPB;                                
1831:  5n77-A  3.5  5.4   84   257    4   MOLECULE: MAGNESIUM TRANSPORT PROTEIN CORA;                          
1832:  6ogd-E  3.5  4.6   98  1078    5   MOLECULE: TOXIN SUBUNIT YENA1;                                       
1833:  4wpe-A  3.5  3.8   99   275    5   MOLECULE: CYTOKINESIS PROTEIN 2;                                     
1834:  6y1y-B  3.5  5.1   91   128    5   MOLECULE: CHEA;                                                      
1835:  6uuj-G  3.5  4.2   69    74    7   MOLECULE: PE FAMILY IMMUNOMODULATOR PE5;                             
1836:  7d6d-A  3.5  5.2  109   380    3   MOLECULE: SORTING NEXIN-1;                                           
1837:  5w3s-A  3.5  4.4   93   485   10   MOLECULE: MUCOLIPIN-3 ISOFORM 1;                                     
1838:  7bmh-A  3.5  5.9   80   247    1   MOLECULE: OPSIN;                                                     
1839:  5uac-C  3.5  8.0   78  1342   13   MOLECULE: DNA-DIRECTED RNA POLYMERASE SUBUNIT ALPHA;                 
1840:  3mxz-A  3.5  4.9   80   107    4   MOLECULE: TUBULIN-SPECIFIC CHAPERONE A;                              
1841:  5fia-B  3.5  7.0   84   397   11   MOLECULE: LPIR1;                                                     
1842:  6dcf-D  3.5 10.1   99  1177    6   MOLECULE: RNA POLYMERASE-BINDING PROTEIN RBPA;                       
1843:  6dkm-D  3.5  4.3   71    79    8   MOLECULE: DHD131_A;                                                  
1844:  6ynw-H  3.5  3.7   70    75    3   MOLECULE: SUBUNIT C;                                                 
1845:  6oit-F  3.5  6.7   89   342   10   MOLECULE: PROTEIN RDM1;                                              
1846:  5n9j-A  3.5  7.9   81   566    6   MOLECULE: MEDIATOR OF RNA POLYMERASE II TRANSCRIPTION SUBUN          
1847:  3zjc-E  3.5  5.0   91   286    8   MOLECULE: GTPASE IMAP FAMILY MEMBER 7;                               
1848:  6ek4-A  3.5  6.3  109   342    6   MOLECULE: PAXB;                                                      
1849:  6vld-B  3.5 12.1   99   470    5   MOLECULE: ALPHA-(1,6)-FUCOSYLTRANSFERASE;                            
1850:  2zqm-A  3.5  5.9   85   114    2   MOLECULE: PREFOLDIN BETA SUBUNIT 1;                                  
1851:  5i6r-A  3.5  4.5   99   419    8   MOLECULE: SLIT-ROBO RHO GTPASE-ACTIVATING PROTEIN 2;                 
1852:  3cqx-D  3.5  2.8   61    84    7   MOLECULE: HEAT SHOCK COGNATE 71 KDA PROTEIN;                         
1853:  6vp9-B  3.5  7.7   94   914    2   MOLECULE: N-ALPHA-ACETYLTRANSFERASE 20;                              
1854:  6zyx-C  3.5  7.2   76   278    8   MOLECULE: DYNEIN HEAVY CHAIN, OUTER ARM PROTEIN;                     
1855:  7lzh-A  3.5 15.6   77   799    4   MOLECULE: GLUTAMATE RECEPTOR 3.4;                                    
1856:  6rw6-B  3.5  3.6   98  2485    3   MOLECULE: TCDA1;                                                     
1857:  6dlu-P  3.5  5.3   93   747    5   MOLECULE: DYNAMIN-1;                                                 
1858:  3htk-C  3.5  5.6   83   254    6   MOLECULE: STRUCTURAL MAINTENANCE OF CHROMOSOMES PROTEIN 5;           
1859:  5lm2-B  3.5  4.9   88   340   10   MOLECULE: TYROSINE-PROTEIN PHOSPHATASE NON-RECEPTOR TYPE 23          
1860:  4pl0-B  3.5  7.7  105   576    6   MOLECULE: MICROCIN-J25 EXPORT ATP-BINDING/PERMEASE PROTEIN           
1861:  5yqz-R  3.5  6.4   98   558    7   MOLECULE: GLUCAGON RECEPTOR,ENDOLYSIN,GLUCAGON RECEPTOR;             
1862:  3qwe-A  3.5  4.1   98   260    5   MOLECULE: GEM-INTERACTING PROTEIN;                                   
1863:  4gx2-B  3.5  4.4   84   548    5   MOLECULE: TRKA DOMAIN PROTEIN;                                       
1864:  6pe4-A  3.5  9.7  113   758    8   MOLECULE: V-TYPE PROTON ATPASE SUBUNIT A, VACUOLAR ISOFORM;          
1865:  6soy-A  3.5  6.0  107   323    8   MOLECULE: ESAG6, SUBUNIT OF HETERODIMERIC TRANSFERRIN RECEP          
1866:  5yud-C  3.5  7.2   73    75    4   MOLECULE: BACULOVIRAL IAP REPEAT-CONTAINING PROTEIN 1E;              
1867:  7o4i-1  3.5  9.0   67   522    9   MOLECULE: GENERAL TRANSCRIPTION AND DNA REPAIR FACTOR IIH H          
1868:  5u70-A  3.5  8.5   98   901    6   MOLECULE: POTASSIUM CHANNEL SUBFAMILY T MEMBER 1;                    
1869:  6w8p-B  3.5 17.9   79   426    6   MOLECULE: ENDOSOMAL/LYSOSOMAL POTASSIUM CHANNEL TMEM175;             
1870:  5cd4-I  3.5  7.4   61   494    5   MOLECULE: CRISPR SYSTEM CASCADE SUBUNIT CASE;                        
1871:  5yfp-B  3.5  9.6   87   927    7   MOLECULE: EXOCYST COMPLEX COMPONENT SEC3;                            
1872:  3hai-A  3.5  4.3   99   294    4   MOLECULE: HUMAN PACSIN1 F-BAR;                                       
1873:  6hgc-A  3.5 10.4   91   304   11   MOLECULE: UBIQUITIN CARBOXYL-TERMINAL HYDROLASE CALYPSO,UBI          
1874:  6y92-A  3.5  6.0   77   178   10   MOLECULE: B-LYMPHOCYTE ANTIGEN CD20;                                 
1875:  7nhr-A  3.5 10.6   83   663    6   MOLECULE: PUTATIVE TRANSMEMBRANE PROTEIN WZC;                        
1876:  6zni-A  3.5  5.1   72    82    3   MOLECULE: PROTEIN MXIH;                                              
1877:  6zni-O  3.5  5.2   72    82    3   MOLECULE: PROTEIN MXIH;                                              
1878:  7dtl-A  3.5  3.9   59    61   14   MOLECULE: PSK;                                                       
1879:  6zni-E  3.5  5.2   72    82    3   MOLECULE: PROTEIN MXIH;                                              
1880:  6zni-T  3.5  5.1   72    82    3   MOLECULE: PROTEIN MXIH;                                              
1881:  5le0-B  3.5  4.8   80   123   20   MOLECULE: PROTEIN-METHIONINE SULFOXIDE OXIDASE MICAL1;               
1882:  1ek8-A  3.5  6.3   81   185    6   MOLECULE: RIBOSOME RECYCLING FACTOR;                                 
1883:  5uhc-D  3.5  4.7   90  1265   10   MOLECULE: DNA-DIRECTED RNA POLYMERASE SUBUNIT ALPHA;                 
1884:  3lay-F  3.5  3.2   68    78    4   MOLECULE: ZINC RESISTANCE-ASSOCIATED PROTEIN;                        
1885:  5lsj-C  3.5  6.5   85   199    6   MOLECULE: PROTEIN MIS12 HOMOLOG;                                     
1886:  6xm1-B  3.5 11.1   78   180   10   MOLECULE: VPS45;                                                     
1887:  6zni-K  3.5  5.1   72    82    3   MOLECULE: PROTEIN MXIH;                                              
1888:  6zni-H  3.5  5.2   72    82    3   MOLECULE: PROTEIN MXIH;                                              
1889:  6zni-M  3.5  5.2   72    82    3   MOLECULE: PROTEIN MXIH;                                              
1890:  7ad3-A  3.5  6.0   74   298    5   MOLECULE: PHEROMONE ALPHA FACTOR RECEPTOR;                           
1891:  7p2y-H  3.5  4.1   63    79    8   MOLECULE: ATP SYNTHASE SUBUNIT ALPHA;                                
1892:  6zni-P  3.5  5.2   72    82    4   MOLECULE: PROTEIN MXIH;                                              
1893:  7dtl-B  3.5  3.9   59    61   14   MOLECULE: PSK;                                                       
1894:  5j2l-B  3.5  4.9   67    76    6   MOLECULE: PROTEIN DESIGN 2L4HC2_11;                                  
1895:  6zni-F  3.5  5.1   72    82    3   MOLECULE: PROTEIN MXIH;                                              
1896:  6s1k-P  3.5  6.1   84   102   12   MOLECULE: CHEMOTAXIS PROTEIN CHEA;                                   
1897:  6zni-S  3.5  5.2   72    82    4   MOLECULE: PROTEIN MXIH;                                              
1898:  6zni-B  3.5  5.2   72    82    3   MOLECULE: PROTEIN MXIH;                                              
1899:  6zni-L  3.5  5.2   72    82    3   MOLECULE: PROTEIN MXIH;                                              
1900:  6lqo-K  3.5  5.7   73    81    5   MOLECULE: CYTOPLASMIC ENVELOPMENT PROTEIN 1;                         
1901:  6zni-N  3.5  5.1   72    82    3   MOLECULE: PROTEIN MXIH;                                              
1902:  6zni-I  3.5  5.2   72    82    4   MOLECULE: PROTEIN MXIH;                                              
1903:  6zni-C  3.5  5.1   72    82    3   MOLECULE: PROTEIN MXIH;                                              
1904:  6tms-E  3.5  3.7   58    69   12   MOLECULE: A NOVEL DESIGNED PORE PROTEIN;                             
1905:  6zni-V  3.5  5.2   72    82    3   MOLECULE: PROTEIN MXIH;                                              
1906:  6zni-Q  3.5  5.1   72    82    3   MOLECULE: PROTEIN MXIH;                                              
1907:  7o40-A  3.5  8.9  110   211    7   MOLECULE: PROTEIN SLL0617;                                           
1908:  6zni-W  3.5  5.2   72    82    3   MOLECULE: PROTEIN MXIH;                                              
1909:  5ip0-K  3.5  4.0   68    90    6   MOLECULE: PHA GRANULE-ASSOCIATED PROTEIN;                            
1910:  6zni-D  3.5  5.1   72    82    3   MOLECULE: PROTEIN MXIH;                                              
1911:  6zni-J  3.5  5.2   72    82    3   MOLECULE: PROTEIN MXIH;                                              
1912:  6zni-G  3.5  5.1   72    82    3   MOLECULE: PROTEIN MXIH;                                              
1913:  5ip0-C  3.5  4.0   69    90    6   MOLECULE: PHA GRANULE-ASSOCIATED PROTEIN;                            
1914:  6lp3-A  3.5 12.2   91   118    7   MOLECULE: UNCHARACTERIZED PROTEIN YMR124W;                           
1915:  6zni-R  3.5  5.2   72    82    4   MOLECULE: PROTEIN MXIH;                                              
1916:  6zni-U  3.5  5.2   72    82    3   MOLECULE: PROTEIN MXIH;                                              
1917:  1ses-A  3.5  7.7   96   421   10   MOLECULE: SERYL-TRNA SYNTHETASE;                                     
1918:  2wcd-C  3.5  6.2  105   285    7   MOLECULE: HEMOLYSIN E, CHROMOSOMAL;                                  
1919:  3auy-A  3.5  7.3   92   366    9   MOLECULE: DNA DOUBLE-STRAND BREAK REPAIR RAD50 ATPASE;               
1920:  5nvu-A  3.5  8.8   96  3169    0   MOLECULE: DYNEIN MOTOR DOMAIN;                                       
1921:  6msr-A  3.5  4.4   69    76    3   MOLECULE: PRO-2.5;                                                   
1922:  5lcy-B  3.5  5.0   67    89    6   MOLECULE: FRMR;                                                      
1923:  6zpg-A  3.5 19.1   62   463    6   MOLECULE: KIF-BINDING PROTEIN;                                       
1924:  4z9g-A  3.5  6.9   92   421    5   MOLECULE: CORTICOTROPIN-RELEASING FACTOR RECEPTOR 1,LYSOZYM          
1925:  5jdo-A  3.5  5.6   98   249    7   MOLECULE: HAPTOGLOBIN-HAEMOGLOBIN RECEPTOR;                          
1926:  1uru-A  3.5  9.6  113   217    8   MOLECULE: AMPHIPHYSIN;                                               
1927:  1tqq-A  3.5 10.8  113   428    4   MOLECULE: OUTER MEMBRANE PROTEIN TOLC;                               
1928:  3sjb-C  3.5  3.3   58    63    7   MOLECULE: ATPASE GET3;                                               
1929:  3r84-R  3.5  4.4   75    79    3   MOLECULE: MEDIATOR OF RNA POLYMERASE II TRANSCRIPTION SUBUN          
1930:  7p2y-P  3.5  3.9   70    79    7   MOLECULE: ATP SYNTHASE SUBUNIT ALPHA;                                
1931:  7o3w-A  3.5  9.1  110   214   12   MOLECULE: PROTEIN SLL0617;                                           
1932:  5jqz-B  3.5  3.1   61    75    5   MOLECULE: DE NOVO DESIGNED HOMOTETRAMER;                             
1933:  7enj-H  3.5 10.6   62   181    8   MOLECULE: MEDIATOR OF RNA POLYMERASE II TRANSCRIPTION SUBUN          
1934:  4ilo-A  3.4  7.3  103   236    6   MOLECULE: CT398;                                                     
1935:  3whj-A  3.4  5.7   74   111    7   MOLECULE: PROBABLE 26S PROTEASOME REGULATORY SUBUNIT P27;            
1936:  4nqi-D  3.4  3.8  104   232    4   MOLECULE: SH3 DOMAIN-CONTAINING PROTEIN;                             
1937:  6nr8-2  3.4  2.9   81   103    6   MOLECULE: PREFOLDIN SUBUNIT 1;                                       
1938:  7o3x-B  3.4  7.6  106   215    8   MOLECULE: PROTEIN SLL0617;                                           
1939:  7p2y-J  3.4  4.4   72    80    4   MOLECULE: ATP SYNTHASE SUBUNIT ALPHA;                                
1940:  6pqp-A  3.4  6.0   96   615    6   MOLECULE: TRANSIENT RECEPTOR POTENTIAL CATION CHANNEL SUBFA          
1941:  6dmp-B  3.4  4.7   71    82    6   MOLECULE: DESIGNED ORTHOGONAL PROTEIN DHD13_XAAA_A;                  
1942:  2q0o-D  3.4  4.6   71    87    6   MOLECULE: PROBABLE TRANSCRIPTIONAL ACTIVATOR PROTEIN TRAR;           
1943:  3txs-C  3.4  7.7   73    91    5   MOLECULE: TERMINASE DNA PACKAGING ENZYME SMALL SUBUNIT;              
1944:  6q0x-A  3.4  8.2  117   373    9   MOLECULE: SORTING NEXIN MVP1;                                        
1945:  6tgz-F  3.4  5.6  106   352    8   MOLECULE: 55 KDA IMMEDIATE-EARLY PROTEIN 1;                          
1946:  6ww2-R  3.4 11.2  116   425    7   MOLECULE: ANTI-BRIL FAB HEAVY CHAIN;                                 
1947:  7met-B  3.4  6.0  115   455    6   MOLECULE: ATP-DEPENDENT LIPID A-CORE FLIPPASE;                       
1948:  6qd6-G  3.4  8.4   88   469    2   MOLECULE: MB-CHOPQ-NB207,OUTER MEMBRANE PROTEIN,MB-CHOPQ-NB          
1949:  1fxk-C  3.4  6.3   91   133    2   MOLECULE: PREFOLDIN;                                                 
1950:  3plt-A  3.4  4.9  116   214    6   MOLECULE: SPHINGOLIPID LONG CHAIN BASE-RESPONSIVE PROTEIN L          
1951:  7jw1-e  3.4  6.1  104   235    6   MOLECULE: CAPSID PROTEINS;                                           
1952:  6znl-Z  3.4  8.1   85   192    7   MOLECULE: ARP1 ACTIN RELATED PROTEIN 1 HOMOLOG A;                    
1953:  2d1l-A  3.4  3.7  110   249    5   MOLECULE: METASTASIS SUPPRESSOR PROTEIN 1;                           
1954:  6nr8-3  3.4  4.1   89   132    4   MOLECULE: PREFOLDIN SUBUNIT 1;                                       
1955:  5nik-D  3.4  4.3   95   340    5   MOLECULE: OUTER MEMBRANE PROTEIN TOLC;                               
1956:  7eeb-C  3.4  4.4   95   278   11   MOLECULE: ENHANCED GREEN FLUORESCENT PROTEIN,CATION CHANNEL          
1957:  3aei-A  3.4  4.4   72    94    6   MOLECULE: PREFOLDIN BETA SUBUNIT 2;                                  
1958:  6j72-A  3.4  6.2  106   561    3   MOLECULE: ISONIAZID INDUCIBLE GENE PROTEIN INIA;                     
1959:  3lay-J  3.4  3.6   70    81    4   MOLECULE: ZINC RESISTANCE-ASSOCIATED PROTEIN;                        
1960:  7f6j-C  3.4  5.8   80   106    3   MOLECULE: RAS-RELATED PROTEIN RAB-7A;                                
1961:  4gnk-E  3.4  4.4  105   235    7   MOLECULE: GUANINE NUCLEOTIDE-BINDING PROTEIN G(Q) SUBUNIT A          
1962:  4l0r-A  3.4  5.2   69    74   10   MOLECULE: CENTROSOMAL PROTEIN OF 57 KDA;                             
1963:  6v9z-A  3.4  5.7  103   715    8   MOLECULE: ABC-TYPE BACTERIOCIN TRANSPORTER;                          
1964:  7byl-A  3.4  4.2   98   354    6   MOLECULE: GREEN FLUORESCENT PROTEIN,POTASSIUM VOLTAGE-GATED          
1965:  7ekp-A  3.4  3.6   97   396    6   MOLECULE: NEURONAL ACETYLCHOLINE RECEPTOR SUBUNIT ALPHA-7;           
1966:  5lsj-B  3.4  9.2   87   173    7   MOLECULE: PROTEIN MIS12 HOMOLOG;                                     
1967:  7a6h-O  3.4  8.8   94   512    2   MOLECULE: DNA-DIRECTED RNA POLYMERASE III SUBUNIT RPC1;              
1968:  7vex-A  3.4 10.5   66   412    5   MOLECULE: T-CELL-SPECIFIC GUANINE NUCLEOTIDE TRIPHOSPHATE-B          
1969:  5n9j-D  3.4  7.8   91   135    5   MOLECULE: MEDIATOR OF RNA POLYMERASE II TRANSCRIPTION SUBUN          
1970:  6s8h-F  3.4  3.0   64   239    6   MOLECULE: LIPOPOLYSACCHARIDE ABC TRANSPORTER, ATP-BINDING P          
1971:  6nr7-A  3.4  9.0   95  1086    5   MOLECULE: VINCULIN;                                                  
1972:  2yfb-B  3.4  3.1   80   238   15   MOLECULE: METHYL-ACCEPTING CHEMOTAXIS TRANSDUCER;                    
1973:  7rkc-B  3.4  4.6   68   216    6   MOLECULE: D_3_633;                                                   
1974:  4dlq-A  3.4 13.0   92   353    5   MOLECULE: LATROPHILIN-1;                                             
1975:  6wg3-C  3.4  3.6   55   248    2   MOLECULE: STRUCTURAL MAINTENANCE OF CHROMOSOMES PROTEIN 1A;          
1976:  7p34-A  3.4  3.5   92   391    8   MOLECULE: PEPTIDE ANTIBIOTIC TRANSPORTER SBMA;                       
1977:  1ox3-A  3.4  6.6   72   108    3   MOLECULE: FIBRITIN;                                                  
1978:  5lsk-D  3.4 11.3   76   178    8   MOLECULE: PROTEIN MIS12 HOMOLOG;                                     
1979:  6u9w-A  3.4  8.0  100   562    2   MOLECULE: P2X PURINOCEPTOR 7;                                        
1980:  5yfp-G  3.4 11.1  103   615    4   MOLECULE: EXOCYST COMPLEX COMPONENT SEC3;                            
1981:  2oeq-C  3.4  4.5   65   117    8   MOLECULE: PROTEIN OF UNKNOWN FUNCTION, DUF964;                       
1982:  6qm5-A  3.4 12.1   98   673    4   MOLECULE: PREDICTED PROTEIN;                                         
1983:  5fno-A  3.4  4.7   77   568    3   MOLECULE: MANGANESE LIPOXYGENASE;                                    
1984:  6s3l-K  3.4  5.0   86   193    7   MOLECULE: FLAGELLAR BIOSYNTHETIC PROTEIN FLIP;                       
1985:  3av0-B  3.4  4.8  100   365   10   MOLECULE: DNA DOUBLE-STRAND BREAK REPAIR PROTEIN MRE11;              
1986:  3ezu-A  3.4 13.9   88   336    7   MOLECULE: GGDEF DOMAIN PROTEIN;                                      
1987:  7emf-H  3.4 12.0   77   181    9   MOLECULE: MEDIATOR OF RNA POLYMERASE II TRANSCRIPTION SUBUN          
1988:  6rwy-E  3.4  6.2   70    73    0   MOLECULE: INNER ROD PROTEIN;                                         
1989:  7eiz-B  3.4  2.9   74   187    8   MOLECULE: RNA-DIRECTED RNA POLYMERASE;                               
1990:  6s1k-N  3.4  6.2   83   102   11   MOLECULE: CHEMOTAXIS PROTEIN CHEA;                                   
1991:  7p3n-H  3.4  4.1   64    80    6   MOLECULE: ATP SYNTHASE SUBUNIT ALPHA;                                
1992:  6tms-K  3.4  4.6   64    69    3   MOLECULE: A NOVEL DESIGNED PORE PROTEIN;                             
1993:  6mrt-A  3.4  6.2   99   285    6   MOLECULE: HEMOLYSIN E, CHROMOSOMAL;                                  
1994:  6yyt-D  3.4  7.6   81   186    7   MOLECULE: NSP12;                                                     
1995:  6r6b-H  3.4  4.9   76    85    5   MOLECULE: SURFACE PRESENTATION OF ANTIGENS PROTEIN SPAP;             
1996:  5mto-B  3.4  5.4   80   107    8   MOLECULE: INHIBITOR OF GROWTH PROTEIN 5;                             
1997:  6rwy-P  3.4  3.6   65    73    5   MOLECULE: INNER ROD PROTEIN;                                         
1998:  7p3r-C  3.4  8.0   99   328    4   MOLECULE: MAKA TETRAMER;                                             
1999:  4whe-A  3.4  7.3   98   137    4   MOLECULE: PHAGE SHOCK PROTEIN A;                                     
2000:  3vr4-G  3.4  8.0  105   181    5   MOLECULE: V-TYPE SODIUM ATPASE CATALYTIC SUBUNIT A;                  
2001:  6rwy-T  3.4  3.6   65    73    5   MOLECULE: INNER ROD PROTEIN;                                         
2002:  7kal-E  3.4  8.2   68   172    6   MOLECULE: PROTEIN TRANSPORT CHANNEL SEC61 COMPLEX, ALPHA SU          
2003:  6r10-G  3.4  8.7  102   207    6   MOLECULE: V-TYPE ATP SYNTHASE ALPHA CHAIN;                           
2004:  2fic-B  3.4  5.0   78   201    5   MOLECULE: BRIDGING INTEGRATOR 1;                                     
2005:  7apx-C  3.4  8.3   86   227    9   MOLECULE: THO COMPLEX SUBUNIT 2,THO2;                                
2006:  5sxi-B  3.4  6.5   95   209    5   MOLECULE: PHOSPHATIDYLINOSITOL 4,5-BISPHOSPHATE 3-KINASE CA          
2007:  6y5j-B  3.4  3.9   76    87    8   MOLECULE: X-31 INFLUENZA HAEMAGGLUTININ HA1;                         
2008:  5y05-A  3.4  8.7  109   233    6   MOLECULE: MSMEG_4306;                                                
2009:  6r6b-J  3.4  5.0   76    85    5   MOLECULE: SURFACE PRESENTATION OF ANTIGENS PROTEIN SPAP;             
2010:  6y5j-F  3.4  3.7   75    87   11   MOLECULE: X-31 INFLUENZA HAEMAGGLUTININ HA1;                         
2011:  7p3n-S  3.4  3.9   63    79    6   MOLECULE: ATP SYNTHASE SUBUNIT ALPHA;                                
2012:  7p3w-R  3.4  4.2   64    79    6   MOLECULE: ATP SYNTHASE SUBUNIT ALPHA;                                
2013:  5uh8-D  3.4  5.5   93  1265   12   MOLECULE: DNA-DIRECTED RNA POLYMERASE SUBUNIT ALPHA;                 
2014:  6dma-F  3.4  4.6   65    69    2   MOLECULE: DHD15_CLOSED_A;                                            
2015:  1fxk-A  3.4  5.5   82   107    2   MOLECULE: PREFOLDIN;                                                 
2016:  5lcy-D  3.4  5.1   73    88    5   MOLECULE: FRMR;                                                      
2017:  6qlf-Z  3.4  3.7   66   140    9   MOLECULE: INNER KINETOCHORE SUBUNIT IML3;                            
2018:  6dlm-A  3.4  4.7   66    74    8   MOLECULE: DHD127_A;                                                  
2019:  5t59-B  3.4  3.9   71    90   10   MOLECULE: KLLA0F02343P;                                              
2020:  5mx5-F  3.4  6.1   95   216    9   MOLECULE: PROTEASOME ACTIVATOR COMPLEX SUBUNIT 1;                    
2021:  1qvr-A  3.4 11.7   95   803   14   MOLECULE: CLPB PROTEIN;                                              
2022:  1ud0-C  3.4  3.5   72    88    3   MOLECULE: 70 KDA HEAT-SHOCK-LIKE PROTEIN;                            
2023:  5xu0-A  3.4  7.9   94   227    4   MOLECULE: MEMBRANE-FUSION PROTEIN;                                   
2024:  4zwt-J  3.4  5.5   93   135    8   MOLECULE: RECOMBINATION PROTEIN UVSY;                                
2025:  1is1-A  3.4 10.5   88   185    3   MOLECULE: RIBOSOME RECYCLING FACTOR;                                 
2026:  4ck0-A  3.4  3.2   62   114   10   MOLECULE: DIACYLGLYCEROL KINASE;                                     
2027:  6khi-C  3.4  5.3   68   120    3   MOLECULE: NAD(P)H-QUINONE OXIDOREDUCTASE SUBUNIT 1;                  
2028:  4uxw-A  3.4  3.0   61   114    8   MOLECULE: DIACYLGLYCEROL KINASE;                                     
2029:  7wb4-I  3.3  9.4   94   796   11   MOLECULE: OUTER NUP133;                                              
2030:  3lph-A  3.3  3.6   61    62    7   MOLECULE: PROTEIN REV;                                               
2031:  3zcj-A  3.3  6.3   95   205    9   MOLECULE: CAGL;                                                      
2032:  4pi0-A  3.3  8.1   87   390    7   MOLECULE: UNKNOWN PEPTIDE;                                           
2033:  6h2x-A  3.3  6.1   95   352    6   MOLECULE: CHROMOSOME PARTITION PROTEIN MUKB,CHROMOSOME PART          
2034:  3r6n-A  3.3  6.3   97   450    5   MOLECULE: DESMOPLAKIN;                                               
2035:  1y2o-A  3.3  7.9  108   248   10   MOLECULE: BAI1-ASSOCIATED PROTEIN 2 ISOFORM 1;                       
2036:  2p2u-B  3.3  8.9   73   153   11   MOLECULE: HOST-NUCLEASE INHIBITOR PROTEIN GAM, PUTATIVE;             
2037:  7lid-A  3.3  3.9  105   381    5   MOLECULE: MHOR5;                                                     
2038:  7sp8-A  3.3 16.6   95   500    7   MOLECULE: HYALURONAN SYNTHASE;                                       
2039:  6nb3-A  3.3  5.3   99  1169    4   MOLECULE: SPIKE GLYCOPROTEIN;                                        
2040:  6vhf-A  3.3  4.4   86   140    6   MOLECULE: PHD-TYPE DOMAIN-CONTAINING PROTEIN;                        
2041:  6r1j-J  3.3  7.8  111   264    8   MOLECULE: UNCHARACTERIZED PROTEIN;                                   
2042:  5syt-A  3.3  8.4  102   444    5   MOLECULE: CAAX PRENYL PROTEASE 1 HOMOLOG;                            
2043:  5vtl-A  3.3  5.9  101   210    3   MOLECULE: TB427.07.360- PUTATIVE UNCHARACTERIZED METACYCLIC          
2044:  3qzc-B  3.3 18.2   86   112    5   MOLECULE: PERIPLASMIC PROTEIN CPXP;                                  
2045:  6dlm-B  3.3  4.0   67    72    9   MOLECULE: DHD127_A;                                                  
2046:  6vbu-2  3.3  5.4  112   659    8   MOLECULE: BARDET-BIEDL SYNDROME 18 PROTEIN;                          
2047:  6fze-A  3.3  4.5   70   209    7   MOLECULE: PUTATIVE SURFACE PROTEIN;                                  
2048:  4myy-B  3.3  8.4   62    84    3   MOLECULE: CURG, CURH FUSION PROTEIN;                                 
2049:  5t58-N  3.3  4.6   58   196   10   MOLECULE: KLLA0F02343P;                                              
2050:  1w0b-A  3.3  3.6   68   102   10   MOLECULE: ALPHA-HEMOGLOBIN STABILIZING PROTEIN;                      
2051:  3p8c-B  3.3  7.1   64  1086    0   MOLECULE: CYTOPLASMIC FMR1-INTERACTING PROTEIN 1;                    
2052:  6xm1-C  3.3  6.5   90   570    9   MOLECULE: VPS45;                                                     
2053:  6ds9-A  3.3  3.7   63    93    5   MOLECULE: DE NOVO DESIGNED THREE HELIX BUNDLE GRA3D;                 
2054:  1i49-A  3.3  5.2  101   201    8   MOLECULE: ARFAPTIN 2;                                                
2055:  6xwx-E  3.3  8.6   80   566    6   MOLECULE: UNCHARACTERIZED PROTEIN,UNCHARACTERIZED PROTEIN;           
2056:  6cfw-C  3.3  6.5   82   114    4   MOLECULE: MONOVALENT CATION/H+ ANTIPORTER SUBUNIT D;                 
2057:  6z0c-A  3.3  5.9   98   199    8   MOLECULE: MAQUETTE-3;                                                
2058:  7roq-A  3.3  4.6  111  1831    3   MOLECULE: PHOSPHOLIPID-TRANSPORTING ATPASE ABCA1;                    
2059:  1lj2-B  3.3  3.3   56   110    4   MOLECULE: NONSTRUCTURAL RNA-BINDING PROTEIN 34;                      
2060:  7dwb-A  3.3 11.0  106   421   13   MOLECULE: PANNEXIN-1;                                                
2061:  5lph-B  3.3 15.6   59   261    5   MOLECULE: CENTROSOMAL PROTEIN OF 104 KDA;                            
2062:  1i6z-A  3.3  6.1   81   135    6   MOLECULE: BAG-FAMILY MOLECULAR CHAPERONE REGULATOR-1;                
2063:  6mj1-A  3.3  6.9   63   200    2   MOLECULE: PROBABLE HTH-TYPE TRANSCRIPTIONAL REGULATOR YTTP;          
2064:  7qpg-W  3.3  8.7   75   779   11   MOLECULE: PROTEIN ZWILCH HOMOLOG;                                    
2065:  6vls-D  3.3 12.3   75   963    9   MOLECULE: MALTOSE/MALTODEXTRIN-BINDING PERIPLASMIC PROTEIN,          
2066:  3dxj-D  3.3 10.4   76  1504   11   MOLECULE: DNA-DIRECTED RNA POLYMERASE SUBUNIT ALPHA; CHAIN           
2067:  7swj-A  3.3  7.2   92   300    4   MOLECULE: INWARD RECTIFIER POTASSIUM CHANNEL;                        
2068:  6xm1-D  3.3 12.1   78   181    9   MOLECULE: VPS45;                                                     
2069:  5odw-D  3.3  4.9   84   198    8   MOLECULE: FERRIPYOVERDINE RECEPTOR;                                  
2070:  1gnc-A  3.3  6.6   61   175    8   MOLECULE: GRANULOCYTE COLONY-STIMULATING FACTOR;                     
2071:  7kak-E  3.3  8.8   70   172    7   MOLECULE: PROTEIN TRANSPORT CHANNEL SEC61 COMPLEX, ALPHA SU          
2072:  7eu9-A  3.3  8.7   97  1078    5   MOLECULE: CAS12I1 D647A MUTANT;                                      
2073:  6xbw-H  3.3  8.3  104   211    5   MOLECULE: V-TYPE PROTON ATPASE CATALYTIC SUBUNIT A;                  
2074:  6aye-A  3.3  4.5   92   476    3   MOLECULE: MUCOLIPIN-3;                                               
2075:  6nyk-B  3.3  4.3   66    90    3   MOLECULE: DESIGN CONSTRUCT XAX_GGDQ;                                 
2076:  1f23-F  3.3  4.9   68    73    3   MOLECULE: TRANSMEMBRANE GLYCOPROTEIN;                                
2077:  6y5j-D  3.3  3.7   75    87   11   MOLECULE: X-31 INFLUENZA HAEMAGGLUTININ HA1;                         
2078:  4zwt-N  3.3  5.2   91   125    3   MOLECULE: RECOMBINATION PROTEIN UVSY;                                
2079:  6rwy-V  3.3  4.4   68    73    4   MOLECULE: INNER ROD PROTEIN;                                         
2080:  6ref-C  3.3  3.5   68    74    9   MOLECULE: ASA-10: POLYTOMELLA F-ATP SYNTHASE ASSOCIATED SUB          
2081:  7p2y-Q  3.3  4.1   63    79    8   MOLECULE: ATP SYNTHASE SUBUNIT ALPHA;                                
2082:  7jgf-A  3.3 13.8   91   532    4   MOLECULE: ERYTHROCYTE MEMBRANE PROTEIN 1;                            
2083:  5izs-F  3.3  3.1   69    80    1   MOLECULE: DESIGNED PROTEIN 5L6HC3_1;                                 
2084:  7p3w-Q  3.3  4.2   63    79    6   MOLECULE: ATP SYNTHASE SUBUNIT ALPHA;                                
2085:  6rer-C  3.3  3.5   68    74    9   MOLECULE: MITOCHONDRIAL ATP SYNTHASE SUBUNIT C;                      
2086:  5uha-D  3.3  4.6   90  1265   10   MOLECULE: DNA-DIRECTED RNA POLYMERASE SUBUNIT ALPHA;                 
2087:  6s1k-H  3.3  6.4   87   102   11   MOLECULE: CHEMOTAXIS PROTEIN CHEA;                                   
2088:  6zh3-B  3.3  9.6   87   170    2   MOLECULE: VACUOLAR PROTEIN-SORTING-ASSOCIATED PROTEIN 24;            
2089:  6ref-J  3.3  3.5   67    74   10   MOLECULE: ASA-10: POLYTOMELLA F-ATP SYNTHASE ASSOCIATED SUB          
2090:  6ree-C  3.3  3.5   68    74    9   MOLECULE: ASA-10: POLYTOMELLA F-ATP SYNTHASE ASSOCIATED SUB          
2091:  6s1k-E  3.3  4.8   82   102   12   MOLECULE: CHEMOTAXIS PROTEIN CHEA;                                   
2092:  6rer-J  3.3  3.5   67    74   10   MOLECULE: MITOCHONDRIAL ATP SYNTHASE SUBUNIT C;                      
2093:  7o3y-A  3.3  7.3   94   211    4   MOLECULE: PROTEIN SLL0617;                                           
2094:  6csv-D  3.3  3.6   77    86    5   MOLECULE: CENTROSOMAL PROTEIN OF 63 KDA,CENTROSOMAL PROTEIN          
2095:  6ree-J  3.3  3.5   67    74   10   MOLECULE: ASA-10: POLYTOMELLA F-ATP SYNTHASE ASSOCIATED SUB          
2096:  6nx2-A  3.3  6.2   70    89    0   MOLECULE: DESIGN CONSTRUCT AAA;                                      
2097:  7p47-A  3.3 13.3   61   187    3   MOLECULE: STRUCTURAL MAINTENANCE OF CHROMOSOMES PROTEIN 5;           
2098:  1l6t-A  3.3  3.1   68    79    3   MOLECULE: ATP SYNTHASE C CHAIN;                                      
2099:  4abn-B  3.3  3.3   60   426   10   MOLECULE: TETRATRICOPEPTIDE REPEAT PROTEIN 5;                        
2100:  2p01-A  3.3  5.7   78   323    9   MOLECULE: ALPHA-2-MACROGLOBULIN RECEPTOR-ASSOCIATED                  
2101:  3zgx-B  3.3  5.5   85   351   11   MOLECULE: CHROMOSOME PARTITION PROTEIN SMC;                          
2102:  5nnv-C  3.3  9.7  111   237    8   MOLECULE: CHROMOSOME PARTITION PROTEIN SMC,CHROMOSOME PARTI          
2103:  3lay-B  3.3  3.7   69    79    9   MOLECULE: ZINC RESISTANCE-ASSOCIATED PROTEIN;                        
2104:  5szg-B  3.3  5.6   88   129    8   MOLECULE: PROTEIN-METHIONINE SULFOXIDE OXIDASE MICAL3;               
2105:  3r84-A  3.3  5.1   70    81    6   MOLECULE: MEDIATOR OF RNA POLYMERASE II TRANSCRIPTION SUBUN          
2106:  5ir5-A  3.3  6.3   79   626    8   MOLECULE: ARACHIDONATE 15-LIPOXYGENASE;                              
2107:  4zh4-I  3.3  8.0   96  1340    5   MOLECULE: DNA-DIRECTED RNA POLYMERASE SUBUNIT ALPHA;                 
2108:  5kpd-A  3.3  7.3  100  1185    7   MOLECULE: MULTIDRUG RESISTANCE PROTEIN 1A;                           
2109:  5afq-B  3.3  9.2   93   444    8   MOLECULE: DNA-DIRECTED RNA POLYMERASE III SUBUNIT RPC3;              
2110:  6r2g-A  3.3  5.7   91   150    5   MOLECULE: SINGLE-CHAIN PROTEIN MIMETICS OF THE N-TERMINAL H          
2111:  3r84-N  3.3  4.6   75    80    3   MOLECULE: MEDIATOR OF RNA POLYMERASE II TRANSCRIPTION SUBUN          
2112:  4j9y-B  3.3  3.5   73    89    1   MOLECULE: SMALL CONDUCTANCE CALCIUM-ACTIVATED POTASSIUM CHA          
2113:  2pno-C  3.3  6.0   81   146    6   MOLECULE: LEUKOTRIENE C4 SYNTHASE;                                   
2114:  4fzs-A  3.3  9.5  115   209    3   MOLECULE: SORTING NEXIN-1;                                           
2115:  6g8z-C  3.3 10.5   98   318    7   MOLECULE: VOLUME-REGULATED ANION CHANNEL SUBUNIT LRRC8A;             
2116:  1u7m-A  3.3  3.0   45    53    9   MOLECULE: FOUR-HELIX BUNDLE MODEL;                                   
2117:  7txi-A  3.2  7.1   64   196    0   MOLECULE: PROBABLE FLAGELLIN 1;                                      
2118:  2f43-G  3.2  5.4   95   124    1   MOLECULE: ATP SYNTHASE ALPHA CHAIN, MITOCHONDRIAL;                   
2119:  5yti-A  3.2  6.9   91   330    8   MOLECULE: FLAGELLAR HOOK ASSOCIATED PROTEIN TYPE 3 FLGL;             
2120:  5hmo-A  3.2  4.4   72   131    6   MOLECULE: UNCONVENTIONAL MYOSIN-X;                                   
2121:  7k36-D  3.2  4.3   72    74    6   MOLECULE: SERINE/THREONINE-PROTEIN PHOSPHATASE 2A 65 KDA RE          
2122:  5yi4-A  3.2  6.9   85   145    9   MOLECULE: DISRUPTED IN SCHIZOPHRENIA 1 HOMOLOG,NUCLEAR DIST          
2123:  5sy1-A  3.2  5.1  110   582    5   MOLECULE: CALMODULIN;                                                
2124:  6x80-C  3.2  8.0  102   574    4   MOLECULE: FLAGELLIN A;                                               
2125:  4m8m-B  3.2 12.1   71   574    8   MOLECULE: GCN4 COILED-COIL FUSED ZEBRAFISH PLEXINC1;                 
2126:  6ewy-A  3.2  5.9   97   201    6   MOLECULE: PEPTIDOGLYCAN ENDOPEPTIDASE RIPA;                          
2127:  6ulg-N  3.2  9.0   94   483    4   MOLECULE: FOLLICULIN;                                                
2128:  6nr8-4  3.2  5.2   88   104   10   MOLECULE: PREFOLDIN SUBUNIT 1;                                       
2129:  6nqx-A  3.2  6.1   90   246    7   MOLECULE: FLAGELLAR COILING PROTEIN A;                               
2130:  5oqj-W  3.2 15.9   99   258    8   MOLECULE: DNA-DIRECTED RNA POLYMERASE II SUBUNIT RPB1;               
2131:  7d2w-A  3.2  2.4   69   125    3   MOLECULE: PRESAN DOMAIN-CONTAINING PROTEIN;                          
2132:  6vmb-g  3.2  4.9   81   323    6   MOLECULE: ATP SYNTHASE SUBUNIT ALPHA, CHLOROPLASTIC;                 
2133:  3jcf-A  3.2  7.0   95   349   11   MOLECULE: MAGNESIUM TRANSPORT PROTEIN CORA;                          
2134:  5jqz-A  3.2  4.7   70    75    7   MOLECULE: DE NOVO DESIGNED HOMOTETRAMER;                             
2135:  7lhe-A  3.2  3.7   82  2222    7   MOLECULE: INOSITOL 1,4,5-TRISPHOSPHATE RECEPTOR TYPE 1;              
2136:  2ehw-C  3.2  3.7   63   117    5   MOLECULE: HYPOTHETICAL PROTEIN TTHB059;                              
2137:  4u5a-B  3.2  3.6   93   184    5   MOLECULE: SPOROZOITE MICRONEME PROTEIN ESSENTIAL FOR CELL T          
2138:  6yxa-A  3.2 21.1   65   536    9   MOLECULE: GTP PYROPHOSPHOKINASE;                                     
2139:  3bm3-A  3.2  4.2   75   259    5   MOLECULE: DNA (5'-D(*CP*AP*TP*CP*CP*AP*GP*GP*TP*AP*C)-3');           
2140:  7ctq-A  3.2  3.7   77   429    3   MOLECULE: PEPTIDYL TRYPTOPHAN DIHYDROXYLASE;                         
2141:  7bln-A  3.2 15.4   72   769    3   MOLECULE: VACUOLAR PROTEIN SORTING-ASSOCIATED PROTEIN 29;            
2142:  3mhh-C  3.2  8.9   53    93    8   MOLECULE: UBIQUITIN CARBOXYL-TERMINAL HYDROLASE 8;                   
2143:  4xvx-B  3.2 11.2   79   373    5   MOLECULE: ACYL-[ACYL-CARRIER-PROTEIN] DEHYDROGENASE MBTN;            
2144:  3aq0-C  3.2  8.5   65   327    2   MOLECULE: GERANYL DIPHOSPHATE SYNTHASE;                              
2145:  1llm-C  3.2  3.3   51    87   12   MOLECULE: 5'-D(*TP*CP*CP*CP*AP*CP*GP*CP*GP*TP*GP*GP*G)-3';           
2146:  4dyl-A  3.2  5.9  114   376    4   MOLECULE: TYROSINE-PROTEIN KINASE FES/FPS;                           
2147:  6wqz-A  3.2  6.2   88   536    6   MOLECULE: AUTOPHAGY-RELATED PROTEIN 9A;                              
2148:  4h8s-C  3.2 10.0  111   382    5   MOLECULE: DCC-INTERACTING PROTEIN 13-BETA;                           
2149:  7nyw-A  3.2  5.3  100   685    6   MOLECULE: CHROMOSOME PARTITION PROTEIN MUKB;                         
2150:  7mq1-B  3.2  4.5   68    83    4   MOLECULE: COPPER-SENSING TRANSCRIPTIONAL REPRESSOR CSOR;             
2151:  7d5i-A  3.2  9.2   79   443   10   MOLECULE: CYTOCHROME D UBIQUINOL OXIDASE SUBUNIT 1;                  
2152:  4u6u-D  3.2  8.2   61   283    7   MOLECULE: COG7;                                                      
2153:  6s2e-A  3.2  4.6   83  1006    8   MOLECULE: DNA POLYMERASE EPSILON CATALYTIC SUBUNIT A;                
2154:  5j8v-A  3.2  5.5   92  3398    5   MOLECULE: RYANODINE RECEPTOR 1;                                      
2155:  5v5t-A  3.2  3.6   52   306    6   MOLECULE: CONSERVED DOMAIN PROTEIN;                                  
2156:  6vxm-A  3.2  4.7   66   277    3   MOLECULE: MECHANOSENSITIVE ION CHANNEL PROTEIN 1, MITOCHOND          
2157:  2gta-A  3.2  3.5   50    98    2   MOLECULE: HYPOTHETICAL PROTEIN YPJD;                                 
2158:  6yvd-D  3.2  5.7  104   414    7   MOLECULE: CONDENSIN COMPLEX SUBUNIT 2;                               
2159:  3pwx-A  3.2  6.4   96   224    8   MOLECULE: PUTATIVE FLAGELLAR HOOK-ASSOCIATED PROTEIN;                
2160:  7etw-B  3.2  8.0   80   483    6   MOLECULE: INSULIN-INDUCED GENE 2 PROTEIN;                            
2161:  6rie-A  3.2  3.8   77  1285    8   MOLECULE: DNA-DEPENDENT RNA POLYMERASE SUBUNIT RPO147;               
2162:  1t7s-A  3.2  6.7   83   129    2   MOLECULE: BAG-1 COCHAPERONE;                                         
2163:  5m87-A  3.2  7.5   74   494    8   MOLECULE: DIVALENT METAL CATION TRANSPORTER MNTH;                    
2164:  7p2q-C  3.2  4.6   84   174   10   MOLECULE: SIGNAL PEPTIDASE COMPLEX CATALYTIC SUBUNIT SEC11C          
2165:  5j73-B  3.2  6.6   70    75    9   MOLECULE: PROTEIN DESIGN 2L4HC2_9;                                   
2166:  6wdn-E  3.2  6.8   78   174    5   MOLECULE: CALCIUM UPTAKE PROTEIN 2, MITOCHONDRIAL;                   
2167:  6wnq-L  3.2  5.3   68    77   10   MOLECULE: ATP SYNTHASE SUBUNIT DELTA;                                
2168:  6rwy-Q  3.2  3.2   65    73    3   MOLECULE: INNER ROD PROTEIN;                                         
2169:  5j0h-B  3.2  4.8   65    72    8   MOLECULE: DESIGN CONSTRUCT 2L6HC3_13;                                
2170:  6oqr-Q  3.2  5.1   68    77   10   MOLECULE: ATP SYNTHASE SUBUNIT DELTA;                                
2171:  6oqv-L  3.2  5.2   68    77   10   MOLECULE: ATP SYNTHASE SUBUNIT DELTA;                                
2172:  6vme-L  3.2  5.1   60    65    5   MOLECULE: TUMOR SUSCEPTIBILITY GENE 101 PROTEIN;                     
2173:  6el1-K  3.2  8.6  110   332    5   MOLECULE: YAXA;                                                      
2174:  6tms-L  3.2  5.7   63    69   11   MOLECULE: A NOVEL DESIGNED PORE PROTEIN;                             
2175:  6vme-K  3.2  5.0   60    65    5   MOLECULE: TUMOR SUSCEPTIBILITY GENE 101 PROTEIN;                     
2176:  3teq-B  3.2  5.8   84   101    5   MOLECULE: STROMAL INTERACTION MOLECULE 1;                            
2177:  5uhd-D  3.2  4.7   89  1265    8   MOLECULE: DNA-DIRECTED RNA POLYMERASE SUBUNIT ALPHA;                 
2178:  6oqt-L  3.2  5.4   69    77   10   MOLECULE: ATP SYNTHASE SUBUNIT DELTA;                                
2179:  6wnq-R  3.2  5.1   68    77   10   MOLECULE: ATP SYNTHASE SUBUNIT DELTA;                                
2180:  1k34-A  3.2  5.1   58    60    3   MOLECULE: TRANSMEMBRANE GLYCOPROTEIN GP41;                           
2181:  5u0s-H  3.2 15.2   82   182    6   MOLECULE: MEDIATOR COMPLEX SUBUNIT 6;                                
2182:  7p3w-J  3.2  5.1   68    80    6   MOLECULE: ATP SYNTHASE SUBUNIT ALPHA;                                
2183:  4i0x-D  3.2  5.3   67    83    3   MOLECULE: ESAT-6-LIKE PROTEIN MAB_3112;                              
2184:  6tms-D  3.2  5.3   66    69    6   MOLECULE: A NOVEL DESIGNED PORE PROTEIN;                             
2185:  4i0x-B  3.2  6.7   72    83    3   MOLECULE: ESAT-6-LIKE PROTEIN MAB_3112;                              
2186:  6h2d-P  3.2  9.7   97   215    7   MOLECULE: AHLC;                                                      
2187:  6cfe-A  3.2  7.6   79   141    5   MOLECULE: MUTANT OF APOLIPOPROTEIN E3 (APO-E3);                      
2188:  6o35-B  3.2  5.2   75   100    5   MOLECULE: DE NOVO DESIGNED WSHC8;                                    
2189:  3cwg-B  3.2  8.5  110   507    3   MOLECULE: SIGNAL TRANSDUCER AND ACTIVATOR OF TRANSCRIPTION           
2190:  6rwy-O  3.2  3.4   67    73    3   MOLECULE: INNER ROD PROTEIN;                                         
2191:  6zh3-C  3.2  9.9   89   170    3   MOLECULE: VACUOLAR PROTEIN-SORTING-ASSOCIATED PROTEIN 24;            
2192:  7p3r-B  3.2  5.3   93   341    8   MOLECULE: MAKA TETRAMER;                                             
2193:  7p3n-L  3.2  4.9   67    79    6   MOLECULE: ATP SYNTHASE SUBUNIT ALPHA;                                
2194:  6pqv-R  3.2  5.1   68    76   10   MOLECULE: ATP SYNTHASE SUBUNIT DELTA;                                
2195:  7p3w-G  3.2  5.0   71    80    7   MOLECULE: ATP SYNTHASE SUBUNIT ALPHA;                                
2196:  4uig-A  3.2  5.8   75    91    5   MOLECULE: COPPER SENSITIVE OPERON REPRESSOR;                         
2197:  6h7w-M  3.2  5.2  106   220    8   MOLECULE: VACUOLAR PROTEIN SORTING-ASSOCIATED PROTEIN 26-LI          
2198:  7egq-O  3.2  4.1   79   187    8   MOLECULE: RNA-DIRECTED RNA POLYMERASE;                               
2199:  6zbc-C  3.2  7.2  104   285    6   MOLECULE: MEROZOITE SURFACE ANTIGENS;                                
2200:  6yp7-z  3.2  4.2   60    62    5   MOLECULE: CHLOROPHYLL A-B BINDING PROTEIN 8, CHLOROPLASTIC;          
2201:  6nz3-A  3.2  5.3   71    92    6   MOLECULE: DESIGN CONSTRUCT XAA_GGHN;                                 
2202:  6ugm-X  3.2  4.7   67    73    9   MOLECULE: HISTONE H3;                                                
2203:  5y5y-G  3.2  7.5  103   210    6   MOLECULE: V-TYPE ATP SYNTHASE ALPHA CHAIN;                           
2204:  5t1y-H  3.2  9.8   93   118   10   MOLECULE: MLA10;                                                     
2205:  5lpn-B  3.2  6.8   88   132    6   MOLECULE: RAS-RELATED PROTEIN RAB-10;                                
2206:  1zhc-A  3.2  2.7   55    76    7   MOLECULE: HYPOTHETICAL PROTEIN HP1242;                               
2207:  2pft-A  3.2  6.4   74   519    3   MOLECULE: EXOCYTOSIS PROTEIN;                                        
2208:  2yev-C  3.2  4.7   63    64   10   MOLECULE: CYTOCHROME C OXIDASE POLYPEPTIDE I+III;                    
2209:  3ok8-A  3.2  5.4   88   219    9   MOLECULE: BRAIN-SPECIFIC ANGIOGENESIS INHIBITOR 1-ASSOCIATE          
2210:  5t51-B  3.2  4.4   77    90    8   MOLECULE: KLLA0F02343P;                                              
2211:  1avo-L  3.2  6.3   90   140   10   MOLECULE: 11S REGULATOR;                                             
2212:  6tnf-A  3.2  4.4   56  1116    4   MOLECULE: FANCD2;                                                    
2213:  1l8d-A  3.2  7.1   82   103    9   MOLECULE: DNA DOUBLE-STRAND BREAK REPAIR RAD50 ATPASE;               
2214:  4iyi-C  3.2  4.2   64    81    8   MOLECULE: SECRETED PROTEIN ESXB;                                     
2215:  7loh-B  3.2  4.3   71   158    4   MOLECULE: TRANSMEMBRANE PROTEIN GP41;                                
2216:  4uxx-A  3.2  3.1   61   114    8   MOLECULE: DIACYLGLYCEROL KINASE;                                     
2217:  5knd-G  3.2  6.1  104   178   11   MOLECULE: V-TYPE SODIUM ATPASE CATALYTIC SUBUNIT A;                  
2218:  1ivs-A  3.2 10.8   70   863    6   MOLECULE: TRNA (VAL);                                                
2219:  6f1y-f  3.1  5.5   97   280   10   MOLECULE: CYTOPLASMIC DYNEIN 1 HEAVY CHAIN 1,DYNEIN HEAVY C          
2220:  5wst-A  3.1  4.6   68    71    9   MOLECULE: UNCONVENTIONAL MYOSIN-VIIA;                                
2221:  7o97-A  3.1  3.8   70    73    4   MOLECULE: HYPOTHETICAL PROTEIN UY81_C0065G0003 FROM CANDIDA          
2222:  6fia-D  3.1  2.2   60   104   10   MOLECULE: LINE-1 RETROTRANSPOSABLE ELEMENT ORF1 PROTEIN;             
2223:  4ckg-A  3.1  7.9  100   368    3   MOLECULE: ARF-GAP WITH COILED-COIL, ANK REPEAT AND PH DOMAI          
2224:  2v0x-B  3.1  7.6  106   205    8   MOLECULE: LAMINA-ASSOCIATED POLYPEPTIDE 2 ISOFORMS                   
2225:  3euh-B  3.1  8.3  106   321    6   MOLECULE: CHROMOSOME PARTITION PROTEIN MUKF;                         
2226:  3sjb-D  3.1  3.9   64    72    8   MOLECULE: ATPASE GET3;                                               
2227:  7e84-A  3.1  5.3   99   460   10   MOLECULE: POTASSIUM VOLTAGE-GATED CHANNEL SUBFAMILY D MEMBE          
2228:  6yip-A  3.1  4.0   68    71    6   MOLECULE: KINESIN-LIKE PROTEIN KIF20A;                               
2229:  4v1f-A  3.1  4.0   72    86    4   MOLECULE: F0F1 ATP SYNTHASE SUBUNIT C;                               
2230:  7aqc-R  3.1  9.3  102   558    4   MOLECULE: 23S RIBOSOMAL RNA;                                         
2231:  1l2p-A  3.1  2.3   61    61    2   MOLECULE: ATP SYNTHASE B CHAIN;                                      
2232:  3g9g-A  3.1  4.3  101   250    9   MOLECULE: SUPPRESSOR OF YEAST PROFILIN DELETION;                     
2233:  6t8d-X  3.1  6.8  116   355    5   MOLECULE: MAKB;                                                      
2234:  3rkg-A  3.1  5.6   81   258    5   MOLECULE: MAGNESIUM TRANSPORTER MRS2, MITOCHONDRIAL;                 
2235:  5j1i-A  3.1  6.3  101   346    6   MOLECULE: PLECTIN;                                                   
2236:  4yto-B  3.1  3.7   71    97   10   MOLECULE: SYNAPTONEMAL COMPLEX PROTEIN 1;                            
2237:  2w83-C  3.1  3.7   66    67    6   MOLECULE: ADP-RIBOSYLATION FACTOR 6;                                 
2238:  6r0z-I  3.1  4.4   72   103   11   MOLECULE: V-TYPE ATP SYNTHASE ALPHA CHAIN;                           
2239:  2raj-A  3.1  5.5  111   382    7   MOLECULE: SORTING NEXIN-9;                                           
2240:  7nna-A  3.1  6.3  105   194    4   MOLECULE: KLEBICIN C ACTIVITY;                                       
2241:  4wid-A  3.1  5.9  113   353   10   MOLECULE: RHUL123;                                                   
2242:  6f5d-G  3.1  5.9  100   277    5   MOLECULE: ATP SYNTHASE ALPHA CHAIN, MITOCHONDRIAL;                   
2243:  4cej-A  3.1 10.9  105  1177    3   MOLECULE: ATP-DEPENDENT HELICASE/NUCLEASE SUBUNIT A;                 
2244:  7eqb-A  3.1  3.3   66    68    5   MOLECULE: KINESIN-LIKE PROTEIN;                                      
2245:  6djl-E  3.1 10.6  100   226    4   MOLECULE: RAS-RELATED PROTEIN RAB-11A;                               
2246:  6s18-A  3.1  4.5   74   143    4   MOLECULE: AROMATIC ACID CHEMORECEPTOR;                               
2247:  7mi1-A  3.1 11.9   95  2628   11   MOLECULE: CHIMERA PROTEIN OF DYNEIN AND ENDOLYSIN;                   
2248:  2odm-B  3.1  1.7   48    83    4   MOLECULE: UPF0358 PROTEIN MW0995;                                    
2249:  7nyw-B  3.1 47.5  117   858    6   MOLECULE: CHROMOSOME PARTITION PROTEIN MUKB;                         
2250:  7dkh-I  3.1  4.7   80   914    1   MOLECULE: RNA POLYMERASE-ASSOCIATED PROTEIN CTR9;                    
2251:  6yrf-A  3.1 10.5   79   777    8   MOLECULE: VEGETATIVE INSECTICIDAL PROTEIN;                           
2252:  7p2p-C  3.1  5.9   75   174    8   MOLECULE: SIGNAL PEPTIDASE COMPLEX CATALYTIC SUBUNIT SEC11A          
2253:  6xby-a  3.1  6.6   95   494    6   MOLECULE: V-TYPE PROTON ATPASE CATALYTIC SUBUNIT A;                  
2254:  6btm-F  3.1  6.5   84   402    4   MOLECULE: ALTERNATIVE COMPLEX III SUBUNIT A;                         
2255:  7nvr-n  3.1  7.5   91   132    7   MOLECULE: TFIIH BASAL TRANSCRIPTION FACTOR COMPLEX HELICASE          
2256:  7rb4-A  3.1 15.0   71   603    8   MOLECULE: DIPHTHERIA TOXIN, C DOMAIN;                                
2257:  1wgz-A  3.1 14.3   81   510    7   MOLECULE: CARBOXYPEPTIDASE 1;                                        
2258:  6ei6-A  3.1 16.9   57   242    4   MOLECULE: COILED-COIL AND C2 DOMAIN-CONTAINING PROTEIN 1-LI          
2259:  6gyt-B  3.1  4.2   61   168    8   MOLECULE: HISTONE ACETYLTRANSFERASE P300;                            
2260:  6rf0-C  3.1  7.7   75   275    5   MOLECULE: SODIUM PUMPING RHODOPSIN;                                  
2261:  7t4x-B  3.1  5.8   75   450    5   MOLECULE: POTASSIUM CHANNEL AKT1;                                    
2262:  2o8p-A  3.1 10.6  100   220    7   MOLECULE: 14-3-3 DOMAIN CONTAINING PROTEIN;                          
2263:  7c79-L  3.1  8.8   76   131    4   MOLECULE: RIBONUCLEASE MRP RNA SUBUNIT NME1;                         
2264:  3aai-A  3.1  4.9   67    78    7   MOLECULE: COPPER HOMEOSTASIS OPERON REGULATORY PROTEIN;              
2265:  6its-A  3.1  8.5   69   147    4   MOLECULE: METHYL-ACCEPTING CHEMOTAXIS SENSORY TRANSDUCER;            
2266:  7dpa-A  3.1 10.2   73  1642    5   MOLECULE: DEDICATOR OF CYTOKINESIS PROTEIN 5;                        
2267:  6lul-A  3.1  6.9   77   223    9   MOLECULE: RESPIRATORY SUPERCOMPLEX FACTOR 2, MITOCHONDRIAL;          
2268:  6vq6-e  3.1  7.0   71    78   10   MOLECULE: ATPASE H+-TRANSPORTING V1 SUBUNIT A;                       
2269:  6nuw-J  3.1  4.0   69   147    6   MOLECULE: INNER KINETOCHORE SUBUNIT IML3;                            
2270:  4wl5-A  3.1 17.0   71   594    6   MOLECULE: HETERODIMERIC RESTRICTION ENDONUCLEASE R.BSPD6I L          
2271:  6lk8-a  3.1  3.0   77  1272    5   MOLECULE: MGC83295 PROTEIN;                                          
2272:  5tqb-B  3.1 14.3   81   335    5   MOLECULE: 60S RIBOSOMAL PROTEIN L4-LIKE PROTEIN;                     
2273:  6nf4-A  3.1  5.2   75   421    5   MOLECULE: OTOPETRIN1;                                                
2274:  7nsb-a  3.1 13.4   78   568    6   MOLECULE: VACUOLAR IMPORT AND DEGRADATION PROTEIN 30;                
2275:  7akx-A  3.1  9.8   76   224    4   MOLECULE: VIRAL RHODOPSIN OLPVR1;                                    
2276:  1xdo-A  3.1 21.8   81   687    9   MOLECULE: POLYPHOSPHATE KINASE;                                      
2277:  4o9p-C  3.1  4.2   55    89   13   MOLECULE: NAD(P) TRANSHYDROGENASE SUBUNIT ALPHA 2;                   
2278:  6zyx-Y  3.1  8.3   80  1067    8   MOLECULE: DYNEIN HEAVY CHAIN, OUTER ARM PROTEIN;                     
2279:  2lm9-A  3.1  7.0   68    96    6   MOLECULE: BLO T 21 ALLERGEN;                                         
2280:  6wti-D  3.1  3.6   57    99    5   MOLECULE: CYTOCHROME O UBIQUINOL OXIDASE, SUBUNIT I;                 
2281:  3pyb-B  3.1 11.6   58   689    9   MOLECULE: ENT-COPALYL DIPHOSPHATE SYNTHASE, CHLOROPLASTIC;           
2282:  7p5j-A  3.1  7.6   88   399    9   MOLECULE: PROTEIN TWEETY HOMOLOG 1;                                  
2283:  6zg3-D  3.1 16.9   90   260    8   MOLECULE: ENERGY-COUPLING FACTOR TRANSPORTER ATP-BINDING PR          
2284:  6pqv-O  3.1  5.2   69    77   10   MOLECULE: ATP SYNTHASE SUBUNIT DELTA;                                
2285:  7p3w-O  3.1  5.4   69    80    6   MOLECULE: ATP SYNTHASE SUBUNIT ALPHA;                                
2286:  6tj1-A  3.1  4.2   62    71   15   MOLECULE: DE NOVO DESIGNED WSHC6;                                    
2287:  6nxm-B  3.1  4.7   75    91    3   MOLECULE: DESIGN CONSTRUCT XAA_GVDQ;                                 
2288:  6wnr-J  3.1  5.1   68    77   10   MOLECULE: ATP SYNTHASE SUBUNIT DELTA;                                
2289:  1f23-C  3.1  4.7   67    71    3   MOLECULE: TRANSMEMBRANE GLYCOPROTEIN;                                
2290:  6jsi-H  3.1  2.6   64    71    8   MOLECULE: FATTY ACID SYNTHASE SUBUNIT BETA;                          
2291:  6v7v-A  3.1  4.5   59    62    8   MOLECULE: QUORUM SENSING ANTI-ACTIVATOR AQS1;                        
2292:  6lqo-J  3.1  7.4   79    93    5   MOLECULE: CYTOPLASMIC ENVELOPMENT PROTEIN 1;                         
2293:  4zwt-E  3.1  7.1   91   126    3   MOLECULE: RECOMBINATION PROTEIN UVSY;                                
2294:  7tac-C  3.1  3.6   80   209    4   MOLECULE: REGULATORY PROTEIN NPR1;                                   
2295:  6vme-M  3.1  4.8   59    65    5   MOLECULE: TUMOR SUSCEPTIBILITY GENE 101 PROTEIN;                     
2296:  6csv-B  3.1  3.5   77    87    3   MOLECULE: CENTROSOMAL PROTEIN OF 63 KDA,CENTROSOMAL PROTEIN          
2297:  6oqu-Q  3.1  5.3   70    77   10   MOLECULE: ATP SYNTHASE SUBUNIT DELTA;                                
2298:  6wnr-P  3.1  5.3   69    77   10   MOLECULE: ATP SYNTHASE SUBUNIT DELTA;                                
2299:  6oqu-S  3.1  5.3   69    77   10   MOLECULE: ATP SYNTHASE SUBUNIT DELTA;                                
2300:  4bpd-A  3.1  4.5   70   118    4   MOLECULE: DIACYLGLYCEROL KINASE;                                     
2301:  7p3n-Q  3.1  5.1   67    80    6   MOLECULE: ATP SYNTHASE SUBUNIT ALPHA;                                
2302:  6s1k-K  3.1  4.8   81   102   11   MOLECULE: CHEMOTAXIS PROTEIN CHEA;                                   
2303:  7p3n-P  3.1  5.0   67    80    6   MOLECULE: ATP SYNTHASE SUBUNIT ALPHA;                                
2304:  4zwt-D  3.1  7.1   91   128    3   MOLECULE: RECOMBINATION PROTEIN UVSY;                                
2305:  4zwt-A  3.1  6.8   87   121    5   MOLECULE: RECOMBINATION PROTEIN UVSY;                                
2306:  6wnr-L  3.1  5.1   68    77   10   MOLECULE: ATP SYNTHASE SUBUNIT DELTA;                                
2307:  5w1t-M  3.1 14.4   84   140    6   MOLECULE: DNA-DIRECTED RNA POLYMERASE SUBUNIT ALPHA;                 
2308:  6oqs-R  3.1  5.1   68    76   10   MOLECULE: ATP SYNTHASE SUBUNIT DELTA;                                
2309:  6oqr-M  3.1  4.9   68    77    9   MOLECULE: ATP SYNTHASE SUBUNIT DELTA;                                
2310:  6wnq-O  3.1  5.1   68    77    9   MOLECULE: ATP SYNTHASE SUBUNIT DELTA;                                
2311:  6dkm-B  3.1  4.6   66    74    2   MOLECULE: DHD131_A;                                                  
2312:  6vme-N  3.1  8.1   63    67    5   MOLECULE: TUMOR SUSCEPTIBILITY GENE 101 PROTEIN;                     
2313:  6wnr-Q  3.1  5.0   68    77   10   MOLECULE: ATP SYNTHASE SUBUNIT DELTA;                                
2314:  6r10-U  3.1  3.9   66    73    5   MOLECULE: V-TYPE ATP SYNTHASE ALPHA CHAIN;                           
2315:  4zwt-M  3.1  7.0   89   123    4   MOLECULE: RECOMBINATION PROTEIN UVSY;                                
2316:  6oqu-P  3.1  5.1   68    77   10   MOLECULE: ATP SYNTHASE SUBUNIT DELTA;                                
2317:  5sxb-B  3.1  9.1   97   212    5   MOLECULE: PHOSPHATIDYLINOSITOL 4,5-BISPHOSPHATE 3-KINASE CA          
2318:  4zh2-I  3.1  6.4   92  1340    4   MOLECULE: DNA-DIRECTED RNA POLYMERASE SUBUNIT ALPHA;                 
2319:  6pqv-Q  3.1  5.3   69    77   10   MOLECULE: ATP SYNTHASE SUBUNIT DELTA;                                
2320:  6y1y-A  3.1  6.8   94   125    4   MOLECULE: CHEA;                                                      
2321:  5szg-A  3.1  5.1   85   133    5   MOLECULE: PROTEIN-METHIONINE SULFOXIDE OXIDASE MICAL3;               
2322:  6oqr-P  3.1  4.9   68    77   10   MOLECULE: ATP SYNTHASE SUBUNIT DELTA;                                
2323:  6pqv-P  3.1  4.6   65    77   11   MOLECULE: ATP SYNTHASE SUBUNIT DELTA;                                
2324:  6jsi-I  3.1  2.6   64    71    8   MOLECULE: FATTY ACID SYNTHASE SUBUNIT BETA;                          
2325:  1df4-A  3.1  4.0   55    57    2   MOLECULE: HIV-1 ENVELOPE GLYCOPROTEIN GP41;                          
2326:  3n27-A  3.1  6.6   66    73    5   MOLECULE: FUSION GLYCOPROTEIN F0, LINKER, FUSION GLYCOPROTE          
2327:  6rwy-S  3.1  4.1   68    73    4   MOLECULE: INNER ROD PROTEIN;                                         
2328:  4ke2-C  3.1  4.7   96   196    7   MOLECULE: TYPE I HYPERACTIVE ANTIFREEZE PROTEIN;                     
2329:  6nxm-A  3.1  4.5   71    92    6   MOLECULE: DESIGN CONSTRUCT XAA_GVDQ;                                 
2330:  6wa9-L  3.1  5.6   70    83    3   MOLECULE: LOW CALCIUM RESPONSE LOCUS PROTEIN D;                      
2331:  6oqv-M  3.1  5.0   68    77   10   MOLECULE: ATP SYNTHASE SUBUNIT DELTA;                                
2332:  6v7u-A  3.1  3.8   61    63    7   MOLECULE: QUORUM SENSING ANTI-ACTIVATOR PROTEIN AQS1;                
2333:  6jsi-C  3.1  2.6   64    71    8   MOLECULE: FATTY ACID SYNTHASE SUBUNIT BETA;                          
2334:  6wnq-Q  3.1  5.1   68    77    9   MOLECULE: ATP SYNTHASE SUBUNIT DELTA;                                
2335:  6oqt-R  3.1  5.1   68    76   10   MOLECULE: ATP SYNTHASE SUBUNIT DELTA;                                
2336:  5j73-C  3.1  6.2   69    74    9   MOLECULE: PROTEIN DESIGN 2L4HC2_9;                                   
2337:  6oqu-J  3.1  5.0   69    77   10   MOLECULE: ATP SYNTHASE SUBUNIT DELTA;                                
2338:  7p3w-K  3.1  5.2   67    79    6   MOLECULE: ATP SYNTHASE SUBUNIT ALPHA;                                
2339:  7p3n-R  3.1  5.1   67    80    6   MOLECULE: ATP SYNTHASE SUBUNIT ALPHA;                                
2340:  6lqo-H  3.1  5.9   75    91    5   MOLECULE: CYTOPLASMIC ENVELOPMENT PROTEIN 1;                         
2341:  6hk5-H  3.1  4.0   57    60    9   MOLECULE: COOJ;                                                      
2342:  6vwk-R  3.1  5.2   69    77   10   MOLECULE: ATP SYNTHASE SUBUNIT C;                                    
2343:  6lp3-D  3.1  9.6   79   120    5   MOLECULE: UNCHARACTERIZED PROTEIN YMR124W;                           
2344:  3lay-I  3.1  3.4   72    78    4   MOLECULE: ZINC RESISTANCE-ASSOCIATED PROTEIN;                        
2345:  5oqj-A  3.1  3.7   70  1398   11   MOLECULE: DNA-DIRECTED RNA POLYMERASE II SUBUNIT RPB1;               
2346:  1df5-A  3.1  5.5   60    68    5   MOLECULE: HIV-1 ENVELOPE GLYCOPROTEIN GP41;                          
2347:  3lay-A  3.1  3.9   71    79    4   MOLECULE: ZINC RESISTANCE-ASSOCIATED PROTEIN;                        
2348:  7fde-M  3.1  9.0  102   218    6   MOLECULE: V-TYPE PROTON ATPASE SUBUNIT C;                            
2349:  5brk-B  3.1  3.5   57    64    7   MOLECULE: MOB KINASE ACTIVATOR 1A;                                   
2350:  6tqj-A  3.1  4.5   73    81    4   MOLECULE: ATP SYNTHASE SUBUNIT C, CHLOROPLASTIC;                     
2351:  7n5d-B  3.1  7.6   95   371    5   MOLECULE: MECHANOSENSITIVE ION CHANNEL FLYCATCHER1;                  
2352:  3j9p-A  3.1  6.9   98   560    9   MOLECULE: MALTOSE-BINDING PERIPLASMIC PROTEIN, TRANSIENT RE          
2353:  3hmj-A  3.1  7.7  102  1750    5   MOLECULE: FATTY ACID SYNTHASE SUBUNIT ALPHA;                         
2354:  4hw9-A  3.1  3.8   56   253    7   MOLECULE: MECHANOSENSITIVE CHANNEL MSCS;                             
2355:  4he8-A  3.1  2.9   57    92    7   MOLECULE: NADH-QUINONE OXIDOREDUCTASE SUBUNIT 7;                     
2356:  1eiy-A  3.1  6.2   83   345    7   MOLECULE: TRNA(PHE);                                                 
2357:  6iko-A  3.1  8.0  108   303    5   MOLECULE: GROWTH ARREST-SPECIFIC PROTEIN 7;                          
2358:  4iyh-C  3.1  4.1   62    81    8   MOLECULE: SECRETED PROTEIN ESXB;                                     
2359:  6dfk-A  3.1  4.6   88   216    5   MOLECULE: SUBUNIT OF PROTEASEOME ACTIVATOR COMPLEX,PUTATIVE          
2360:  6oqs-S  3.1  3.6   62    77    5   MOLECULE: ATP SYNTHASE SUBUNIT DELTA;                                
2361:  3rrk-A  3.1 11.1  101   301    3   MOLECULE: V-TYPE ATPASE 116 KDA SUBUNIT;                             
2362:  5uh9-D  3.1  7.7   97  1265    6   MOLECULE: DNA-DIRECTED RNA POLYMERASE SUBUNIT ALPHA;                 
2363:  3n27-B  3.0  5.9   69    79    4   MOLECULE: FUSION GLYCOPROTEIN F0, LINKER, FUSION GLYCOPROTE          
2364:  2wz7-B  3.0  3.7   65    67    3   MOLECULE: UNCHARACTERIZED PROTEIN YBGF;                              
2365:  4pxj-B  3.0  1.8   57    57    5   MOLECULE: C-JUN-AMINO-TERMINAL KINASE-INTERACTING PROTEIN 3          
2366:  7bjs-A  3.0  3.7   68    69    9   MOLECULE: KINESIN HEAVY CHAIN;                                       
2367:  6wsm-A  3.0  3.6   69    74   12   MOLECULE: SEPTIN-8;                                                  
2368:  6hk9-B  3.0  4.7   69    78    6   MOLECULE: TESTIS-EXPRESSED PROTEIN 12;                               
2369:  7wkk-A  3.0  5.3   86  1684    3   MOLECULE: MGC83295 PROTEIN;                                          
2370:  7mdy-B  3.0  8.0  107   411    6   MOLECULE: LIPOPROTEIN TRANSPORTER SUBUNIT LOLE;                      
2371:  4cgk-A  3.0  7.4  103   351    8   MOLECULE: SECRETED 45 KDA PROTEIN;                                   
2372:  5ys9-A  3.0  9.7  107   692    5   MOLECULE: ACYL-COENZYME A OXIDASE 3;                                 
2373:  6yf5-A  3.0  3.4   67    89    7   MOLECULE: PRELAMIN-A/C,MICROTUBULE-ASSOCIATED PROTEIN RP/EB          
2374:  4m3l-A  3.0  2.3   60    60    7   MOLECULE: E3 UBIQUITIN-PROTEIN LIGASE TRIM63;                        
2375:  7e40-D  3.0  4.3   82   345    7   MOLECULE: PROTEIN PHOSPHATE STARVATION RESPONSE 2;                   
2376:  6lth-Q  3.0  2.4   59   105    7   MOLECULE: TRANSCRIPTION ACTIVATOR BRG1;                              
2377:  6qle-U  3.0  5.8   75   172    7   MOLECULE: CENTRAL KINETOCHORE SUBUNIT MCM16,CENTRAL KINETOC          
2378:  4l2w-D  3.0  3.7   67    68   12   MOLECULE: RHO-ASSOCIATED PROTEIN KINASE 1;                           
2379:  5ihf-B  3.0  4.8   75   109    4   MOLECULE: VIRG-LIKE PROTEIN;                                         
2380:  5n0c-A  3.0  7.3  105  1293   10   MOLECULE: TETANUS TOXIN;                                             
2381:  6ysf-F  3.0  5.7  107   257    2   MOLECULE: CHEMOTAXIS MOTB PROTEIN;                                   
2382:  6abo-B  3.0  3.5   69    77    6   MOLECULE: DNA REPAIR PROTEIN XRCC4;                                  
2383:  4k0d-B  3.0  6.3   80   145    6   MOLECULE: PERIPLASMIC SENSOR HYBRID HISTIDINE KINASE;                
2384:  6bwd-A  3.0  8.5  112   771    7   MOLECULE: TRANSIENT RECEPTOR POTENTIAL CATION CHANNEL SUBFA          
2385:  5hzp-A  3.0  3.8   70    71    9   MOLECULE: M PROTEIN, SEROTYPE 49;                                    
2386:  5c9n-A  3.0  2.1   62    64   15   MOLECULE: GEMININ COILED-COIL DOMAIN-CONTAINING PROTEIN 1;           
2387:  4mh6-A  3.0  5.3   92   159    2   MOLECULE: PUTATIVE TYPE III SECRETION PROTEIN YSCO;                  
2388:  1sc7-A  3.0  8.6   94   567    9   MOLECULE: 5'-D(*AP*AP*AP*AP*AP*GP*AP*CP*TP*T)-3';                    
2389:  5vkq-A  3.0  8.7   99  1499    5   MOLECULE: NO MECHANORECEPTOR POTENTIAL C ISOFORM L;                  
2390:  1gqe-A  3.0  5.6   72   362    8   MOLECULE: RELEASE FACTOR 2;                                          
2391:  4e61-A  3.0  5.4   71    91    8   MOLECULE: PROTEIN BIM1;                                              
2392:  3lt6-F  3.0  2.1   62    63    3   MOLECULE: ADHESIN YADA;                                              
2393:  7c7y-C  3.0  3.7   65    67    5   MOLECULE: UNCHARACTERIZED PROTEIN;                                   
2394:  5d60-B  3.0  2.8   61    61    5   MOLECULE: PUTATIVE TRANSCRIPTION FACTOR;                             
2395:  3b77-A  3.0  4.5   89   188    6   MOLECULE: UNCHARACTERIZED PROTEIN;                                   
2396:  3htk-A  3.0  2.6   60    60    3   MOLECULE: STRUCTURAL MAINTENANCE OF CHROMOSOMES PROTEIN 5;           
2397:  7k3h-A  3.0  6.7   69   104    6   MOLECULE: NETWORK HALLUCINATED PROTEIN 0217;                         
2398:  4i0x-K  3.0  5.3   70    77    6   MOLECULE: ESAT-6-LIKE PROTEIN MAB_3112;                              
2399:  1joc-A  3.0  2.7   70   123   13   MOLECULE: EARLY ENDOSOMAL AUTOANTIGEN 1;                             
2400:  3wmi-A  3.0  2.5   57    57    9   MOLECULE: EIAV GP45 WILD TYPE;                                       
2401:  6otn-B  3.0  2.3   63    67    5   MOLECULE: TROPOMYOSIN ALPHA-3 CHAIN;                                 
2402:  3u9j-A  3.0  5.7   79   157    6   MOLECULE: F-BOX/LRR-REPEAT PROTEIN 5;                                
2403:  5mw9-A  3.0  3.6   63    66    5   MOLECULE: CENTROSOMIN;                                               
2404:  7sn7-a  3.0  8.4  112   546    6   MOLECULE: FLAGELLIN;                                                 
2405:  6klb-A  3.0 12.6   98  1118    6   MOLECULE: LBCAS12A;                                                  
2406:  3brt-D  3.0  4.1   62    62    0   MOLECULE: INHIBITOR OF NUCLEAR FACTOR KAPPA-B KINASE SUBUNI          
2407:  5lnc-B  3.0  5.2   90   367    8   MOLECULE: VACUOLAR TRANSPORTER CHAPERONE 4,CORE HISTONE MAC          
2408:  4yv4-C  3.0  2.1   57    57    5   MOLECULE: SPINDLE ASSEMBLY ABNORMAL PROTEIN 5;                       
2409:  6n6s-D  3.0  4.9   66    69   15   MOLECULE: TNFAIP3-INTERACTING PROTEIN 1;                             
2410:  2dnx-A  3.0  9.6   85   130    1   MOLECULE: SYNTAXIN-12;                                               
2411:  5mw9-H  3.0  2.3   57    57    7   MOLECULE: CENTROSOMIN;                                               
2412:  4yk1-A  3.0  4.9   87   137    9   MOLECULE: BARTONELLA EFFECTOR PROTEIN (BEP) SUBSTRATE OF VI          
2413:  4dhx-A  3.0  2.6   66    72    5   MOLECULE: 80 KDA MCM3-ASSOCIATED PROTEIN;                            
2414:  2ba2-A  3.0  3.0   65    81    9   MOLECULE: HYPOTHETICAL UPF0134 PROTEIN MPN010;                       
2415:  3s4w-A  3.0 12.7   73  1206    4   MOLECULE: FANCONI ANEMIA GROUP I PROTEIN HOMOLOG;                    
2416:  2m67-A  3.0  5.6   70    81    6   MOLECULE: MERF;                                                      
2417:  3k69-A  3.0 10.5   79   151    6   MOLECULE: PUTATIVE TRANSCRIPTION REGULATOR;                          
2418:  3oao-A  3.0  3.6   62   140    6   MOLECULE: UNCHARACTERIZED PROTEIN FROM DUF2059 FAMILY;               
2419:  6zr2-Y  3.0  4.3   51   140    2   MOLECULE: NADH-UBIQUINONE OXIDOREDUCTASE CHAIN 3;                    
2420:  1n1c-A  3.0  4.9   54   199    6   MOLECULE: TORA SPECIFIC CHAPERONE;                                   
2421:  7qpg-R  3.0  8.3   96  2208    6   MOLECULE: PROTEIN ZWILCH HOMOLOG;                                    
2422:  1szi-A  3.0  5.5   77   194    6   MOLECULE: MANNOSE-6-PHOSPHATE RECEPTOR BINDING PROTEIN 1;            
2423:  6ozu-A  3.0  6.8   72   235    1   MOLECULE: EUKARYOTIC TRANSLATION INITIATION FACTOR 4 GAMMA           
2424:  5dlq-B  3.0 17.5   72  1052   11   MOLECULE: EXPORTIN-4;                                                
2425:  5n9j-U  3.0 11.8   77   198    5   MOLECULE: MEDIATOR OF RNA POLYMERASE II TRANSCRIPTION SUBUN          
2426:  6veo-A  3.0  8.2   77   136    6   MOLECULE: ATPASE FAMILY AAA DOMAIN-CONTAINING PROTEIN 2B;            
2427:  7ag9-B  3.0 10.9  106   384    5   MOLECULE: KAR9;                                                      
2428:  5h11-A  3.0  7.1   92   494    7   MOLECULE: UNCHARACTERIZED PROTEIN;                                   
2429:  7tb3-A  3.0 10.2   78   243    3   MOLECULE: ISOFORM 2 OF CREB-BINDING PROTEIN,FERRITIN HEAVY           
2430:  7vhp-G  3.0 42.0   90   299   10   MOLECULE: ATP-DEPENDENT ZINC METALLOPROTEASE FTSH;                   
2431:  6plm-B  3.0  8.1   98   752    2   MOLECULE: SIDJ PROTEIN;                                              
2432:  6nr8-1  3.0  5.0   80   107    5   MOLECULE: PREFOLDIN SUBUNIT 1;                                       
2433:  5n9j-G  3.0 35.9   63   163    8   MOLECULE: MEDIATOR OF RNA POLYMERASE II TRANSCRIPTION SUBUN          
2434:  6x1g-A  3.0  4.7   68   216    9   MOLECULE: ULP_PROTEASE DOMAIN-CONTAINING PROTEIN;                    
2435:  6bom-A  3.0 10.5   73   440    4   MOLECULE: 2-METHYLCITRATE SYNTHASE, MITOCHONDRIAL;                   
2436:  6tdv-D  3.0  6.5  100   186    5   MOLECULE: ATPTB1;                                                    
2437:  5wp4-A  3.0  7.4   61   487    3   MOLECULE: PHOSPHOETHANOLAMINE N-METHYLTRANSFERASE 1;                 
2438:  6zpp-A  3.0  2.5   60   157    5   MOLECULE: VIRULENCE FACTOR;                                          
2439:  6rax-N  3.0  7.7   76   207    8   MOLECULE: DNA REPLICATION LICENSING FACTOR MCM2;                     
2440:  7o4i-W  3.0 15.9  105   312    8   MOLECULE: GENERAL TRANSCRIPTION AND DNA REPAIR FACTOR IIH H          
2441:  6cfw-G  3.0  4.2   73   113    8   MOLECULE: MONOVALENT CATION/H+ ANTIPORTER SUBUNIT D;                 
2442:  7n15-A  3.0  7.7   88   520    1   MOLECULE: CYCLIC NUCLEOTIDE-GATED CATION CHANNEL;                    
2443:  3wvo-A  3.0  6.3   65   543    3   MOLECULE: CRISPR-ASSOCIATED PROTEIN, CSE1 FAMILY;                    
2444:  4r8g-E  3.0  2.9   70   324    7   MOLECULE: UNCONVENTIONAL MYOSIN-IC;                                  
2445:  5uun-A  3.0 13.0   72   286    8   MOLECULE: GLUTATHIONE S-TRANSFERASE-LIKE PROTEIN;                    
2446:  6z5l-A  3.0  6.4   68   251    4   MOLECULE: MATRIX PROTEIN 1;                                          
2447:  6sp2-A  3.0 10.0   77   366    3   MOLECULE: MEMBRANE PROTEIN TMS1D;                                    
2448:  7khw-a  3.0  7.9   98   174    4   MOLECULE: TRANSLOCON ESPA;                                           
2449:  2e87-A  3.0  3.0   71   356    8   MOLECULE: HYPOTHETICAL PROTEIN PH1320;                               
2450:  6m9a-C  3.0  5.6   67   157    4   MOLECULE: SIGNALING PROTEIN;                                         
2451:  6wc3-B  3.0  7.1   68    94    6   MOLECULE: PROTEIN TRANSPORT PROTEIN TIP20;                           
2452:  4h54-A  3.0  5.9   88   274    5   MOLECULE: DIGUANYLATE CYCLASE YDEH;                                  
2453:  6ian-A  3.0  5.2   73   306    8   MOLECULE: INTRAFLAGELLAR TRANSPORT PROTEIN 74;                       
2454:  5j0j-B  3.0  4.4   63    69    3   MOLECULE: DESIGNED PROTEIN 2L6HC3_6;                                 
2455:  6oqt-Q  3.0  5.2   69    77   10   MOLECULE: ATP SYNTHASE SUBUNIT DELTA;                                
2456:  6nd1-E  3.0  8.1   68   139    6   MOLECULE: PROTEIN TRANSPORT PROTEIN SEC61;                           
2457:  6vwk-L  3.0  5.1   68    77   10   MOLECULE: ATP SYNTHASE SUBUNIT C;                                    
2458:  6oqs-N  3.0  5.1   69    77   10   MOLECULE: ATP SYNTHASE SUBUNIT DELTA;                                
2459:  6wnq-M  3.0  5.1   69    77    9   MOLECULE: ATP SYNTHASE SUBUNIT DELTA;                                
2460:  5ijh-A  3.0  7.0   89   181    2   MOLECULE: XENOTROPIC AND POLYTROPIC RETROVIRUS RECEPTOR 1;           
2461:  6oqs-O  3.0  5.2   69    77   10   MOLECULE: ATP SYNTHASE SUBUNIT DELTA;                                
2462:  6pqv-S  3.0  5.3   70    77    9   MOLECULE: ATP SYNTHASE SUBUNIT DELTA;                                
2463:  6vwk-I  3.0  5.1   68    77   10   MOLECULE: ATP SYNTHASE SUBUNIT C;                                    
2464:  6csv-C  3.0  3.6   77    88    3   MOLECULE: CENTROSOMAL PROTEIN OF 63 KDA,CENTROSOMAL PROTEIN          
2465:  6vwk-M  3.0  5.1   68    77   10   MOLECULE: ATP SYNTHASE SUBUNIT C;                                    
2466:  6oqr-N  3.0  5.3   69    77    9   MOLECULE: ATP SYNTHASE SUBUNIT DELTA;                                
2467:  7p3n-O  3.0  5.3   68    80    6   MOLECULE: ATP SYNTHASE SUBUNIT ALPHA;                                
2468:  6vwk-P  3.0  5.1   68    77   10   MOLECULE: ATP SYNTHASE SUBUNIT C;                                    
2469:  7o3y-C  3.0 10.1  112   215   13   MOLECULE: PROTEIN SLL0617;                                           
2470:  6oqu-M  3.0  5.2   70    77    9   MOLECULE: ATP SYNTHASE SUBUNIT DELTA;                                
2471:  6pqv-L  3.0  5.1   69    77   10   MOLECULE: ATP SYNTHASE SUBUNIT DELTA;                                
2472:  6oqv-J  3.0  5.2   68    77    9   MOLECULE: ATP SYNTHASE SUBUNIT DELTA;                                
2473:  6wnr-I  3.0  5.1   68    77   10   MOLECULE: ATP SYNTHASE SUBUNIT DELTA;                                
2474:  6d80-I  3.0  6.1   71    81    0   MOLECULE: SAPOSIN A;                                                 
2475:  6wnr-M  3.0  5.2   68    77    9   MOLECULE: ATP SYNTHASE SUBUNIT DELTA;                                
2476:  7emf-2  3.0  8.5   91   115    2   MOLECULE: MEDIATOR OF RNA POLYMERASE II TRANSCRIPTION SUBUN          
2477:  6oqs-Q  3.0  5.3   69    77   10   MOLECULE: ATP SYNTHASE SUBUNIT DELTA;                                
2478:  6vwk-J  3.0  5.1   68    77   10   MOLECULE: ATP SYNTHASE SUBUNIT C;                                    
2479:  6nuw-F  3.0  4.7   63   190   14   MOLECULE: INNER KINETOCHORE SUBUNIT IML3;                            
2480:  6wnr-R  3.0  5.1   68    77    9   MOLECULE: ATP SYNTHASE SUBUNIT DELTA;                                
2481:  6oqv-N  3.0  4.5   66    77   11   MOLECULE: ATP SYNTHASE SUBUNIT DELTA;                                
2482:  6ysl-F  3.0  5.5  110   254    5   MOLECULE: MOTILITY PROTEIN A;                                        
2483:  5ka6-B  3.0  4.5   65    79    2   MOLECULE: TRANSMEMBRANE PROTEIN GP41;                                
2484:  6wnq-J  3.0  5.2   68    77    9   MOLECULE: ATP SYNTHASE SUBUNIT DELTA;                                
2485:  5sxj-B  3.0  8.3   93   216   10   MOLECULE: PHOSPHATIDYLINOSITOL 4,5-BISPHOSPHATE 3-KINASE CA          
2486:  6oqs-P  3.0  4.4   65    77   11   MOLECULE: ATP SYNTHASE SUBUNIT DELTA;                                
2487:  7cg4-a  3.0  4.5   63    71    3   MOLECULE: FLAGELLAR HOOK-BASAL BODY COMPLEX PROTEIN FLIE;            
2488:  6oqt-M  3.0  5.2   70    77    9   MOLECULE: ATP SYNTHASE SUBUNIT DELTA;                                
2489:  6oqs-L  3.0  5.1   69    77   10   MOLECULE: ATP SYNTHASE SUBUNIT DELTA;                                
2490:  6swg-A  3.0  2.8   65    72    6   MOLECULE: PERIPHILIN-1;                                              
2491:  6oqt-I  3.0  5.1   68    77   10   MOLECULE: ATP SYNTHASE SUBUNIT DELTA;                                
2492:  6vme-O  3.0  5.0   59    62    5   MOLECULE: TUMOR SUSCEPTIBILITY GENE 101 PROTEIN;                     
2493:  5u0p-H  3.0 11.9   76   182    4   MOLECULE: MEDIATOR COMPLEX SUBUNIT 14;                               
2494:  5j0j-C  3.0  4.4   63    71    3   MOLECULE: DESIGNED PROTEIN 2L6HC3_6;                                 
2495:  5j73-D  3.0  5.9   67    73    9   MOLECULE: PROTEIN DESIGN 2L4HC2_9;                                   
2496:  6xez-B  3.0  3.4   78   186    8   MOLECULE: NSP12;                                                     
2497:  5j0j-A  3.0  4.3   64    70    3   MOLECULE: DESIGNED PROTEIN 2L6HC3_6;                                 
2498:  6oqr-O  3.0  5.4   64    77    8   MOLECULE: ATP SYNTHASE SUBUNIT DELTA;                                
2499:  5sva-U  3.0  7.8   83   156    5   MOLECULE: DNA-DIRECTED RNA POLYMERASE II SUBUNIT RPB1;               
2500:  5iit-C  3.0  6.6   89   357    8   MOLECULE: VACUOLAR TRANSPORTER CHAPERONE 4,CORE HISTONE MAC          
2501:  4cti-D  3.0  5.4   69   222   12   MOLECULE: OSMOLARITY SENSOR PROTEIN ENVZ, AF1503;                    
2502:  7emf-0  3.0  9.3   83   267    8   MOLECULE: MEDIATOR OF RNA POLYMERASE II TRANSCRIPTION SUBUN          
2503:  6zsh-A  3.0  8.1   82    92    4   MOLECULE: EH DOMAIN-BINDING PROTEIN 1;                               
2504:  5ti9-D  3.0  8.1   77   334    9   MOLECULE: TRYPTOPHAN 2,3-DIOXYGENASE;                                
2505:  7loi-C  3.0  4.9   71   175    4   MOLECULE: TRANSMEMBRANE PROTEIN GP41;                                
2506:  7emf-D  3.0  3.3   69   158    9   MOLECULE: MEDIATOR OF RNA POLYMERASE II TRANSCRIPTION SUBUN          
2507:  4b6x-A  3.0  4.0   64    69   11   MOLECULE: AVIRULENCE PROTEIN;                                        
2508:  7re2-B  3.0  3.1   74   186    8   MOLECULE: RNA-DIRECTED RNA POLYMERASE;                               
2509:  6nuw-G  3.0  4.4   89   176    9   MOLECULE: INNER KINETOCHORE SUBUNIT IML3;                            
2510:  6zhd-B  3.0  4.8  101   992    7   MOLECULE: SPIKE GLYCOPROTEIN,FIBRITIN;                               
2511:  1set-A  3.0  9.8   98   421    8   MOLECULE: SERYL-TRNA SYNTHETASE;                                     
2512:  5tj5-I  3.0  2.4   75   150    1   MOLECULE: V-TYPE PROTON ATPASE SUBUNIT A;                            
2513:  5tj5-E  3.0  3.0   73   138    3   MOLECULE: V-TYPE PROTON ATPASE SUBUNIT A;                            
2514:  5t1y-D  3.0  9.2   93   118    9   MOLECULE: MLA10;                                                     
2515:  6tut-A  3.0  8.4   74  1390    8   MOLECULE: DNA-DIRECTED RNA POLYMERASE III SUBUNIT RPC1;              
2516:  5tj5-F  3.0  2.5   75   150    1   MOLECULE: V-TYPE PROTON ATPASE SUBUNIT A;                            
2517:  7re3-B  3.0  2.8   73   186    8   MOLECULE: RNA-DIRECTED RNA POLYMERASE;                               
2518:  6ezn-B  3.0  6.6   62   110    6   MOLECULE: DOLICHYL-DIPHOSPHOOLIGOSACCHARIDE--PROTEIN                 
2519:  4g28-B  3.0  3.8   70    87    0   MOLECULE: SMALL CONDUCTANCE CALCIUM-ACTIVATED POTASSIUM CHA          
2520:  5b1o-A  3.0  3.6   58    65    2   MOLECULE: OSMOLARITY SENSOR PROTEIN ENVZ;                            
2521:  3sjq-D  3.0  3.1   69    78   10   MOLECULE: CALMODULIN;                                                
2522:  3r84-D  3.0  5.1   74    79    8   MOLECULE: MEDIATOR OF RNA POLYMERASE II TRANSCRIPTION SUBUN          
2523:  3cp1-A  3.0  3.9   66    73    6   MOLECULE: TRANSMEMBRANE PROTEIN;                                     
2524:  6wbp-A  2.9  2.7   56    56    7   MOLECULE: SEPTIN-6;                                                  
2525:  7d2h-D  2.9  3.4   60    60   12   MOLECULE: LIPRIN-ALPHA-2;                                            
2526:  5gna-B  2.9  3.5   56    56    4   MOLECULE: FLAGELLAR PROTEIN FLIT;                                    
2527:  2wty-B  2.9  4.9   77    97    3   MOLECULE: TRANSCRIPTION FACTOR MAFB;                                 
2528:  4k1p-B  2.9  6.8  108   346   11   MOLECULE: NHEA;                                                      
2529:  2w6a-A  2.9  1.7   57    61    7   MOLECULE: ARF GTPASE-ACTIVATING PROTEIN GIT1;                        
2530:  3cl3-D  2.9  2.0   59    59    0   MOLECULE: ORF K13;                                                   
2531:  5djn-C  2.9  5.4   69    81   12   MOLECULE: KINESIN-LIKE PROTEIN;                                      
2532:  6vqi-I  2.9  3.2   62    64    2   MOLECULE: V-TYPE PROTON ATPASE SUBUNIT C 1;                          
2533:  1wt6-B  2.9  3.4   66    67    6   MOLECULE: MYOTONIN-PROTEIN KINASE;                                   
2534:  6jho-A  2.9  7.1   96   200    6   MOLECULE: CAG PATHOGENICITY ISLAND PROTEIN (CAG6);                   
2535:  6fpr-B  2.9  2.5   57    58   14   MOLECULE: SIGNAL RECOGNITION PARTICLE RECEPTOR FTSY;                 
2536:  6iqe-A  2.9  2.3   57    59    5   MOLECULE: PROHIBITIN-2;                                              
2537:  2oev-A  2.9  7.5  102   697    6   MOLECULE: PROGRAMMED CELL DEATH 6-INTERACTING PROTEIN;               
2538:  1urq-A  2.9  3.6   57    57    4   MOLECULE: M-TOMOSYN ISOFORM;                                         
2539:  6rwy-g  2.9  4.9   68    86    3   MOLECULE: INNER ROD PROTEIN;                                         
2540:  3hrn-A  2.9  3.3   61    63    8   MOLECULE: TRANSIENT RECEPTOR POTENTIAL (TRP) CHANNEL                 
2541:  7m33-D  2.9  3.7  101   664    3   MOLECULE: LIPID A EXPORT ATP-BINDING/PERMEASE PROTEIN MSBA;          
2542:  3b5n-D  2.9  3.9   61    64   10   MOLECULE: SYNAPTOBREVIN HOMOLOG 1;                                   
2543:  6wlw-0  2.9  3.8   89   204   10   MOLECULE: V-TYPE PROTON ATPASE 21 KDA PROTEOLIPID SUBUNIT;           
2544:  4ad8-A  2.9  7.0  123   452    8   MOLECULE: DNA REPAIR PROTEIN RECN;                                   
2545:  2nps-D  2.9  2.1   61    63    5   MOLECULE: VESICLE-ASSOCIATED MEMBRANE PROTEIN 4;                     
2546:  5dol-B  2.9  3.6   61    62   10   MOLECULE: INITIATION-CONTROL PROTEIN YABA;                           
2547:  5vpe-A  2.9  2.6   61    67   13   MOLECULE: PROTEIN FOSB;                                              
2548:  5h69-A  2.9  6.3   82   252    9   MOLECULE: CHROMOSOME PARTITION PROTEIN SMC;                          
2549:  4pxt-A  2.9  6.4   76   163    7   MOLECULE: BIPOLAR KINESIN KRP-130;                                   
2550:  3b5n-C  2.9  3.5   66    70    9   MOLECULE: SYNAPTOBREVIN HOMOLOG 1;                                   
2551:  4aqr-D  2.9  2.5   57    57    9   MOLECULE: CALMODULIN-7;                                              
2552:  3o1j-A  2.9  6.3  101   273   16   MOLECULE: SENSOR PROTEIN TORS;                                       
2553:  5ajs-B  2.9  2.7   63    64    5   MOLECULE: THAP DOMAIN-CONTAINING PROTEIN 11;                         
2554:  6v85-C  2.9  4.5   69    74    3   MOLECULE: RNA-DIRECTED RNA POLYMERASE L;                             
2555:  6cfz-D  2.9  4.0   70    73    4   MOLECULE: ASK1;                                                      
2556:  4w7y-A  2.9  2.5   61    64    7   MOLECULE: B-CELL RECEPTOR-ASSOCIATED PROTEIN 29;                     
2557:  6vgc-D  2.9  4.4   85   155    4   MOLECULE: 5-LIPOXYGENASE-ACTIVATING PROTEIN;                         
2558:  6dm9-A  2.9  4.4   69    78   12   MOLECULE: DHD15_EXTENDED_A;                                          
2559:  6zff-A  2.9  6.5   83   126    4   MOLECULE: DNA DOUBLE-STRAND BREAK REPAIR RAD50 ATPASE;               
2560:  1gd2-E  2.9  2.5   61    65    8   MOLECULE: DNA (5'-                                                   
2561:  6c48-D  2.9  8.6   77    87   12   MOLECULE: PROTEIN LIN-9 HOMOLOG;                                     
2562:  2ix7-C  2.9  2.8   57    59    2   MOLECULE: MYOSIN-5A;                                                 
2563:  5vpc-B  2.9  2.8   61    68   10   MOLECULE: PROTEIN FOSB;                                              
2564:  7nmq-A  2.9  6.3  117   365    5   MOLECULE: HEMOLYSIN BL LYTIC COMPONENT L1;                           
2565:  7jh6-A  2.9  5.6   80   174    5   MOLECULE: TWO-DOMAIN DI-ZN(II) AND PORPHYRIN-BINDING PROTEI          
2566:  6ucv-J  2.9  3.4   55    55    7   MOLECULE: MITOCHONDRIAL IMPORT RECEPTOR SUBUNIT TOM40;               
2567:  3fwc-F  2.9  3.6   70    84    6   MOLECULE: CELL DIVISION CONTROL PROTEIN 31;                          
2568:  4c47-A  2.9  7.3   68   191    3   MOLECULE: INNER MEMBRANE LIPOPROTEIN;                                
2569:  6xns-B  2.9  7.7   90   333   10   MOLECULE: C3_CROWN-05;                                               
2570:  4i1l-A  2.9  2.9   60    62    3   MOLECULE: FORKHEAD BOX PROTEIN P3;                                   
2571:  1gmj-A  2.9  2.5   61    65    3   MOLECULE: ATPASE INHIBITOR;                                          
2572:  6fpd-A  2.9  7.1   92   191    4   MOLECULE: PROTEIN AB21;                                              
2573:  2c2l-A  2.9  7.6   79   281    4   MOLECULE: CARBOXY TERMINUS OF HSP70-INTERACTING PROTEIN;             
2574:  5xis-D  2.9  3.6   70    82   11   MOLECULE: E3 UBIQUITIN-PROTEIN LIGASE RNF168;                        
2575:  6irr-A  2.9  9.2   65   133    6   MOLECULE: DISRUPTED IN SCHIZOPHRENIA 1 HOMOLOG,CYCLIC AMP-D          
2576:  7d2e-D  2.9  2.5   61    63    5   MOLECULE: LIPRIN-ALPHA-2;                                            
2577:  3e7k-H  2.9  2.9   56    56    9   MOLECULE: TRPM7 CHANNEL;                                             
2578:  3trt-A  2.9  3.9   68    75    3   MOLECULE: VIMENTIN;                                                  
2579:  6yvu-B  2.9  5.5   97  1191    9   MOLECULE: STRUCTURAL MAINTENANCE OF CHROMOSOMES PROTEIN 2,S          
2580:  7ogt-B  2.9  4.1   95   708    6   MOLECULE: STRUCTURAL MAINTENANCE OF CHROMOSOMES PROTEIN 1;           
2581:  4h22-B  2.9  3.7   72    83    8   MOLECULE: LEUCINE-RICH REPEAT FLIGHTLESS-INTERACTING PROTEI          
2582:  6v3f-A  2.9 10.0   81  1234    6   MOLECULE: NPC1-LIKE INTRACELLULAR CHOLESTEROL TRANSPORTER 1          
2583:  2jee-A  2.9  4.2   72    78    4   MOLECULE: CELL DIVISION PROTEIN ZAPB;                                
2584:  2nps-C  2.9  4.2   69    79   10   MOLECULE: VESICLE-ASSOCIATED MEMBRANE PROTEIN 4;                     
2585:  3va9-A  2.9  3.2   58   127    7   MOLECULE: SENSOR HISTIDINE KINASE;                                   
2586:  5ofb-B  2.9 10.3  111   541    4   MOLECULE: MORC FAMILY CW-TYPE ZINC FINGER PROTEIN 2;                 
2587:  6xp5-G  2.9  9.3   73   122    5   MOLECULE: MEDIATOR OF RNA POLYMERASE II TRANSCRIPTION SUBUN          
2588:  5oge-G  2.9  8.5   64   306    6   MOLECULE: GDP-MANNOSE TRANSPORTER 1;                                 
2589:  5l10-A  2.9  2.9   47   172   11   MOLECULE: N-ACYLHOMOSERINE LACTONE DEPENDENT REGULATORY PRO          
2590:  7w72-A  2.9 17.2   53   588    4   MOLECULE: PHOSPHATIDYLINOSITOL GLYCAN ANCHOR BIOSYNTHESIS C          
2591:  3vou-A  2.9  5.1   87   139    9   MOLECULE: ION TRANSPORT 2 DOMAIN PROTEIN, VOLTAGE-GATED SOD          
2592:  6zyv-A  2.9  3.1   48   238    8   MOLECULE: CIR PROTEIN;                                               
2593:  6c96-A  2.9  3.8   92   723    5   MOLECULE: TWO PORE CALCIUM CHANNEL PROTEIN 1;                        
2594:  7qe7-I  2.9  6.7   72   742    6   MOLECULE: ANAPHASE-PROMOTING COMPLEX SUBUNIT 10;                     
2595:  6ffh-A  2.9  8.9   77   414    1   MOLECULE: METABOTROPIC GLUTAMATE RECEPTOR 5,ENDOLYSIN;               
2596:  4mk6-A  2.9  2.8   59   188    8   MOLECULE: PROBABLE DIHYDROXYACETONE KINASE REGULATOR DHSK_R          
2597:  1vct-A  2.9 10.2   89   193    6   MOLECULE: HYPOTHETICAL PROTEIN PH0236;                               
2598:  4um2-A  2.9 10.9   87   510    7   MOLECULE: TELOMERASE-BINDING PROTEIN EST1A;                          
2599:  5wd8-A  2.9  5.1   61    90    5   MOLECULE: UNCHARACTERIZED PROTEIN;                                   
2600:  3tix-C  2.9  6.0   60   147    3   MOLECULE: UBIQUITIN-LIKE PROTEIN SMT3,RNA-INDUCED TRANSCRIP          
2601:  5mnt-B  2.9  7.7   97   421    7   MOLECULE: A2 MATURATION PROTEIN;                                     
2602:  6l5d-B  2.9  9.5   76   244    5   MOLECULE: GAS VESICLE PROTEIN;                                       
2603:  6h8q-A  2.9 10.6   82   879   10   MOLECULE: COHESIN SUBUNIT SCC3;                                      
2604:  7kzn-C  2.9  8.8   91   965   10   MOLECULE: HEAVY CHAIN ALPHA;                                         
2605:  2fbq-A  2.9  4.4   56   213    5   MOLECULE: PROBABLE TRANSCRIPTIONAL REGULATOR;                        
2606:  7emf-K  2.9  8.6   77   112    5   MOLECULE: MEDIATOR OF RNA POLYMERASE II TRANSCRIPTION SUBUN          
2607:  7w0b-A  2.9  8.4   73  1586    7   MOLECULE: DICER-2, ISOFORM A;                                        
2608:  6zyd-A  2.9  3.3   63   323    0   MOLECULE: LOW CONDUCTANCE MECHANOSENSITIVE CHANNEL YNAI,LOW          
2609:  6iac-A  2.9  5.5   92   301    7   MOLECULE: PORTAL PROTEIN;                                            
2610:  2efl-A  2.9  5.5   98   281    1   MOLECULE: FORMIN-BINDING PROTEIN 1;                                  
2611:  7kzn-B  2.9  9.0   78   683    6   MOLECULE: HEAVY CHAIN ALPHA;                                         
2612:  1owa-A  2.9  9.2   76   156    9   MOLECULE: SPECTRIN ALPHA CHAIN, ERYTHROCYTE;                         
2613:  6oap-A  2.9  9.0   63   305    6   MOLECULE: DUAL SENSOR HISTIDINE KINASE;                              
2614:  6zmq-A  2.9 10.3   87   589    3   MOLECULE: CYTOCHROME C-TYPE BIOGENESIS PROTEIN CCMF;                 
2615:  5dfz-D  2.9 17.2   55   341    9   MOLECULE: VACUOLAR PROTEIN SORTING-ASSOCIATED PROTEIN 38;            
2616:  6v6d-A  2.9  6.4   81   209    0   MOLECULE: PANNEXIN-1;                                                
2617:  6wuc-K  2.9  5.4   67   235    7   MOLECULE: INNER KINETOCHORE SUBUNIT MCM16;                           
2618:  4m1p-A  2.9  5.1   69    96    7   MOLECULE: COPPER-SENSITIVE OPERON REPRESSOR (CSOR);                  
2619:  5buz-A  2.9  6.0   84   605    0   MOLECULE: SM (SEC1/MUNC18-LIKE) PROTEIN;                             
2620:  6xky-A  2.9  6.2  108   271    3   MOLECULE: FLAGELLIN;                                                 
2621:  2r44-A  2.9 11.9   67   330   12   MOLECULE: UNCHARACTERIZED PROTEIN;                                   
2622:  6pwn-A  2.9  4.3   72   280    7   MOLECULE: SMALL-CONDUCTANCE MECHANOSENSITIVE CHANNEL;                
2623:  6rgv-A  2.9  2.8   67   406    1   MOLECULE: FLAGELLIN;                                                 
2624:  2pfd-A  2.9  8.9   74   540    7   MOLECULE: FORMIMIDOYLTRANSFERASE-CYCLODEAMINASE;                     
2625:  1wle-B  2.9  9.8  113   470   12   MOLECULE: SERYL-TRNA SYNTHETASE;                                     
2626:  7nh9-A  2.9  6.3   86   327    9   MOLECULE: CMAX PROTEIN;                                              
2627:  5ed9-B  2.9  3.4   69    72    3   MOLECULE: SUN DOMAIN-CONTAINING PROTEIN 2;                           
2628:  6v4l-A  2.9 13.0   84   479    2   MOLECULE: TRK SYSTEM POTASSIUM UPTAKE PROTEIN TRKH;                  
2629:  4hh0-A  2.9  6.4   64   383    6   MOLECULE: APPA PROTEIN;                                              
2630:  6o1q-A  2.9 10.1   79   119    6   MOLECULE: NEPHROCYSTIN-1;                                            
2631:  7jr7-A  2.9  6.2   77   588    3   MOLECULE: ATP-BINDING CASSETTE SUB-FAMILY G MEMBER 5;                
2632:  3lpz-A  2.9 10.5   71   314    3   MOLECULE: UNCHARACTERIZED PROTEIN;                                   
2633:  3jc5-A  2.9  7.2   85   208   12   MOLECULE: DNA REPLICATION LICENSING FACTOR MCM2;                     
2634:  2nrk-A  2.9 11.5   55   165    5   MOLECULE: HYPOTHETICAL PROTEIN GRPB;                                 
2635:  6o0i-A  2.9  5.7   72    98    7   MOLECULE: DESIGN CONSTRUCT XAA;                                      
2636:  7p3w-H  2.9  5.1   67    80    6   MOLECULE: ATP SYNTHASE SUBUNIT ALPHA;                                
2637:  7cg4-b  2.9  4.6   65    70    3   MOLECULE: FLAGELLAR HOOK-BASAL BODY COMPLEX PROTEIN FLIE;            
2638:  6wnr-O  2.9  5.2   68    77    9   MOLECULE: ATP SYNTHASE SUBUNIT DELTA;                                
2639:  6wnq-N  2.9  5.0   68    77    9   MOLECULE: ATP SYNTHASE SUBUNIT DELTA;                                
2640:  6oqv-O  2.9  5.1   68    77    9   MOLECULE: ATP SYNTHASE SUBUNIT DELTA;                                
2641:  5un5-D  2.9  5.6   75    88    7   MOLECULE: FRIZZLED-8;                                                
2642:  6vwk-O  2.9  5.3   68    77   10   MOLECULE: ATP SYNTHASE SUBUNIT C;                                    
2643:  6oqr-J  2.9  5.0   68    77    9   MOLECULE: ATP SYNTHASE SUBUNIT DELTA;                                
2644:  6oqv-R  2.9  5.2   68    76    9   MOLECULE: ATP SYNTHASE SUBUNIT DELTA;                                
2645:  7p3n-J  2.9  4.3   67    80    6   MOLECULE: ATP SYNTHASE SUBUNIT ALPHA;                                
2646:  6rwy-L  2.9  4.4   68    73    4   MOLECULE: INNER ROD PROTEIN;                                         
2647:  6oqu-N  2.9  5.0   69    77    9   MOLECULE: ATP SYNTHASE SUBUNIT DELTA;                                
2648:  6vwk-S  2.9  5.1   69    77   10   MOLECULE: ATP SYNTHASE SUBUNIT C;                                    
2649:  6oqt-P  2.9  5.3   68    77    9   MOLECULE: ATP SYNTHASE SUBUNIT DELTA;                                
2650:  5v4s-D  2.9  7.5   82   387    6   MOLECULE: TRANSPORTER, CATION CHANNEL FAMILY / CYCLIC NUCLE          
2651:  6wnq-I  2.9  4.8   68    77    9   MOLECULE: ATP SYNTHASE SUBUNIT DELTA;                                
2652:  6nct-B  2.9  8.8   94   225    7   MOLECULE: PHOSPHATIDYLINOSITOL 4,5-BISPHOSPHATE 3-KINASE CA          
2653:  6s1k-L  2.9  6.5   84   102    5   MOLECULE: CHEMOTAXIS PROTEIN CHEA;                                   
2654:  5sxf-B  2.9  8.1   95   183    6   MOLECULE: PHOSPHATIDYLINOSITOL 4,5-BISPHOSPHATE 3-KINASE CA          
2655:  3teq-A  2.9  5.7   83   100    5   MOLECULE: STROMAL INTERACTION MOLECULE 1;                            
2656:  6oqt-N  2.9  4.7   66    77   11   MOLECULE: ATP SYNTHASE SUBUNIT DELTA;                                
2657:  6oqt-O  2.9  5.2   68    77    9   MOLECULE: ATP SYNTHASE SUBUNIT DELTA;                                
2658:  2xub-A  2.9  8.5   85   433    5   MOLECULE: DNA-DIRECTED RNA POLYMERASE III SUBUNIT RPC3;              
2659:  6oqt-J  2.9  4.7   66    77    9   MOLECULE: ATP SYNTHASE SUBUNIT DELTA;                                
2660:  6wnr-N  2.9  5.1   68    77    9   MOLECULE: ATP SYNTHASE SUBUNIT DELTA;                                
2661:  6oqu-L  2.9  4.5   65    77    9   MOLECULE: ATP SYNTHASE SUBUNIT DELTA;                                
2662:  6oqu-I  2.9  5.4   69    77   10   MOLECULE: ATP SYNTHASE SUBUNIT DELTA;                                
2663:  6vwk-N  2.9  4.6   66    77   11   MOLECULE: ATP SYNTHASE SUBUNIT C;                                    
2664:  6nxm-C  2.9  4.7   74    91    3   MOLECULE: DESIGN CONSTRUCT XAA_GVDQ;                                 
2665:  6b85-J  2.9  5.8   87   215   10   MOLECULE: TMHC4_R;                                                   
2666:  5sxc-B  2.9  8.4   91   208    9   MOLECULE: PHOSPHATIDYLINOSITOL 4,5-BISPHOSPHATE 3-KINASE CA          
2667:  7mq2-D  2.9  4.9   57    81    9   MOLECULE: COPPER-SENSING TRANSCRIPTIONAL REPRESSOR CSOR;             
2668:  4zwt-H  2.9  8.0   97   127    8   MOLECULE: RECOMBINATION PROTEIN UVSY;                                
2669:  7cg4-c  2.9  5.0   67    72    4   MOLECULE: FLAGELLAR HOOK-BASAL BODY COMPLEX PROTEIN FLIE;            
2670:  6hk5-D  2.9  5.2   61    64    5   MOLECULE: COOJ;                                                      
2671:  4zwr-A  2.9  7.1   94   136    5   MOLECULE: RECOMBINATION PROTEIN UVSY;                                
2672:  6rwy-R  2.9  4.3   68    73    4   MOLECULE: INNER ROD PROTEIN;                                         
2673:  6oqt-S  2.9  4.9   68    77   10   MOLECULE: ATP SYNTHASE SUBUNIT DELTA;                                
2674:  6n4q-A  2.9  5.1   82   261    7   MOLECULE: NAV1.7 VSD2-NAVAB CHIMERA;                                 
2675:  6wnr-S  2.9  5.3   69    77    9   MOLECULE: ATP SYNTHASE SUBUNIT DELTA;                                
2676:  7fdc-M  2.9  9.6  103   218    8   MOLECULE: YEAST VACUOLAR ATPASE A SUBUNIT;                           
2677:  4uq8-A  2.9  2.8   58    83    0   MOLECULE: NADH UBIQUINONE OXIDOREDUCTASE CHAIN 3;                    
2678:  6oqv-Q  2.9  5.0   68    77    9   MOLECULE: ATP SYNTHASE SUBUNIT DELTA;                                
2679:  6pqv-N  2.9  5.2   69    77   10   MOLECULE: ATP SYNTHASE SUBUNIT DELTA;                                
2680:  7loi-B  2.9  5.1   71   175    4   MOLECULE: TRANSMEMBRANE PROTEIN GP41;                                
2681:  5fhp-C  2.9  5.2   66   209    8   MOLECULE: NICR;                                                      
2682:  4zwq-B  2.9  5.1   89   135    6   MOLECULE: RECOMBINATION PROTEIN UVSY;                                
2683:  6rwy-N  2.9  4.4   68    73    4   MOLECULE: INNER ROD PROTEIN;                                         
2684:  3f42-A  2.9  5.7   67    93    3   MOLECULE: PROTEIN HP0035;                                            
2685:  6oqs-M  2.9  5.0   64    77    8   MOLECULE: ATP SYNTHASE SUBUNIT DELTA;                                
2686:  5kpj-A  2.9  6.1   92  1177    8   MOLECULE: MULTIDRUG RESISTANCE PROTEIN 1A;                           
2687:  4am6-A  2.9  3.9   71   623    3   MOLECULE: ACTIN-LIKE PROTEIN ARP8;                                   
2688:  6nuw-I  2.9  7.2   81   168    9   MOLECULE: INNER KINETOCHORE SUBUNIT IML3;                            
2689:  7tad-D  2.9  6.1   66   207    8   MOLECULE: REGULATORY PROTEIN NPR1;                                   
2690:  6nyi-A  2.9  4.8   72    97    3   MOLECULE: DESIGN CONSTRUCT XXA;                                      
2691:  5l0j-A  2.9  5.5   81   165    2   MOLECULE: VINCULIN;                                                  
2692:  1rj1-A  2.9  4.7   59   148    7   MOLECULE: INVERTASE INHIBITOR;                                       
2693:  5nnv-B  2.9  8.3  107   231    9   MOLECULE: CHROMOSOME PARTITION PROTEIN SMC,CHROMOSOME PARTI          
2694:  7enj-D  2.9  6.9   77   158    8   MOLECULE: MEDIATOR OF RNA POLYMERASE II TRANSCRIPTION SUBUN          
2695:  6v1x-A  2.9  6.5   92   446    5   MOLECULE: POTASSIUM CHANNEL KAT1;                                    
2696:  6j8j-A  2.9  8.6   93  1140    6   MOLECULE: SODIUM CHANNEL SUBUNIT BETA-2;                             
2697:  5j3x-A  2.9 11.1   80   386    6   MOLECULE: E3 UBIQUITIN-PROTEIN LIGASE CBL;                           
2698:  6rdz-7  2.9  8.4  100   176    8   MOLECULE: ASA-10: POLYTOMELLA F-ATP SYNTHASE ASSOCIATED SUB          
2699:  5lnk-A  2.9  5.3   68   115    6   MOLECULE: MITOCHONDRIAL COMPLEX I, 51 KDA SUBUNIT;                   
2700:  1upg-B  2.9  6.2   67    99    1   MOLECULE: TRANSCRIPTIONAL REPRESSOR TRAM;                            
2701:  1i4t-B  2.9  3.2   85   179    6   MOLECULE: ARFAPTIN 2;                                                
2702:  4jzp-A  2.9  2.5   52    52    6   MOLECULE: B-CELL RECEPTOR-ASSOCIATED PROTEIN 31;                     
2703:  1z0p-A  2.9  3.9   57    73    0   MOLECULE: HYPOTHETICAL PROTEIN SPY1572;                              
2704:  1k9x-A  2.9 18.7   90   497    3   MOLECULE: M32 CARBOXYPEPTIDASE;                                      
2705:  1h7c-A  2.9  5.6   76   103   12   MOLECULE: TUBULIN-SPECIFIC CHAPERONE A;                              
2706:  6e9y-A  2.9 12.8   64   227    5   MOLECULE: DHF38 FILAMENT;                                            
2707:  6thk-A  2.8  6.7   93   466   11   MOLECULE: PYOCIN S5;                                                 
2708:  3zdo-F  2.8  3.6   63    65    3   MOLECULE: PHOSPHOPROTEIN;                                            
2709:  4bt9-B  2.8 10.4  115   238    8   MOLECULE: PROLYL 4-HYDROXYLASE SUBUNIT ALPHA-1;                      
2710:  3cvf-C  2.8  4.5   68    74    9   MOLECULE: HOMER PROTEIN HOMOLOG 3;                                   
2711:  3cve-A  2.8  2.8   61    68    2   MOLECULE: HOMER PROTEIN HOMOLOG 1;                                   
2712:  4k2p-A  2.8  5.6   77   238    5   MOLECULE: T-LYMPHOMA INVASION AND METASTASIS-INDUCING PROTE          
2713:  4aj5-2  2.8  4.0   68   100    4   MOLECULE: SPINDLE AND KINETOCHORE-ASSOCIATED PROTEIN 1;              
2714:  1gl2-D  2.8  1.8   54    54    2   MOLECULE: ENDOBREVIN;                                                
2715:  2n2h-B  2.8  9.1   82   125    2   MOLECULE: SIN3 HISTONE DEACETYLASE COREPRESSOR COMPLEX COMP          
2716:  3m0d-A  2.8  3.2   61    63   10   MOLECULE: TNF RECEPTOR-ASSOCIATED FACTOR 2;                          
2717:  7dl2-D  2.8  4.9   72   226    3   MOLECULE: HAMARTIN;                                                  
2718:  5eof-A  2.8  3.5   66    74    8   MOLECULE: OPTINEURIN;                                                
2719:  3m0d-C  2.8  2.8   60    63    8   MOLECULE: TNF RECEPTOR-ASSOCIATED FACTOR 2;                          
2720:  5j10-A  2.8  4.4   64    70    5   MOLECULE: PEPTIDE DESIGN 2L4HC2_24;                                  
2721:  3qh9-A  2.8  2.2   59    66    7   MOLECULE: LIPRIN-BETA-2;                                             
2722:  4n78-E  2.8  3.0   61    67    3   MOLECULE: CYTOPLASMIC FMR1-INTERACTING PROTEIN 1;                    
2723:  2i1k-A  2.8 10.0   91   545    5   MOLECULE: MOESIN;                                                    
2724:  6g2d-C  2.8  7.2  105  2121    6   MOLECULE: ACETYL-COA CARBOXYLASE 1;                                  
2725:  6ap0-B  2.8  4.2   72    88    3   MOLECULE: CASP8-ASSOCIATED PROTEIN 2;                                
2726:  4wy4-C  2.8  4.7   66    78    8   MOLECULE: VESICLE-ASSOCIATED MEMBRANE PROTEIN 8;                     
2727:  5jvp-B  2.8  3.7   67    90    4   MOLECULE: CHIMERA PROTEIN OF CENTROMERE-ASSOCIATED PROTEIN           
2728:  1nyh-A  2.8  3.6   68    76    7   MOLECULE: REGULATORY PROTEIN SIR4;                                   
2729:  1s1c-Y  2.8  2.5   64    70    5   MOLECULE: TRANSFORMING PROTEIN RHOA;                                 
2730:  3gn4-A  2.8  4.4   89   129    4   MOLECULE: MYOSIN-VI;                                                 
2731:  3f1i-H  2.8  7.5   84    98    7   MOLECULE: HEPATOCYTE GROWTH FACTOR-REGULATED TYROSINE KINAS          
2732:  4m70-L  2.8  2.8   64   112    5   MOLECULE: RX PROTEIN;                                                
2733:  6bwi-A  2.8  5.4  100   816    8   MOLECULE: TRANSIENT RECEPTOR POTENTIAL CATION CHANNEL SUBFA          
2734:  6vzf-A  2.8  5.0   71    86   13   MOLECULE: AUTOPHAGY-RELATED PROTEIN 11;                              
2735:  5mg8-A  2.8  3.5   59   282    7   MOLECULE: STRUCTURAL MAINTENANCE OF CHROMOSOMES PROTEIN 5;           
2736:  6tj1-C  2.8  4.7   66    74    6   MOLECULE: DE NOVO DESIGNED WSHC6;                                    
2737:  6tda-L  2.8 46.8  108   596    9   MOLECULE: HISTONE H3.2;                                              
2738:  7sfj-A  2.8  5.2   84   284   10   MOLECULE: CHRMINE;                                                   
2739:  3htk-B  2.8  3.6   67    73    7   MOLECULE: STRUCTURAL MAINTENANCE OF CHROMOSOMES PROTEIN 5;           
2740:  2b5u-A  2.8  4.8   91   470    4   MOLECULE: COLICIN E3;                                                
2741:  4dvy-P  2.8  8.5   83   656    6   MOLECULE: CYTOTOXICITY-ASSOCIATED IMMUNODOMINANT ANTIGEN;            
2742:  6id0-s  2.8  3.4   65    67    9   MOLECULE: PRE-MRNA-PROCESSING-SPLICING FACTOR 8;                     
2743:  1h88-B  2.8  3.3   65    71    8   MOLECULE: CCAAT/ENHANCER BINDING PROTEIN BETA;                       
2744:  6idp-A  2.8  8.8   94   438   10   MOLECULE: MATE FAMILY EFFLUX TRANSPORTER;                            
2745:  6e1k-A  2.8  4.0   92   536    5   MOLECULE: TWO PORE CALCIUM CHANNEL PROTEIN 1;                        
2746:  4ox0-B  2.8  3.8   57    95    7   MOLECULE: DEVELOPMENTAL PROTEIN SEPALLATA 3;                         
2747:  2vrz-A  2.8  6.6   80    98    6   MOLECULE: VIRULENCE FACTOR ESXA;                                     
2748:  7qa8-A  2.8  6.6   80   299    9   MOLECULE: PHEROMONE ALPHA FACTOR RECEPTOR;                           
2749:  4igg-B  2.8 10.5   94   771   10   MOLECULE: CATENIN ALPHA-1;                                           
2750:  5oi7-A  2.8  4.2   70    88    6   MOLECULE: CENTROSOMAL PROTEIN OF 85 KDA;                             
2751:  4xa6-A  2.8  6.9   76   168    4   MOLECULE: GP7-MYH7(1777-1855)-EB1 CHIMERA PROTEIN;                   
2752:  2yev-B  2.8  6.9   96   319    9   MOLECULE: CYTOCHROME C OXIDASE POLYPEPTIDE I+III;                    
2753:  6v92-R  2.8  2.6   64   325    6   MOLECULE: ACTIN-RELATED PROTEIN 7;                                   
2754:  4clv-A  2.8  3.3   70   142    6   MOLECULE: NICKEL-COBALT-CADMIUM RESISTANCE PROTEIN NCCX;             
2755:  5fiy-A  2.8  3.0   67    78    4   MOLECULE: PRKC APOPTOSIS WT1 REGULATOR PROTEIN;                      
2756:  5h07-D  2.8  5.2   69    78    6   MOLECULE: POLYUBIQUITIN-C;                                           
2757:  7bv6-H  2.8  2.8   63    68   11   MOLECULE: VESICLE-ASSOCIATED MEMBRANE PROTEIN 8;                     
2758:  4ykn-A  2.8  6.2  105  1204    8   MOLECULE: PHOSPHATIDYLINOSITOL 3-KINASE REGULATORY SUBUNIT           
2759:  4zqa-A  2.8  4.8   70    86   10   MOLECULE: SIN3 HISTONE DEACETYLASE COREPRESSOR COMPLEX COMP          
2760:  5wq4-E  2.8  5.1   67    69    7   MOLECULE: UBIQUITIN;                                                 
2761:  6weg-A  2.8  5.0   70   204    6   MOLECULE: STRINGENT STARVATION PROTEIN A, REGULATOR OF TRAN          
2762:  4om3-D  2.8  5.3   67   122   13   MOLECULE: TRANSDUCIN-LIKE ENHANCER PROTEIN 1;                        
2763:  5cx2-A  2.8  2.3   55    55    2   MOLECULE: CORONIN;                                                   
2764:  1gqi-A  2.8 12.9   76   708    1   MOLECULE: ALPHA-GLUCURONIDASE;                                       
2765:  7m2w-G  2.8  6.7   78   712    4   MOLECULE: TUBULIN GAMMA CHAIN;                                       
2766:  6wi1-A  2.8  3.0   75   806    5   MOLECULE: IONOTROPIC GLUTAMATE RECEPTOR , NMDA RECEPTOR GLU          
2767:  7b9s-2  2.8  6.0   73   396    8   MOLECULE: ECCE5;                                                     
2768:  5n9y-A  2.8  6.9   93   327    8   MOLECULE: ZINC TRANSPORT PROTEIN ZNTB;                               
2769:  2oar-A  2.8  8.8   80   125    6   MOLECULE: LARGE-CONDUCTANCE MECHANOSENSITIVE CHANNEL;                
2770:  6d5f-A  2.8 17.5   60   193    8   MOLECULE: FIMBRIAL PROTEIN;                                          
2771:  7apk-m  2.8  5.0   72   549    1   MOLECULE: THO COMPLEX SUBUNIT 1;                                     
2772:  5n9j-B  2.8 10.3   83   133   11   MOLECULE: MEDIATOR OF RNA POLYMERASE II TRANSCRIPTION SUBUN          
2773:  6u9d-L  2.8  4.7   62   255    3   MOLECULE: ACETOLACTATE SYNTHASE CATALYTIC SUBUNIT, MITOCHON          
2774:  6uak-A  2.8 12.9   69   298    7   MOLECULE: SAM DEPENDENT METHYLTRANSFERASE LAHSB;                     
2775:  6z3w-D  2.8  2.9   53    84    0   MOLECULE: ER MEMBRANE PROTEIN COMPLEX SUBUNIT 1,ER MEMBRANE          
2776:  5n8k-C  2.8  4.7   67    80    6   MOLECULE: GALACTOCEREBROSIDASE;                                      
2777:  7pw9-A  2.8 15.8   68  1952    9   MOLECULE: SERINE/THREONINE-PROTEIN KINASE SMG1,SERINE/THREO          
2778:  1na6-B  2.8  4.2   74   395    8   MOLECULE: RESTRICTION ENDONUCLEASE ECORII;                           
2779:  2p7n-A  2.8  7.3   85   335    1   MOLECULE: PATHOGENICITY ISLAND 1 EFFECTOR PROTEIN;                   
2780:  7ewp-A  2.8  4.2   73   577    4   MOLECULE: PROBABLE G-PROTEIN COUPLED RECEPTOR 158;                   
2781:  5eqz-A  2.8  4.0   71   138    4   MOLECULE: REV PROTEIN;                                               
2782:  4wzx-A  2.8  4.7   53    87    6   MOLECULE: SERINE/THREONINE-PROTEIN KINASE ULK3;                      
2783:  6m0r-M  2.8  4.6   61    71    3   MOLECULE: V-TYPE PROTON ATPASE SUBUNIT C';                           
2784:  4g33-A  2.8 11.3   89   661    2   MOLECULE: 15S-LIPOXYGENASE;                                          
2785:  7w6k-A  2.8  2.3   50   410    2   MOLECULE: GMALMT12/QUAC1;                                            
2786:  7way-A  2.8 11.6   70   960    6   MOLECULE: DNA (33-MER);                                              
2787:  6mix-A  2.8  5.6   91  1337    5   MOLECULE: TRANSIENT RECEPTOR POTENTIAL CATION CHANNEL SUBFA          
2788:  3pux-G  2.8  7.4   82   293    9   MOLECULE: MALTOSE-BINDING PERIPLASMIC PROTEIN;                       
2789:  6u8y-x  2.8 14.8   70   603    6   MOLECULE: MONOVALENT CATION/H+ ANTIPORTER SUBUNIT E;                 
2790:  6bua-A  2.8 11.9   72   942    8   MOLECULE: DICER-2, ISOFORM A;                                        
2791:  6zka-K  2.8  4.3   68    98    6   MOLECULE: NADH-UBIQUINONE OXIDOREDUCTASE CHAIN 3;                    
2792:  6w4x-C  2.8  8.3   80   375    9   MOLECULE: RIBONUCLEOSIDE-DIPHOSPHATE REDUCTASE 1 SUBUNIT AL          
2793:  7emf-G  2.8  9.9   88   161    7   MOLECULE: MEDIATOR OF RNA POLYMERASE II TRANSCRIPTION SUBUN          
2794:  5gm2-B  2.8  7.9   69   283    4   MOLECULE: O-METHYLRANSFERASE;                                        
2795:  3b5m-B  2.8 13.7   51   195    4   MOLECULE: UNCHARACTERIZED PROTEIN;                                   
2796:  3c64-A  2.8 13.7   71   152    7   MOLECULE: PFEMP1 VARIANT 2 OF STRAIN MC;                             
2797:  6jhm-A  2.8  6.1   78   494    1   MOLECULE: CHLOROPHENOL MONOOXYGENASE;                                
2798:  6s7v-A  2.8  7.3   71   378    0   MOLECULE: MFS TRANSPORTER;                                           
2799:  6v22-E  2.8  4.4   80   199    5   MOLECULE: CALCIUM-ACTIVATED POTASSIUM CHANNEL SUBUNIT ALPHA          
2800:  6i3m-E  2.8  5.5   64   354    8   MOLECULE: TRANSLATION INITIATION FACTOR EIF-2B SUBUNIT ALPH          
2801:  4gwp-A  2.8  9.4   86   112    5   MOLECULE: MEDIATOR OF RNA POLYMERASE II TRANSCRIPTION SUBUN          
2802:  2lon-A  2.8 12.4   80    99    5   MOLECULE: HIG1 DOMAIN FAMILY MEMBER 1B;                              
2803:  5tj5-P  2.8 12.8   61   269   10   MOLECULE: V-TYPE PROTON ATPASE SUBUNIT A;                            
2804:  7lyt-A  2.8  6.5  108   712    7   MOLECULE: CASPHI;                                                    
2805:  7r5s-I  2.8 16.0   82   622    5   MOLECULE: CENTROMERE PROTEIN H;                                      
2806:  7m2w-F  2.8  8.5   93   674    5   MOLECULE: TUBULIN GAMMA CHAIN;                                       
2807:  4nnh-A  2.8  4.3   61   164    2   MOLECULE: 30S RIBOSOMAL PROTEIN S1;                                  
2808:  1sjj-A  2.8  4.7   89   863   11   MOLECULE: ACTININ;                                                   
2809:  5z8q-A  2.8  4.0   61   101    7   MOLECULE: HEAT SHOCK PROTEIN SSA1;                                   
2810:  1yvl-B  2.8  8.3  101   653    9   MOLECULE: SIGNAL TRANSDUCER AND ACTIVATOR OF TRANSCRIPTION           
2811:  7z42-B  2.8 15.6   67   754    3   MOLECULE: POLYMERASE ACIDIC PROTEIN;                                 
2812:  5d80-G  2.8  7.0   97   223    9   MOLECULE: V-TYPE PROTON ATPASE CATALYTIC SUBUNIT A;                  
2813:  7t71-A  2.8  2.9   56   348    5   MOLECULE: MEVALONATE 3,5-BISPHOSPHATE DECARBOXYLASE;                 
2814:  4orh-H  2.8  6.1   66   142    2   MOLECULE: UBIQUITIN-CONJUGATING ENZYME E2 VARIANT 2;                 
2815:  3bo0-A  2.8  6.7   82   442    9   MOLECULE: 23S RIBOSOMAL RNA;                                         
2816:  5xtc-i  2.8 12.2   66   347    2   MOLECULE: NADH DEHYDROGENASE [UBIQUINONE] IRON-SULFUR PROTE          
2817:  3l9f-A  2.8  7.6   65   170    8   MOLECULE: PUTATIVE UNCHARACTERIZED PROTEIN SMU.1604C;                
2818:  6l7o-G  2.8  6.3   62   192    6   MOLECULE: NAD(P)H-QUINONE OXIDOREDUCTASE SUBUNIT 1;                  
2819:  1kf6-C  2.8  8.6   68   130    6   MOLECULE: FUMARATE REDUCTASE FLAVOPROTEIN;                           
2820:  7dn3-A  2.8  8.7   78  1293    4   MOLECULE: DNA-DIRECTED RNA POLYMERASE III SUBUNIT RPC1;              
2821:  4gwp-D  2.8  6.1   85   121    5   MOLECULE: MEDIATOR OF RNA POLYMERASE II TRANSCRIPTION SUBUN          
2822:  1kw2-A  2.8  5.2   76   455    5   MOLECULE: VITAMIN D-BINDING PROTEIN;                                 
2823:  5dfz-B  2.8 10.1   82  1224    7   MOLECULE: VACUOLAR PROTEIN SORTING-ASSOCIATED PROTEIN 38;            
2824:  4f52-E  2.8  7.4   78   523    6   MOLECULE: CULLIN-1;                                                  
2825:  1oks-A  2.8  2.2   39    53    5   MOLECULE: RNA POLYMERASE ALPHA SUBUNIT;                              
2826:  3stq-A  2.8  8.1   69    86    9   MOLECULE: PUTATIVE UNCHARACTERIZED PROTEIN;                          
2827:  7mez-B  2.8 13.6   74   547    7   MOLECULE: PHOSPHATIDYLINOSITOL 4,5-BISPHOSPHATE 3-KINASE CA          
2828:  6jcx-F  2.8 16.3   54   186    4   MOLECULE: DNA-DIRECTED RNA POLYMERASE SUBUNIT ALPHA;                 
2829:  7woo-D  2.8  8.0   81  1398    5   MOLECULE: NUCLEOPORIN NIC96;                                         
2830:  7ahd-A  2.8  6.2   74   547    9   MOLECULE: ABC-TYPE PROLINE/GLYCINE BETAINE TRANSPORT SYSTEM          
2831:  5aex-A  2.8  6.8   69   456    7   MOLECULE: AMMONIUM TRANSPORTER MEP2;                                 
2832:  1au1-A  2.8  9.3   72   166    7   MOLECULE: INTERFERON-BETA;                                           
2833:  3rx6-A  2.8  5.5   88   187    5   MOLECULE: POLARITY SUPPRESSION PROTEIN;                              
2834:  2qup-A  2.8  4.5   61   119    8   MOLECULE: BH1478 PROTEIN;                                            
2835:  6tmh-H  2.8  3.6   60    71    0   MOLECULE: INHIBITOR OF F1;                                           
2836:  2q83-A  2.8  9.7   78   332    4   MOLECULE: YTAA PROTEIN;                                              
2837:  4y9j-B  2.8  5.1   79   593    5   MOLECULE: PROTEIN ACDH-11, ISOFORM B;                                
2838:  5c8j-L  2.8  6.9   65   137    5   MOLECULE: ANTIBODY FRAGMENT, HEAVY CHAIN;                            
2839:  6wb9-2  2.8 12.0   75   292    9   MOLECULE: ENDOPLASMIC RETICULUM MEMBRANE PROTEIN COMPLEX SU          
2840:  7f1t-A  2.8  5.2   90   423    7   MOLECULE: C-C MOTIF CHEMOKINE 3,C-C CHEMOKINE RECEPTOR TYPE          
2841:  6n5x-A  2.8  4.1   85   168    7   MOLECULE: SORTING NEXIN-5,CATION-INDEPENDENT MANNOSE-6-PHOS          
2842:  6nyk-C  2.8  4.6   67    90    3   MOLECULE: DESIGN CONSTRUCT XAX_GGDQ;                                 
2843:  6rwy-D  2.8  4.9   66    73    0   MOLECULE: INNER ROD PROTEIN;                                         
2844:  5ka6-A  2.8  5.1   66    79    2   MOLECULE: TRANSMEMBRANE PROTEIN GP41;                                
2845:  7cg4-d  2.8  5.1   67    72    4   MOLECULE: FLAGELLAR HOOK-BASAL BODY COMPLEX PROTEIN FLIE;            
2846:  6v7v-E  2.8  3.8   61    62    8   MOLECULE: QUORUM SENSING ANTI-ACTIVATOR AQS1;                        
2847:  7p3r-D  2.8  4.9   88   341    8   MOLECULE: MAKA TETRAMER;                                             
2848:  5hfl-E  2.8  5.4   59    65    2   MOLECULE: ENVELOPE GLYCOPROTEIN,GP41 CHR REGION;                     
2849:  7k7k-a  2.8  8.4  107   171    7   MOLECULE: TRANSLOCON ESPA;                                           
2850:  6l48-A  2.8  7.2   86   397    3   MOLECULE: STEROL O-ACYLTRANSFERASE 1;                                
2851:  6oqv-I  2.8  4.4   65    77   11   MOLECULE: ATP SYNTHASE SUBUNIT DELTA;                                
2852:  6oqs-I  2.8  5.2   68    77    9   MOLECULE: ATP SYNTHASE SUBUNIT DELTA;                                
2853:  6qum-G  2.8  8.4  102   207    8   MOLECULE: V-TYPE ATP SYNTHASE ALPHA CHAIN;                           
2854:  4uos-A  2.8  5.9   88   188    3   MOLECULE: DESIGNED HELICAL BUNDLE;                                   
2855:  7p3w-P  2.8  5.3   69    80    6   MOLECULE: ATP SYNTHASE SUBUNIT ALPHA;                                
2856:  7cg4-e  2.8  4.5   62    72    3   MOLECULE: FLAGELLAR HOOK-BASAL BODY COMPLEX PROTEIN FLIE;            
2857:  4zws-F  2.8  6.3   69    93    4   MOLECULE: RECOMBINATION PROTEIN UVSY;                                
2858:  6vwk-Q  2.8  5.2   68    77    9   MOLECULE: ATP SYNTHASE SUBUNIT C;                                    
2859:  4zws-A  2.8  5.6   88   136    5   MOLECULE: RECOMBINATION PROTEIN UVSY;                                
2860:  6oqs-J  2.8  5.2   69    77    9   MOLECULE: ATP SYNTHASE SUBUNIT DELTA;                                
2861:  5lm1-A  2.8 11.6  102   339    5   MOLECULE: TYROSINE-PROTEIN PHOSPHATASE NON-RECEPTOR TYPE 23          
2862:  6wnq-S  2.8  5.2   68    77    9   MOLECULE: ATP SYNTHASE SUBUNIT DELTA;                                
2863:  4zwt-L  2.8  6.3   90   126    4   MOLECULE: RECOMBINATION PROTEIN UVSY;                                
2864:  5v4s-A  2.8  7.6   83   387    6   MOLECULE: TRANSPORTER, CATION CHANNEL FAMILY / CYCLIC NUCLE          
2865:  5uky-A  2.8  4.4   63    74    6   MOLECULE: ATP-BINDING PROTEIN;                                       
2866:  5sxe-B  2.8  7.5   91   225    8   MOLECULE: PHOSPHATIDYLINOSITOL 4,5-BISPHOSPHATE 3-KINASE CA          
2867:  6oqu-O  2.8  5.2   69    77    9   MOLECULE: ATP SYNTHASE SUBUNIT DELTA;                                
2868:  6pqv-I  2.8  5.2   68    77    9   MOLECULE: ATP SYNTHASE SUBUNIT DELTA;                                
2869:  6oqr-S  2.8  5.1   69    77    9   MOLECULE: ATP SYNTHASE SUBUNIT DELTA;                                
2870:  1dd5-A  2.8  8.4   76   184    5   MOLECULE: RIBOSOME RECYCLING FACTOR;                                 
2871:  6pqv-J  2.8  5.2   69    77    9   MOLECULE: ATP SYNTHASE SUBUNIT DELTA;                                
2872:  6oqv-P  2.8  5.0   69    77    9   MOLECULE: ATP SYNTHASE SUBUNIT DELTA;                                
2873:  6oqv-S  2.8  5.1   68    77    9   MOLECULE: ATP SYNTHASE SUBUNIT DELTA;                                
2874:  6oqr-R  2.8  5.3   68    76    9   MOLECULE: ATP SYNTHASE SUBUNIT DELTA;                                
2875:  4bta-B  2.8  9.4   95   211    9   MOLECULE: PROLYL 4-HYDROXYLASE SUBUNIT ALPHA-1;                      
2876:  6v7v-C  2.8  3.8   60    62    8   MOLECULE: QUORUM SENSING ANTI-ACTIVATOR AQS1;                        
2877:  4zwt-F  2.8  7.5   95   125    7   MOLECULE: RECOMBINATION PROTEIN UVSY;                                
2878:  7nkj-G  2.8  4.3   74    90    1   MOLECULE: ATP SYNTHASE SUBUNIT ALPHA;                                
2879:  5dn6-J  2.8  4.1   67    74    6   MOLECULE: CHAIN A;                                                   
2880:  6w1s-H  2.8 11.2   84   105   10   MOLECULE: MEDIATOR OF RNA POLYMERASE II TRANSCRIPTION SUBUN          
2881:  6wnq-P  2.8  5.3   68    77    9   MOLECULE: ATP SYNTHASE SUBUNIT DELTA;                                
2882:  6reu-I  2.8  4.3   66    74    5   MOLECULE: MITOCHONDRIAL ATP SYNTHASE SUBUNIT C;                      
2883:  6ret-I  2.8  4.3   65    74    5   MOLECULE: ASA-10: POLYTOMELLA F-ATP SYNTHASE ASSOCIATED SUB          
2884:  6res-I  2.8  4.3   65    74    5   MOLECULE: ASA-10: POLYTOMELLA F-ATP SYNTHASE ASSOCIATED SUB          
2885:  6l7o-C  2.8  5.4   66   121    2   MOLECULE: NAD(P)H-QUINONE OXIDOREDUCTASE SUBUNIT 1;                  
2886:  1yo7-A  2.8  6.4   70   120    3   MOLECULE: REGULATORY PROTEIN ROP;                                    
2887:  6h7w-A  2.8  4.9  103   349    8   MOLECULE: VACUOLAR PROTEIN SORTING-ASSOCIATED PROTEIN 26-LI          
2888:  7tac-F  2.8  4.6   64   207    8   MOLECULE: REGULATORY PROTEIN NPR1;                                   
2889:  6pqv-M  2.8  4.2   65    77    8   MOLECULE: ATP SYNTHASE SUBUNIT DELTA;                                
2890:  5lqx-Y  2.8  4.6   76   122    4   MOLECULE: ATP SYNTHASE SUBUNIT F;                                    
2891:  7dte-D  2.8  6.9   80   186    1   MOLECULE: RNA-DIRECTED RNA POLYMERASE;                               
2892:  2qts-E  2.8  6.3   79   421    6   MOLECULE: ACID-SENSING ION CHANNEL;                                  
2893:  6gkm-A  2.8 11.0   79   689    8   MOLECULE: INTERFERON-INDUCED HELICASE C DOMAIN-CONTAINING P          
2894:  4zwt-I  2.8  8.0  101   128    7   MOLECULE: RECOMBINATION PROTEIN UVSY;                                
2895:  6hd5-t  2.8 10.2   82   838    9   MOLECULE: N-TERMINAL ACETYLTRANSFERASE A COMPLEX SUBUNIT NA          
2896:  6wg3-E  2.8  6.0   57  1226    4   MOLECULE: STRUCTURAL MAINTENANCE OF CHROMOSOMES PROTEIN 1A;          
2897:  6nz1-E  2.8  5.0   72    97    3   MOLECULE: DESIGN CONSTRUCT XXA_GVDQ;                                 
2898:  5w10-A  2.8  6.3   59   173   12   MOLECULE: CGMP-SPECIFIC PHOSPHODIESTERASE;                           
2899:  3j9t-M  2.8  9.3  109   210   13   MOLECULE: V-TYPE PROTON ATPASE SUBUNIT D;                            
2900:  1cun-A  2.8  4.9   73   213   10   MOLECULE: PROTEIN (ALPHA SPECTRIN);                                  
2901:  2a01-C  2.8  4.2   97   243    6   MOLECULE: APOLIPOPROTEIN A-I;                                        
2902:  5j9q-H  2.8  8.3   90   120    8   MOLECULE: HISTONE ACETYLTRANSFERASE ESA1;                            
2903:  6d9z-C  2.8  5.1   89   241    8   MOLECULE: SULFATE TRANSPORTER CYSZ;                                  
2904:  5tcx-A  2.8  9.2   89   208    8   MOLECULE: CD81 ANTIGEN;                                              
2905:  6fpf-A  2.8  9.8   70   257    6   MOLECULE: CHROMOSOME 16, WHOLE GENOME SHOTGUN SEQUENCE;              
2906:  6y09-C  2.7  4.8   70    86   10   MOLECULE: RAS-RELATED PROTEIN RAB-33B;                               
2907:  6kn7-U  2.7  5.6   71   170    7   MOLECULE: ACTIN, ALPHA SKELETAL MUSCLE;                              
2908:  4x3n-A  2.7  6.8   87   259    8   MOLECULE: CALCIUM-REGULATED ACTIN-BUNDLING PROTEIN;                  
2909:  3ogi-B  2.7  5.5   77    89    4   MOLECULE: PUTATIVE ESAT-6-LIKE PROTEIN 6;                            
2910:  2lkg-A  2.7  6.3   76   140   13   MOLECULE: ACETYLCHOLINE RECEPTOR;                                    
2911:  5jxc-A  2.7  5.2   70    86    4   MOLECULE: RAS/RAP GTPASE-ACTIVATING PROTEIN SYNGAP;                  
2912:  5ijj-A  2.7  6.2   83   175    4   MOLECULE: SPX DOMAIN;                                                
2913:  7bji-B  2.7  4.1   70    92    7   MOLECULE: CENTROSOMAL PROTEIN OF 135 KDA;                            
2914:  4zvc-A  2.7  2.8   62   116    8   MOLECULE: DIGUANYLATE CYCLASE DOSC;                                  
2915:  7mjp-A  2.7  8.1   92   366    7   MOLECULE: ATP-SENSITIVE INWARD RECTIFIER POTASSIUM CHANNEL           
2916:  5d3a-A  2.7  4.2   68    82    4   MOLECULE: KINESIN-LIKE PROTEIN KIF21A;                               
2917:  5ew5-A  2.7  8.1  113   490    7   MOLECULE: COLICIN-E9;                                                
2918:  3swf-B  2.7  3.2   56    58   14   MOLECULE: CGMP-GATED CATION CHANNEL ALPHA-1;                         
2919:  6jqa-B  2.7  6.4   76    88   11   MOLECULE: PHYTOPLASMAL EFFECTOR CAUSING PHYLLODY 1;                  
2920:  3q8t-B  2.7  5.0   70    95    3   MOLECULE: BECLIN-1;                                                  
2921:  6un9-A  2.7  3.4   63    69    5   MOLECULE: UNCHARACTERIZED PROTEIN;                                   
2922:  3vp8-B  2.7  5.3   68    80   10   MOLECULE: GENERAL TRANSCRIPTIONAL COREPRESSOR TUP1;                  
2923:  4jol-A  2.7  3.3   58    60    7   MOLECULE: PROTEIN CBFA2T1;                                           
2924:  5lst-A  2.7  9.1   93   617    1   MOLECULE: ATP-DEPENDENT DNA HELICASE Q4;                             
2925:  4x0j-B  2.7  4.5   96   262    8   MOLECULE: HAPTOGLOBIN-HEMOGLOBIN RECEPTOR;                           
2926:  6ksa-B  2.7  5.6   64   611    5   MOLECULE: ACYL-COA DEHYDROGENASE;                                    
2927:  3iee-A  2.7 10.1   95   256    6   MOLECULE: PUTATIVE EXPORTED PROTEIN;                                 
2928:  6obi-A  2.7  2.4   60    68    8   MOLECULE: MYOSIN-VI;                                                 
2929:  5lxn-A  2.7  3.7   68    81    4   MOLECULE: TRANSFORMING ACIDIC COILED-COIL-CONTAINING PROTEI          
2930:  3fhn-A  2.7 11.6   90   673   10   MOLECULE: PROTEIN TRANSPORT PROTEIN TIP20;                           
2931:  6db1-A  2.7  5.3   73   137    7   MOLECULE: PUTATIVE METHYL-ACCEPTING CHEMOTAXIS PROTEIN;              
2932:  1x79-B  2.7  4.4   70    90    4   MOLECULE: ADP-RIBOSYLATION FACTOR BINDING PROTEIN GGA1;              
2933:  5xau-E  2.7  2.2   61    72    7   MOLECULE: LAMININ SUBUNIT ALPHA-5;                                   
2934:  6tv6-A  2.7 11.8   76   362   16   MOLECULE: PROTEIN-ARGININE KINASE;                                   
2935:  6z6o-C  2.7 10.9  110   548    8   MOLECULE: HISTONE DEACETYLASE HDA1;                                  
2936:  3g06-A  2.7  5.3   77   601    6   MOLECULE: SSPH2 (LEUCINE-RICH REPEAT PROTEIN);                       
2937:  1fav-A  2.7  3.8   69    78   10   MOLECULE: HIV-1 ENVELOPE PROTEIN CHIMERA;                            
2938:  6dm9-B  2.7  2.0   62    75    3   MOLECULE: DHD15_EXTENDED_A;                                          
2939:  5fwl-E  2.7 10.9   89   259    4   MOLECULE: HEAT SHOCK PROTEIN HSP 90 BETA;                            
2940:  7nyw-C  2.7  6.3   99   335    4   MOLECULE: CHROMOSOME PARTITION PROTEIN MUKB;                         
2941:  2uxw-A  2.7  8.0   92   567    2   MOLECULE: VERY-LONG-CHAIN SPECIFIC ACYL-COA DEHYDROGENASE;           
2942:  4dl0-K  2.7  3.1   57    97    2   MOLECULE: V-TYPE PROTON ATPASE SUBUNIT C;                            
2943:  7ol3-B  2.7  5.5   69   425    7   MOLECULE: ATLASTIN-1;                                                
2944:  5cff-B  2.7  3.2   69    88   10   MOLECULE: MIRANDA;                                                   
2945:  3ctw-B  2.7  7.1   70   120    3   MOLECULE: RCDA;                                                      
2946:  5gox-A  2.7  8.1   93   181    8   MOLECULE: DNA REPAIR PROTEIN RAD50;                                  
2947:  7p5v-B  2.7  7.9  101   732    5   MOLECULE: VOLUME-REGULATED ANION CHANNEL SUBUNIT LRRC8A;             
2948:  6fkf-p  2.7  4.3   72   143    7   MOLECULE: ATP SYNTHASE SUBUNIT ALPHA, CHLOROPLASTIC;                 
2949:  2rdc-B  2.7  5.3   78   135    8   MOLECULE: UNCHARACTERIZED PROTEIN;                                   
2950:  3crl-B  2.7  8.8   77   383    4   MOLECULE: PYRUVATE DEHYDROGENASE [LIPOAMIDE] KINASE ISOZYME          
2951:  1i5p-A  2.7 11.1   86   633    7   MOLECULE: PESTICIDIAL CRYSTAL PROTEIN CRY2AA;                        
2952:  7mca-F  2.7  6.0   56   164   14   MOLECULE: ORIGIN RECOGNITION COMPLEX SUBUNIT 1;                      
2953:  2dsy-D  2.7  4.8   48    81    2   MOLECULE: HYPOTHETICAL PROTEIN TTHA0281;                             
2954:  6yj4-A  2.7  8.1   81   128    6   MOLECULE: NADH-UBIQUINONE OXIDOREDUCTASE CHAIN 3;                    
2955:  6rfl-C  2.7 10.9   78   304    1   MOLECULE: DNA-DEPENDENT RNA POLYMERASE SUBUNIT RPO132;               
2956:  7nhr-C  2.7 10.7   83   565    6   MOLECULE: PUTATIVE TRANSMEMBRANE PROTEIN WZC;                        
2957:  6em5-b  2.7  4.7   75   421    7   MOLECULE: 5.8S RIBOSOMAL RNA;                                        
2958:  5oqm-h  2.7  5.2   70   131    3   MOLECULE: DNA-DIRECTED RNA POLYMERASE II SUBUNIT RPB1;               
2959:  6btm-C  2.7 10.1   69   457    1   MOLECULE: ALTERNATIVE COMPLEX III SUBUNIT A;                         
2960:  6of3-A  2.7  9.7   59   187   10   MOLECULE: RIBONUCLEASE;                                              
2961:  4egx-A  2.7  4.0   70   180    9   MOLECULE: KINESIN-LIKE PROTEIN KIF1A;                                
2962:  7lhf-A  2.7  4.2   84  2123    8   MOLECULE: INOSITOL 1,4,5-TRISPHOSPHATE RECEPTOR TYPE 1;              
2963:  2xqh-A  2.7  4.4   73   258    5   MOLECULE: IMMUNOGLOBULIN-BINDING PROTEIN EIBD;                       
2964:  4xng-D  2.7  7.6   74   144    1   MOLECULE: UNCHARACTERIZED PROTEIN MG218.1;                           
2965:  7obq-u  2.7  3.3   54   441    2   MOLECULE: SRP RNA;                                                   
2966:  5l0w-B  2.7 12.9   67   209   13   MOLECULE: SEC72;                                                     
2967:  3vwa-A  2.7  3.2   45   531   13   MOLECULE: CYTOPLASMIC EXPORT PROTEIN 1;                              
2968:  6br8-A  2.7  8.3   62   249    5   MOLECULE: PROTEIN A6 HOMOLOG;                                        
2969:  4r3z-A  2.7  4.9   68    76    9   MOLECULE: AMINOACYL TRNA SYNTHASE COMPLEX-INTERACTING MULTI          
2970:  5yfp-H  2.7  3.1   61   518   13   MOLECULE: EXOCYST COMPLEX COMPONENT SEC3;                            
2971:  7d7n-A  2.7  5.9   81   704    5   MOLECULE: ATP-BINDING CASSETTE SUB-FAMILY B MEMBER 6, MITOC          
2972:  6pfv-T  2.7  4.9   76   164    4   MOLECULE: AMFC PROTEIN;                                              
2973:  3sjr-A  2.7  6.7   65   126    9   MOLECULE: UNCHARACTERIZED PROTEIN;                                   
2974:  2pff-A  2.7  6.5   93  1683    5   MOLECULE: FATTY ACID SYNTHASE SUBUNIT ALPHA;                         
2975:  3mk7-C  2.7 10.7   76   303   11   MOLECULE: CYTOCHROME C OXIDASE, CBB3-TYPE, SUBUNIT N;                
2976:  7c1i-A  2.7  8.5   69   115    9   MOLECULE: HISTIDINE KINASE;                                          
2977:  6zie-A  2.7  5.5   57   123    5   MOLECULE: CMPX-383B;                                                 
2978:  7e1n-A  2.7  3.5   60   210   12   MOLECULE: DUF1956 DOMAIN-CONTAINING PROTEIN;                         
2979:  6cp3-Z  2.7 36.5   93   155    8   MOLECULE: ATP SYNTHASE SUBUNIT 9, MITOCHONDRIAL;                     
2980:  6o3c-A  2.7  8.3   93   484    6   MOLECULE: SMOOTHENED HOMOLOG;                                        
2981:  3zni-A  2.7 10.1   73   390    7   MOLECULE: E3 UBIQUITIN-PROTEIN LIGASE CBL-B;                         
2982:  7bw0-R  2.7  4.7   72   280    6   MOLECULE: SOLUBLE CYTOCHROME B562,G-PROTEIN COUPLED BILE AC          
2983:  6jo5-F  2.7 11.6   81   165    5   MOLECULE: PHOTOSYSTEM I P700 CHLOROPHYLL A APOPROTEIN A1;            
2984:  6o84-A  2.7  4.6   81   415    7   MOLECULE: LOC100127796 PROTEIN,LOC100127796 PROTEIN,OTOP3,           
2985:  6en8-A  2.7  8.0   67   191    6   MOLECULE: TRANSCRIPTIONAL REGULATOR TETR FAMILY;                     
2986:  3k1s-A  2.7  6.3   68   109    6   MOLECULE: PTS SYSTEM, CELLOBIOSE-SPECIFIC IIA COMPONENT;             
2987:  6lu0-A  2.7  9.1   87   937    5   MOLECULE: CAS12I2;                                                   
2988:  3oa7-A  2.7  5.7   67   193    9   MOLECULE: HEAD MORPHOGENESIS PROTEIN, CHAOTIC NUCLEAR MIGRA          
2989:  2r6i-A  2.7 11.1   74   268    5   MOLECULE: UNCHARACTERIZED PROTEIN ATU1473;                           
2990:  7w01-A  2.7 10.6   83  1598    7   MOLECULE: PHOSPHOLIPID-TRANSPORTING ATPASE ABCA3;                    
2991:  1k30-A  2.7  9.4   87   363    8   MOLECULE: GLYCEROL-3-PHOSPHATE ACYLTRANSFERASE;                      
2992:  4kdu-A  2.7  8.9   70   207    9   MOLECULE: GLUTATHIONE S-TRANSFERASE DOMAIN;                          
2993:  1wwi-A  2.7  3.5   74   148    4   MOLECULE: HYPOTHETICAL PROTEIN TTHA1479;                             
2994:  6f2d-F  2.7  7.2   80   258    3   MOLECULE: FLAGELLAR BIOSYNTHETIC PROTEIN FLIP;                       
2995:  3anw-B  2.7  7.4   84   162    4   MOLECULE: PUTATIVE UNCHARACTERIZED PROTEIN;                          
2996:  4w4u-B  2.7  7.4   74    96   12   MOLECULE: UBIQUITIN CARBOXYL-TERMINAL HYDROLASE;                     
2997:  6r7n-B  2.7 11.1   64   443    6   MOLECULE: COP9 SIGNALOSOME COMPLEX SUBUNIT 1;                        
2998:  3u84-A  2.7  4.1   54   506    9   MOLECULE: MENIN;                                                     
2999:  4rkm-B  2.7  4.9   54   660    9   MOLECULE: MCCA;                                                      
3000:  5a31-N  2.7  9.2   80   703    3   MOLECULE: ANAPHASE-PROMOTING COMPLEX SUBUNIT 1;                      
3001:  3wfw-A  2.7 11.3   57   138    4   MOLECULE: HEMOGLOBIN-LIKE FLAVOPROTEIN FUSED TO ROADBLOCK/L          
3002:  7eeb-L  2.7  7.3   87   597    3   MOLECULE: ENHANCED GREEN FLUORESCENT PROTEIN,CATION CHANNEL          
3003:  4pac-A  2.7  7.6   79   153    5   MOLECULE: HISTIDINE-CONTAINING PHOSPHOTRANSFER PROTEIN 2;            
3004:  7bu0-A  2.7 10.2   82   407    9   MOLECULE: UNCHARACTERIZED PROTEIN;                                   
3005:  6f1t-f  2.7  8.3   68   929    6   MOLECULE: ARP1 ACTIN RELATED PROTEIN 1 HOMOLOG A;                    
3006:  6myo-D  2.7  5.5   69   102    6   MOLECULE: SUCCINATE DEHYDROGENASE [UBIQUINONE] FLAVOPROTEIN          
3007:  1h7a-A  2.7  5.5   60   563    3   MOLECULE: ANAEROBIC RIBONUCLEOTIDE-TRIPHOSPHATE REDUCTASE            
3008:  4rbr-A  2.7  6.6   71   131    6   MOLECULE: HTH-TYPE TRANSCRIPTIONAL REGULATOR ROT;                    
3009:  4wxa-E  2.7  6.5   60    69    3   MOLECULE: EKC/KEOPS COMPLEX SUBUNIT PCC1;                            
3010:  5a5t-L  2.7  9.8   74   372    3   MOLECULE: EUKARYOTIC TRANSLATION INITIATION FACTOR 3 SUBUNI          
3011:  3kdq-C  2.7  5.8   69   153    6   MOLECULE: UNCHARACTERIZED CONSERVED PROTEIN;                         
3012:  3n8t-A  2.7 10.9   82   550    7   MOLECULE: ALPHA-AMYLASE, GH57 FAMILY;                                
3013:  1ux5-A  2.7  8.6  102   411    7   MOLECULE: BNI1 PROTEIN;                                              
3014:  6c26-3  2.7  5.3   71   126    1   MOLECULE: DOLICHYL-DIPHOSPHOOLIGOSACCHARIDE--PROTEIN                 
3015:  7c79-K  2.7  3.8   47   104    2   MOLECULE: RIBONUCLEASE MRP RNA SUBUNIT NME1;                         
3016:  3zc0-B  2.7  5.6   64   191    6   MOLECULE: AFTRAX;                                                    
3017:  7p2y-a  2.7  8.2   66   277    0   MOLECULE: ATP SYNTHASE SUBUNIT ALPHA;                                
3018:  7wff-F  2.7 11.3   73   677    7   MOLECULE: NAD(P)H-QUINONE OXIDOREDUCTASE SUBUNIT 1, CHLOROP          
3019:  5yfp-D  2.7 39.9  101   954   12   MOLECULE: EXOCYST COMPLEX COMPONENT SEC3;                            
3020:  1grj-A  2.7  6.3   72   151    4   MOLECULE: GREA PROTEIN;                                              
3021:  2ncg-A  2.7  4.5   57   118   12   MOLECULE: RGA1E;                                                     
3022:  6f2d-G  2.7  5.8   78    89    6   MOLECULE: FLAGELLAR BIOSYNTHETIC PROTEIN FLIP;                       
3023:  5jk9-A  2.7  4.2   82   241    9   MOLECULE: IZUMO SPERM-EGG FUSION PROTEIN 1;                          
3024:  2c5i-T  2.7  3.9   64    94   11   MOLECULE: T-SNARE AFFECTING A LATE GOLGI COMPARTMENT                 
3025:  2iaz-B  2.7 13.7   90   113    7   MOLECULE: HYPOTHETICAL PROTEIN SP1372;                               
3026:  6xp5-V  2.7  3.6   78   112    8   MOLECULE: MEDIATOR OF RNA POLYMERASE II TRANSCRIPTION SUBUN          
3027:  5ul2-A  2.7  7.4   73   731    7   MOLECULE: OXSB PROTEIN;                                              
3028:  5tsa-A  2.7  6.3   72   233   11   MOLECULE: MEMBRANE PROTEIN;                                          
3029:  3zta-A  2.7  4.9   78   139    5   MOLECULE: ANTI-SIGMA-FACTOR ANTAGONIST (STAS) DOMAIN PROTEI          
3030:  6ret-B  2.7  4.5   66    74    5   MOLECULE: ASA-10: POLYTOMELLA F-ATP SYNTHASE ASSOCIATED SUB          
3031:  6res-B  2.7  4.5   66    74    5   MOLECULE: ASA-10: POLYTOMELLA F-ATP SYNTHASE ASSOCIATED SUB          
3032:  6rer-I  2.7  4.4   63    74    5   MOLECULE: MITOCHONDRIAL ATP SYNTHASE SUBUNIT C;                      
3033:  1qsd-A  2.7  6.2   77   102    8   MOLECULE: PROTEIN (BETA-TUBULIN BINDING POST-CHAPERONIN COF          
3034:  6ree-F  2.7  4.4   66    74    3   MOLECULE: ASA-10: POLYTOMELLA F-ATP SYNTHASE ASSOCIATED SUB          
3035:  6oqr-I  2.7  5.2   68    77    9   MOLECULE: ATP SYNTHASE SUBUNIT DELTA;                                
3036:  4tql-A  2.7  4.2   90   229   10   MOLECULE: THREE HELIX BUNDLE;                                        
3037:  6s3s-G  2.7  5.6   75    89    9   MOLECULE: FLAGELLAR BIOSYNTHETIC PROTEIN FLIP;                       
3038:  4zwq-D  2.7  6.9   92   135    7   MOLECULE: RECOMBINATION PROTEIN UVSY;                                
3039:  6d80-F  2.7  5.6   66    81    0   MOLECULE: SAPOSIN A;                                                 
3040:  7eeb-D  2.7  4.2   72   242    1   MOLECULE: ENHANCED GREEN FLUORESCENT PROTEIN,CATION CHANNEL          
3041:  7p3w-L  2.7  4.0   64    79    8   MOLECULE: ATP SYNTHASE SUBUNIT ALPHA;                                
3042:  6oqr-L  2.7  5.1   69    77    9   MOLECULE: ATP SYNTHASE SUBUNIT DELTA;                                
3043:  6ref-F  2.7  4.4   66    74    3   MOLECULE: ASA-10: POLYTOMELLA F-ATP SYNTHASE ASSOCIATED SUB          
3044:  3zci-A  2.7  6.5   82   191    6   MOLECULE: CAG PATHOGENICITY ISLAND PROTEIN (CAG18);                  
3045:  5j0i-A  2.7  5.2   60    73    7   MOLECULE: DESIGNED PROTEIN 2L6HC3_12;                                
3046:  1yce-a  2.7  4.6   78    89    8   MOLECULE: SUBUNIT C;                                                 
3047:  4jio-A  2.7  9.9  103   310    4   MOLECULE: BRO1;                                                      
3048:  5izs-B  2.7  3.9   68    77    7   MOLECULE: DESIGNED PROTEIN 5L6HC3_1;                                 
3049:  6ref-I  2.7  4.4   63    74    5   MOLECULE: ASA-10: POLYTOMELLA F-ATP SYNTHASE ASSOCIATED SUB          
3050:  5n6x-A  2.7  7.7   88   396    6   MOLECULE: WIPA;                                                      
3051:  6rld-A  2.7  4.4   66   265   11   MOLECULE: SMALL-CONDUCTANCE MECHANOSENSITIVE CHANNEL;                
3052:  7p2y-S  2.7  5.2   68    80    4   MOLECULE: ATP SYNTHASE SUBUNIT ALPHA;                                
3053:  7nk7-G  2.7  4.2   72    92    1   MOLECULE: ATP SYNTHASE SUBUNIT ALPHA;                                
3054:  6ree-I  2.7  4.4   63    74    5   MOLECULE: ASA-10: POLYTOMELLA F-ATP SYNTHASE ASSOCIATED SUB          
3055:  1hx1-B  2.7  6.0   77   112    8   MOLECULE: HEAT SHOCK 70 KDA PROTEIN 8;                               
3056:  1k33-A  2.7  3.9   58    62    2   MOLECULE: TRANSMEMBRANE GLYCOPROTEIN GP41;                           
3057:  3g7c-A  2.7  6.6   80   109    6   MOLECULE: OCCLUDIN;                                                  
3058:  7tmm-M  2.7  9.9   95   214    7   MOLECULE: H(+)-TRANSPORTING TWO-SECTOR ATPASE;                       
3059:  6s3l-H  2.7  5.6   76    89   11   MOLECULE: FLAGELLAR BIOSYNTHETIC PROTEIN FLIP;                       
3060:  6el1-M  2.7  9.7  102   332    4   MOLECULE: YAXA;                                                      
3061:  1zw0-A  2.7  4.8   59    65    3   MOLECULE: TYPE III SECRETION PROTEIN;                                
3062:  6reu-F  2.7  4.4   63    74    5   MOLECULE: MITOCHONDRIAL ATP SYNTHASE SUBUNIT C;                      
3063:  6ret-F  2.7  4.4   63    74    5   MOLECULE: ASA-10: POLYTOMELLA F-ATP SYNTHASE ASSOCIATED SUB          
3064:  7fda-M  2.7  7.8  107   218    6   MOLECULE: YEAST VACUOLAR ATPASE A SUBUNIT;                           
3065:  6el1-O  2.7 10.4  102   332    5   MOLECULE: YAXA;                                                      
3066:  5klb-A  2.7  6.4   88   267    3   MOLECULE: ION TRANSPORT PROTEIN;                                     
3067:  6res-F  2.7  4.4   63    74    5   MOLECULE: ASA-10: POLYTOMELLA F-ATP SYNTHASE ASSOCIATED SUB          
3068:  3kbt-B  2.7  6.9   89   294    4   MOLECULE: SPECTRIN BETA CHAIN, ERYTHROCYTE;                          
3069:  5j9w-H  2.7  5.9   86   118    9   MOLECULE: HISTONE ACETYLTRANSFERASE ESA1;                            
3070:  6npl-A  2.7  5.9   96   861    2   MOLECULE: SOLUTE CARRIER FAMILY 12 (SODIUM/POTASSIUM/CHLORI          
3071:  6ree-B  2.7  4.4   63    74    3   MOLECULE: ASA-10: POLYTOMELLA F-ATP SYNTHASE ASSOCIATED SUB          
3072:  6ref-B  2.7  4.4   63    74    3   MOLECULE: ASA-10: POLYTOMELLA F-ATP SYNTHASE ASSOCIATED SUB          
3073:  5ti9-B  2.7  9.2   78   338    9   MOLECULE: TRYPTOPHAN 2,3-DIOXYGENASE;                                
3074:  3spg-A  2.7  9.9   90   332    7   MOLECULE: INWARD-RECTIFIER K+ CHANNEL KIR2.2;                        
3075:  4okv-F  2.7  3.0   64    66    8   MOLECULE: HEAVY CHAIN OF 8H7 MAB;                                    
3076:  5a3f-C  2.7  4.2   90   700    6   MOLECULE: DYNAMIN 3;                                                 
3077:  2x2v-C  2.7  3.6   62    69   10   MOLECULE: ATP SYNTHASE SUBUNIT C;                                    
3078:  5jsb-B  2.7  3.8   76   116    1   MOLECULE: INDUCED MYELOID LEUKEMIA CELL DIFFERENTIATION PRO          
3079:  6nz1-C  2.7  4.9   72    94    3   MOLECULE: DESIGN CONSTRUCT XXA_GVDQ;                                 
3080:  5ti9-C  2.7  9.2   79   328    8   MOLECULE: TRYPTOPHAN 2,3-DIOXYGENASE;                                
3081:  5o60-Z  2.7  3.8   46    64   13   MOLECULE: 50S RIBOSOMAL PROTEIN BL37;                                
3082:  7eeb-A  2.7 13.4   68   258    7   MOLECULE: ENHANCED GREEN FLUORESCENT PROTEIN,CATION CHANNEL          
3083:  2f1m-A  2.7  7.0  104   229   10   MOLECULE: ACRIFLAVINE RESISTANCE PROTEIN A;                          
3084:  6zbc-A  2.7 16.8  104   562    5   MOLECULE: MEROZOITE SURFACE ANTIGENS;                                
3085:  6cfz-C  2.6  3.9   67    79   10   MOLECULE: ASK1;                                                      
3086:  5wsu-D  2.6  4.4   70    91    4   MOLECULE: CALMODULIN;                                                
3087:  6ffv-A  2.6 10.5   80   194    6   MOLECULE: BTUM;                                                      
3088:  3bve-A  2.6 21.0   67   173    4   MOLECULE: FERRITIN;                                                  
3089:  5k2a-A  2.6  9.9  110   398    3   MOLECULE: ADENOSINE RECEPTOR A2A/SOLUBLE CYTOCHROME B562 CH          
3090:  6th1-R  2.6  4.8  103   360    6   MOLECULE: IMMEDIATE EARLY PROTEIN 1;                                 
3091:  6sny-A  2.6  4.3   71   107   14   MOLECULE: SYNTHETIC EPCR BINDING PROTEIN;                            
3092:  4ll7-A  2.6  5.0   70    94    9   MOLECULE: SWI5-DEPENDENT HO EXPRESSION PROTEIN 3;                    
3093:  5vyl-A  2.6  5.4   85   502    2   MOLECULE: INNER TEGUMENT PROTEIN;                                    
3094:  5yke-B  2.6  7.1  109   845    3   MOLECULE: ATP-SENSITIVE INWARD RECTIFIER POTASSIUM CHANNEL           
3095:  7oca-E  2.6  5.2   74   158    5   MOLECULE: GLUTAMATE RECEPTOR 1;                                      
3096:  2zxx-B  2.6  3.2   64    78    5   MOLECULE: GEMININ;                                                   
3097:  5tz0-B  2.6  3.4   67   103   10   MOLECULE: FLUORESCENCE RECOVERY PROTEIN;                             
3098:  6qpw-C  2.6  5.1  110   377    9   MOLECULE: STRUCTURAL MAINTENANCE OF CHROMOSOMES PROTEIN,STR          
3099:  4qkv-A  2.6  4.7   72   101    6   MOLECULE: POLYMERASE I AND TRANSCRIPT RELEASE FACTOR;                
3100:  2yo3-C  2.6  3.0   59   257    5   MOLECULE: GENERAL CONTROL PROTEIN GCN4, PUTATIVE INNER MEMB          
3101:  4hkr-A  2.6  7.1   86   165    3   MOLECULE: CALCIUM RELEASE-ACTIVATED CALCIUM CHANNEL PROTEIN          
3102:  6r17-B  2.6  5.0   70    94    6   MOLECULE: SYNAPTONEMAL COMPLEX CENTRAL ELEMENT PROTEIN 2;            
3103:  6eo1-A  2.6  4.0   87   355    6   MOLECULE: CYCLIC NUCLEOTIDE-GATED POTASSIUM CHANNEL MLL3241          
3104:  1p49-A  2.6  5.3   92   549    7   MOLECULE: STERYL-SULFATASE;                                          
3105:  5h1q-A  2.6  8.4  106   360    6   MOLECULE: INNEXIN-6;                                                 
3106:  4cg4-A  2.6  6.1   69   376    7   MOLECULE: PYRIN;                                                     
3107:  6h4j-A  2.6  8.5  110   488    7   MOLECULE: UBIQUITIN CARBOXYL-TERMINAL HYDROLASE 25;                  
3108:  2ap3-A  2.6  8.0   88   191    6   MOLECULE: CONSERVED HYPOTHETICAL PROTEIN;                            
3109:  4j2c-A  2.6  7.1   71   108    7   MOLECULE: SYNTAXIN-6;                                                
3110:  5wjt-A  2.6  8.9  112   302    6   MOLECULE: FLAGELLIN;                                                 
3111:  4rh7-A  2.6  7.0  103  3005   11   MOLECULE: GREEN FLUORESCENT PROTEIN/CYTOPLASMIC DYNEIN 2 HE          
3112:  4ytd-B  2.6  4.7   70    99    7   MOLECULE: PROTEIN BICAUDAL D HOMOLOG 1;                              
3113:  3etz-B  2.6  9.2   86   115    7   MOLECULE: ADHESIN A;                                                 
3114:  6pse-A  2.6  2.9   63    78   13   MOLECULE: PROTEIN BICAUDAL D HOMOLOG 2;                              
3115:  2h8n-A  2.6  2.4   59    68    3   MOLECULE: HISTONE DEACETYLASE 4;                                     
3116:  1uus-A  2.6  7.3   85   465    0   MOLECULE: STAT PROTEIN;                                              
3117:  7woo-I  2.6  5.6   72   187   10   MOLECULE: NUCLEOPORIN NIC96;                                         
3118:  6gy6-A  2.6  9.3  109   365    5   MOLECULE: XAXA;                                                      
3119:  5b2g-C  2.6  4.6   96   350    9   MOLECULE: ENDOLYSIN,CLAUDIN-4;                                       
3120:  6n8a-B  2.6  3.6   81   194    4   MOLECULE: TRANSCRIPTION REGULATOR ACAB;                              
3121:  6orb-A  2.6 38.5   90  3352    8   MOLECULE: MIDASIN;                                                   
3122:  6y07-A  2.6  6.1   78   154   10   MOLECULE: SOHAIR;                                                    
3123:  2lck-A  2.6 12.0   94   296    5   MOLECULE: MITOCHONDRIAL UNCOUPLING PROTEIN 2;                        
3124:  3ggz-D  2.6  7.3   91   188    4   MOLECULE: INCREASED SODIUM TOLERANCE PROTEIN 1;                      
3125:  5iig-A  2.6  6.5   94   467    6   MOLECULE: VACUOLAR TRANSPORTER CHAPERONE 4;                          
3126:  4ll8-E  2.6  3.2   67   119    1   MOLECULE: MYOSIN-4;                                                  
3127:  2zxx-C  2.6  8.3   88   185    5   MOLECULE: GEMININ;                                                   
3128:  7ar9-K  2.6  5.1   68   104    3   MOLECULE: ND3;                                                       
3129:  5j1f-A  2.6  6.1   91   188    8   MOLECULE: PLECTIN,PLECTIN;                                           
3130:  3vuo-A  2.6  4.6  105  1151    6   MOLECULE: NTNHA;                                                     
3131:  6qaj-B  2.6  5.1   62   441    6   MOLECULE: ENDOLYSIN,TRANSCRIPTION INTERMEDIARY FACTOR 1-BET          
3132:  5xa5-A  2.6  6.7  104   248   11   MOLECULE: ALPHA-CATENIN-LIKE PROTEIN HMP-1;                          
3133:  6jy0-A  2.6  5.2  100   410    5   MOLECULE: FLAGELLIN;                                                 
3134:  7sjr-A  2.6 13.3   80   911   10   MOLECULE: DNA HELICASE;                                              
3135:  3d19-A  2.6 12.7   83   264    5   MOLECULE: CONSERVED METALLOPROTEIN;                                  
3136:  2btp-A  2.6  4.5   59   248    2   MOLECULE: 14-3-3 PROTEIN TAU;                                        
3137:  6n04-B  2.6  4.6   75   366    3   MOLECULE: ABSH3;                                                     
3138:  6ks0-A  2.6  4.6   75   286    8   MOLECULE: ADIPONECTIN RECEPTOR PROTEIN 1;                            
3139:  3anw-A  2.6  7.9   87   171    2   MOLECULE: PUTATIVE UNCHARACTERIZED PROTEIN;                          
3140:  6uxe-B  2.6  2.5   55    85    4   MOLECULE: CYSTEINE DESULFURASE, MITOCHONDRIAL;                       
3141:  5jw9-B  2.6  9.6   82   115    1   MOLECULE: AF4/FMR2 FAMILY MEMBER 4;                                  
3142:  4kyz-A  2.6  3.3   58   167    5   MOLECULE: DESIGNED PROTEIN OR327;                                    
3143:  6qfo-A  2.6 10.7   85  1348    1   MOLECULE: PEGA DOMAIN-CONTAINING PROTEIN,PEGA DOMAIN-CONTAI          
3144:  7jsr-A  2.6  3.2   63  1496    3   MOLECULE: NAD-SPECIFIC GLUTAMATE DEHYDROGENASE;                      
3145:  1pug-A  2.6  4.4   71    94   10   MOLECULE: HYPOTHETICAL UPF0133 PROTEIN YBAB;                         
3146:  6xpd-A  2.6 10.0   82   303    0   MOLECULE: ZINC TRANSPORTER 8;                                        
3147:  4k35-A  2.6 11.4   78   719    3   MOLECULE: GLYCOSIDE HYDROLASE FAMILY 81 ENDO-BETA-1,3-GLUCA          
3148:  5jbr-A  2.6  6.7   69   149    1   MOLECULE: UNCHARACTERIZED PROTEIN BCAV_2135;                         
3149:  6sl1-A  2.6 10.6   81  2651    6   MOLECULE: SERINE/THREONINE-PROTEIN KINASE TEL1;                      
3150:  7wkk-B  2.6 16.1   62  1482    5   MOLECULE: MGC83295 PROTEIN;                                          
3151:  6oce-A  2.6 13.7  101   689    7   MOLECULE: STRESS-GATED CATION CHANNEL 1.2;                           
3152:  1ku9-A  2.6  9.7   75   151    3   MOLECULE: HYPOTHETICAL PROTEIN MJ223;                                
3153:  6j9r-B  2.6 37.4   88   126    5   MOLECULE: BRAIN TUMOR PROTEIN;                                       
3154:  4y2f-A  2.6  3.7   55   143    9   MOLECULE: SENSOR PROTEIN KDPD;                                       
3155:  5cm8-A  2.6  4.2   69   419   10   MOLECULE: RAL GUANINE NUCLEOTIDE DISSOCIATION STIMULATOR-LI          
3156:  1vcs-A  2.6  4.5   66   102    8   MOLECULE: VESICLE TRANSPORT THROUGH INTERACTION WITH T-              
3157:  5ziq-A  2.6  3.3   49   155    2   MOLECULE: GLOBIN PROTEIN;                                            
3158:  6yxq-B  2.6  6.8   90   396    9   MOLECULE: ACTIVATING SIGNAL COINTEGRATOR 1 COMPLEX SUBUNIT           
3159:  7t7r-A  2.6  7.2   83  1132    8   MOLECULE: PROTEIN UNC-13 HOMOLOG A;                                  
3160:  7woo-F  2.6 13.3  100  1622    9   MOLECULE: NUCLEOPORIN NIC96;                                         
3161:  7w9l-A  2.6 19.5   81  1422    5   MOLECULE: SODIUM CHANNEL PROTEIN TYPE 9 SUBUNIT ALPHA;               
3162:  6o9l-Q  2.6  9.8  108   430    4   MOLECULE: DNA-DIRECTED RNA POLYMERASE II SUBUNIT RPB1;               
3163:  6zz6-C  2.6 29.7   68    83    7   MOLECULE: STRUCTURAL MAINTENANCE OF CHROMOSOMES PROTEIN 1,S          
3164:  2ifu-A  2.6 10.7   51   275    2   MOLECULE: GAMMA-SNAP;                                                
3165:  6khj-E  2.6  3.9   68   101    4   MOLECULE: NAD(P)H-QUINONE OXIDOREDUCTASE SUBUNIT 1;                  
3166:  4akk-A  2.6  6.0   82   368    4   MOLECULE: NITRATE REGULATORY PROTEIN;                                
3167:  7t3u-D  2.6  4.1   85  2012    8   MOLECULE: INOSITOL 1,4,5-TRISPHOSPHATE RECEPTOR TYPE 3;              
3168:  4jio-B  2.6  8.0   75   320    3   MOLECULE: BRO1;                                                      
3169:  2d7d-A  2.6 10.6   88   621    9   MOLECULE: 5'-D(P*TP*TP*T)-3';                                        
3170:  4gwp-C  2.6 14.8   81   184   10   MOLECULE: MEDIATOR OF RNA POLYMERASE II TRANSCRIPTION SUBUN          
3171:  5we2-A  2.6  7.9   71   229    4   MOLECULE: PROTECTION OF TELOMERES PROTEIN POZ1;                      
3172:  6hs5-A  2.6  4.6   58   249    3   MOLECULE: TSSA;                                                      
3173:  6qyi-B  2.6  8.7   82   519   10   MOLECULE: 4-HYDROXYPHENYLACETATE 3-MONOOXYGENASE OXYGENASE           
3174:  7m3g-A  2.6  3.5   89   822    9   MOLECULE: EXTRACELLULAR CALCIUM-SENSING RECEPTOR;                    
3175:  6swy-5  2.6  9.0   53   789   11   MOLECULE: VACUOLAR IMPORT AND DEGRADATION PROTEIN 28;                
3176:  6w1s-W  2.6  9.9   73   118   12   MOLECULE: MEDIATOR OF RNA POLYMERASE II TRANSCRIPTION SUBUN          
3177:  6xss-A  2.6  3.5   72   260    7   MOLECULE: C4_NAT_HFUSE-7900;                                         
3178:  5tuu-B  2.6  9.4   61   106    7   MOLECULE: TRANSCRIPTION FACTOR DP1;                                  
3179:  2pzi-A  2.6 15.0   45   654   11   MOLECULE: PROBABLE SERINE/THREONINE-PROTEIN KINASE PKNG;             
3180:  7d3u-C  2.6  6.0   83   129    6   MOLECULE: MONOVALENT NA+/H+ ANTIPORTER SUBUNIT D;                    
3181:  5vyk-C  2.6  4.9   65   203    3   MOLECULE: CHIMERA PROTEIN OF BRS DOMAIN OF BRAF AND CC-SAM           
3182:  3rmi-A  2.6  4.3   61   105    2   MOLECULE: CHORISMATE MUTASE PROTEIN;                                 
3183:  6z11-H  2.6  3.3   65   193   11   MOLECULE: DNA-DIRECTED RNA POLYMERASE SUBUNIT ALPHA;                 
3184:  7ryq-B  2.6  9.0   68   527    6   MOLECULE: KIF-BINDING PROTEIN;                                       
3185:  5ogs-A  2.6 12.9   60   403    5   MOLECULE: WD REPEAT AND HMG-BOX DNA-BINDING PROTEIN 1;               
3186:  4kpp-A  2.6  5.1   74   395    3   MOLECULE: PUTATIVE UNCHARACTERIZED PROTEIN;                          
3187:  7r5s-S  2.6 16.7   46   120   15   MOLECULE: CENTROMERE PROTEIN H;                                      
3188:  5e20-A  2.6 15.9   85   169    2   MOLECULE: TRANSCRIPTIONAL REGULATOR, MARR FAMILY;                    
3189:  6qo1-A  2.6  7.3   96   186   11   MOLECULE: PUTATIVE SURFACE PROTEIN;                                  
3190:  3c3w-A  2.6  8.7   81   211    4   MOLECULE: TWO COMPONENT TRANSCRIPTIONAL REGULATORY PROTEIN           
3191:  4mt8-A  2.6  6.0   65   100    5   MOLECULE: ETHYLENE RESPONSE SENSOR 1;                                
3192:  4zwt-K  2.6  7.1   86   128    3   MOLECULE: RECOMBINATION PROTEIN UVSY;                                
3193:  7s5c-G  2.6  4.6   59    62    7   MOLECULE: ENCB;                                                      
3194:  6reu-B  2.6  4.5   65    74    3   MOLECULE: MITOCHONDRIAL ATP SYNTHASE SUBUNIT C;                      
3195:  4hga-A  2.6 12.6   69   207   10   MOLECULE: DEATH DOMAIN-ASSOCIATED PROTEIN 6;                         
3196:  4ovv-B  2.6  8.8  102   241    8   MOLECULE: PHOSPHATIDYLINOSITOL 4,5-BISPHOSPHATE 3-KINASE CA          
3197:  4mtx-C  2.6  6.1   65    97    5   MOLECULE: ETHYLENE RESPONSE SENSOR 1;                                
3198:  7tmr-M  2.6  8.6  109   214    9   MOLECULE: H(+)-TRANSPORTING TWO-SECTOR ATPASE;                       
3199:  3whl-B  2.6  5.9   66    92    8   MOLECULE: PROTEASOME-ACTIVATING NUCLEOTIDASE, 26S PROTEASE           
3200:  6s3l-J  2.6  5.3   72    89   11   MOLECULE: FLAGELLAR BIOSYNTHETIC PROTEIN FLIP;                       
3201:  5hfm-F  2.6  6.3   68    75    4   MOLECULE: ENVELOPE GLYCOPROTEIN GP160,GP41 CHR REGION;               
3202:  5hfm-E  2.6  6.4   70    77    7   MOLECULE: ENVELOPE GLYCOPROTEIN GP160,GP41 CHR REGION;               
3203:  5j0h-A  2.6  4.4   61    72    5   MOLECULE: DESIGN CONSTRUCT 2L6HC3_13;                                
3204:  6khj-C  2.6  5.1   63   120    5   MOLECULE: NAD(P)H-QUINONE OXIDOREDUCTASE SUBUNIT 1;                  
3205:  4zwt-G  2.6  9.4  101   127    8   MOLECULE: RECOMBINATION PROTEIN UVSY;                                
3206:  6rer-B  2.6  4.2   62    74    3   MOLECULE: MITOCHONDRIAL ATP SYNTHASE SUBUNIT C;                      
3207:  4zws-C  2.6  4.0   71    99    7   MOLECULE: RECOMBINATION PROTEIN UVSY;                                
3208:  6njp-G  2.6  4.8   62    64    5   MOLECULE: TRANSLOCATOR ESCN;                                         
3209:  5hfm-D  2.6  6.2   70    77    7   MOLECULE: ENVELOPE GLYCOPROTEIN GP160,GP41 CHR REGION;               
3210:  5uhb-D  2.6  4.2   68  1265    0   MOLECULE: DNA-DIRECTED RNA POLYMERASE SUBUNIT ALPHA;                 
3211:  6zqn-a  2.6  7.2   78   226    9   MOLECULE: ATP SYNTHASE SUBUNIT ALPHA, MITOCHONDRIAL;                 
3212:  6i1p-P  2.6  5.2   64   117    3   MOLECULE: NADH-QUINONE OXIDOREDUCTASE SUBUNIT 1;                     
3213:  4wis-A  2.6  7.9   83   654    1   MOLECULE: PREDICTED PROTEIN;                                         
3214:  2wcd-P  2.6  5.9   96   285    4   MOLECULE: HEMOLYSIN E, CHROMOSOMAL;                                  
3215:  5ncn-B  2.6  4.0   63    76    3   MOLECULE: DBF2 KINASE ACTIVATOR PROTEIN MOB1;                        
3216:  6nyk-A  2.6  4.2   65    91    3   MOLECULE: DESIGN CONSTRUCT XAX_GGDQ;                                 
3217:  5x3q-A  2.6 11.2   87   313   11   MOLECULE: ENVELOPE GLYCOPROTEIN;                                     
3218:  6vme-C  2.6  6.7   62    67   13   MOLECULE: TUMOR SUSCEPTIBILITY GENE 101 PROTEIN;                     
3219:  5afu-Q  2.6  6.8   53    87    0   MOLECULE: DYNEIN TAIL;                                               
3220:  6ahx-A  2.6  4.4   58    60    5   MOLECULE: PUTATIVE CYTOSOLIC PROTEIN;                                
3221:  7krn-D  2.6  6.7   72   185    3   MOLECULE: RNA-DIRECTED RNA POLYMERASE;                               
3222:  3jcu-Z  2.6  4.7   59    61    5   MOLECULE: PHOTOSYSTEM II PROTEIN D1;                                 
3223:  5ko2-A  2.6  4.5   87  1185    5   MOLECULE: MULTIDRUG RESISTANCE PROTEIN 1A;                           
3224:  6v69-J  2.6  4.4   75   484   11   MOLECULE: GAMMA-TUBULIN COMPLEX COMPONENT 5;                         
3225:  6r0w-G  2.6  6.6  101   207    7   MOLECULE: V-TYPE ATP SYNTHASE ALPHA CHAIN;                           
3226:  6zbj-D  2.6  9.2  120   501    8   MOLECULE: PRECURSOR OF THE MAJOR MEROZOITE SURFACE ANTIGENS          
3227:  3wpr-A  2.6  5.4   71   225    1   MOLECULE: TRIMERIC AUTOTRANSPORTER ADHESIN;                          
3228:  6zbj-B  2.6  9.3  121   501    8   MOLECULE: PRECURSOR OF THE MAJOR MEROZOITE SURFACE ANTIGENS          
3229:  5yr0-B  2.6  1.5   44    44    5   MOLECULE: BECLIN-1;                                                  
3230:  5kum-A  2.6  9.6   90   326    7   MOLECULE: ATP-SENSITIVE INWARD RECTIFIER POTASSIUM CHANNEL           
3231:  5tia-D  2.6  9.0   77   351    8   MOLECULE: TRYPTOPHAN 2,3-DIOXYGENASE;                                
3232:  5h3w-B  2.6 12.3   90   249    9   MOLECULE: FIBRONECTIN/FIBRINOGEN BINDING PROTEIN;                    
3233:  5vi5-F  2.6 11.8   95   314    5   MOLECULE: DNA (49-MER);                                              
3234:  6el1-Q  2.6  4.7   92   332    2   MOLECULE: YAXA;                                                      
3235:  5t1y-G  2.6  9.3   81   103   10   MOLECULE: MLA10;                                                     
3236:  6zbd-A  2.6 18.9  106   561    6   MOLECULE: MEROZOITE SURFACE ANTIGENS;                                
3237:  2ehw-A  2.6  3.3   63   115    5   MOLECULE: HYPOTHETICAL PROTEIN TTHB059;                              
3238:  7ml0-W  2.6  8.7   69   191    7   MOLECULE: DNA-DIRECTED RNA POLYMERASE SUBUNIT;                       
3239:  5are-W  2.6  6.3   85   217    7   MOLECULE: ATP SYNTHASE SUBUNIT ALPHA, MITOCHONDRIAL;                 
3240:  3txq-A  2.6  5.0   65    87    6   MOLECULE: TERMINASE DNA PACKAGING ENZYME SMALL SUBUNIT;              
3241:  5fnn-A  2.6  4.7   69   219    7   MOLECULE: IRON-SULFUR CLUSTER REPAIR PROTEIN YTFE;                   
3242:  3bqy-A  2.5  7.3   69   205   10   MOLECULE: PUTATIVE TETR FAMILY TRANSCRIPTIONAL REGULATOR;            
3243:  6bl7-A  2.5  5.1   70    99   10   MOLECULE: PROTEIN STU2;                                              
3244:  3vem-C  2.5  3.9   67    83    4   MOLECULE: HELICASE PROTEIN MOM1;                                     
3245:  7b54-X  2.5 12.7   83  1732    6   MOLECULE: VAR2CSA IN PRESENCE OF PLCS, DBL1-DBL4,ERYTHROCYT          
3246:  7m1s-A  2.5  4.1  105   577    8   MOLECULE: GUANYLATE-BINDING PROTEIN 2;                               
3247:  7dmf-A  2.5  9.2   92   189    5   MOLECULE: DESIGNED PROTEIN BASED ON 5WF2;                            
3248:  6ec8-A  2.5  8.0   93   803    4   MOLECULE: LANTIBIOTIC DEHYDRATASE DOMAIN PROTEIN;                    
3249:  6eyu-A  2.5  5.5   73   232    5   MOLECULE: BACTERIORHODOPSIN;                                         
3250:  5oag-A  2.5  3.8   70    98   10   MOLECULE: RAB-3A-INTERACTING PROTEIN;                                
3251:  5iun-E  2.5 11.2   88   220    3   MOLECULE: SENSOR HISTIDINE KINASE DESK;                              
3252:  5jxl-A  2.5  6.6   85   851    6   MOLECULE: FLAGELLAR HOOK PROTEIN FLGE;                               
3253:  6mag-A  2.5 22.9   66   282    3   MOLECULE: BBVCI ENDONUCLEASE SUBUNIT 2;                              
3254:  2x2v-A  2.5  3.7   63    69    8   MOLECULE: ATP SYNTHASE SUBUNIT C;                                    
3255:  6z7b-A  2.5  9.8  109   380    6   MOLECULE: VARIANT SURFACE GLYCOPROTEIN SUR;                          
3256:  3o0z-D  2.5  3.9   71   160    7   MOLECULE: RHO-ASSOCIATED PROTEIN KINASE 1;                           
3257:  6h9l-B  2.5  2.6   64   129   11   MOLECULE: UNCHARACTERIZED PROTEIN;                                   
3258:  3iv1-A  2.5  2.6   59    78   12   MOLECULE: TUMOR SUSCEPTIBILITY GENE 101 PROTEIN;                     
3259:  5zle-A  2.5  4.5   84   225    5   MOLECULE: CYTOCHROME B REDUCTASE 1;                                  
3260:  5vkv-A  2.5 10.2   81   224    7   MOLECULE: CYTOCHROME C-TYPE BIOGENESIS PROTEIN CCDA;                 
3261:  3o6x-A  2.5  9.4   86   639   10   MOLECULE: GLUTAMINE SYNTHETASE;                                      
3262:  6g7e-B  2.5  8.8  103  1575    7   MOLECULE: HELICASE-LIKE PROTEIN;                                     
3263:  6nb4-C  2.5  4.9  101   959    5   MOLECULE: SPIKE GLYCOPROTEIN;                                        
3264:  6pvp-A  2.5 10.8  103   661    7   MOLECULE: TRANSIENT RECEPTOR POTENTIAL CATION CHANNEL SUBFA          
3265:  7x8v-A  2.5  5.3   89   185    7   MOLECULE: OS01G0156300 PROTEIN;                                      
3266:  5dfz-A  2.5 25.6   79   343    9   MOLECULE: VACUOLAR PROTEIN SORTING-ASSOCIATED PROTEIN 38;            
3267:  4wj1-A  2.5  5.1   97   286    6   MOLECULE: ANTIGEN MTB48, MYCOBACTERIAL PROTEIN;                      
3268:  7q1g-A  2.5 13.2   93   251   10   MOLECULE: PEPTIDASE_M75 DOMAIN-CONTAINING PROTEIN;                   
3269:  2ch7-A  2.5  7.3   98   309   10   MOLECULE: METHYL-ACCEPTING CHEMOTAXIS PROTEIN;                       
3270:  5ouz-A  2.5  4.7   70   178    7   MOLECULE: FERRITIN;                                                  
3271:  4wpx-B  2.5  7.9   71    81    6   MOLECULE: CELL DIVISION CONTROL PROTEIN 31-LIKE PROTEIN;             
3272:  5afr-A  2.5  4.9   69   332    9   MOLECULE: DYNEIN HEAVY CHAIN, CYTOPLASMIC;                           
3273:  6w1s-X  2.5  7.3   73   123    8   MOLECULE: MEDIATOR OF RNA POLYMERASE II TRANSCRIPTION SUBUN          
3274:  4xxk-A  2.5  2.5   47   149    2   MOLECULE: PHYCOBILIPROTEIN APCE;                                     
3275:  6kn7-T  2.5 15.9   65   138    6   MOLECULE: ACTIN, ALPHA SKELETAL MUSCLE;                              
3276:  7vdv-Y  2.5  6.9   91   245    7   MOLECULE: HISTONE H4;                                                
3277:  7mwa-A  2.5  5.0   84   383    7   MOLECULE: 2-POLYPRENYL-6-METHOXYPHENOL 4-HYDROXYLASE;                
3278:  5b49-B  2.5  9.7   70   247    7   MOLECULE: UDP-2,3-DIACYLGLUCOSAMINE HYDROLASE;                       
3279:  2qb6-A  2.5  2.2   58   393    9   MOLECULE: EXOPOLYPHOSPHATASE;                                        
3280:  3oq2-B  2.5  4.1   51   101    8   MOLECULE: CRISPR-ASSOCIATED PROTEIN CAS2;                            
3281:  2ahr-A  2.5  4.4   70   257    9   MOLECULE: PUTATIVE PYRROLINE CARBOXYLATE REDUCTASE;                  
3282:  7emf-A  2.5  4.3   60   467   10   MOLECULE: MEDIATOR OF RNA POLYMERASE II TRANSCRIPTION SUBUN          
3283:  5l1a-A  2.5  2.2   53   108    6   MOLECULE: UNCHARACTERIZED PROTEIN;                                   
3284:  1xnx-A  2.5 10.4   61   232    7   MOLECULE: CONSTITUTIVE ANDROSTANE RECEPTOR;                          
3285:  5t58-D  2.5  7.9   74   201    3   MOLECULE: KLLA0F02343P;                                              
3286:  7vgh-B  2.5  7.1  108  1182    8   MOLECULE: CELL CYCLE CONTROL PROTEIN 50B;                            
3287:  7mit-E  2.5  8.0   98  1440    4   MOLECULE: ATP-SENSITIVE INWARD RECTIFIER POTASSIUM CHANNEL           
3288:  6wcj-B  2.5  8.5   54   109    7   MOLECULE: CLATHRIN HEAVY CHAIN 1;                                    
3289:  5jm8-A  2.5  6.7   68   556    4   MOLECULE: AEROBACTIN SYNTHASE IUCA;                                  
3290:  3cxj-A  2.5  2.4   55   144    4   MOLECULE: UNCHARACTERIZED PROTEIN;                                   
3291:  6mit-G  2.5  4.0   75   355    5   MOLECULE: LIPOPOLYSACCHARIDE EXPORT SYSTEM ATP-BINDING PROT          
3292:  7s0r-A  2.5  2.8   56    85    5   MOLECULE: C PROTEIN BETA ANTIGEN;                                    
3293:  7jqe-A  2.5  6.1   78   357    6   MOLECULE: ESAT-6/WXG100 SECRETION SYSTEM PROTEIN;                    
3294:  4kbq-C  2.5  7.3   63    91   13   MOLECULE: E3 UBIQUITIN-PROTEIN LIGASE CHIP;                          
3295:  3ay5-A  2.5  4.7   72   298   10   MOLECULE: CYCLIN-D1-BINDING PROTEIN 1;                               
3296:  2r10-B  2.5  6.2   62   298   11   MOLECULE: CHROMATIN STRUCTURE-REMODELING COMPLEX PROTEIN RS          
3297:  7pkn-R  2.5  5.4   56    80    9   MOLECULE: CENTROMERE PROTEIN H;                                      
3298:  5lbm-C  2.5  4.1   66    90    2   MOLECULE: TRANSCRIPTIONAL REPRESSOR FRMR;                            
3299:  5tgz-A  2.5  6.3   77   439    6   MOLECULE: CANNABINOID RECEPTOR 1,FLAVODOXIN,CANNABINOID REC          
3300:  7e2c-I  2.5 17.9   71   799    7   MOLECULE: TRAPP-ASSOCIATED PROTEIN TCA17;                            
3301:  7cun-B  2.5  9.3   61  1058    7   MOLECULE: INTEGRATOR COMPLEX SUBUNIT 1;                              
3302:  5yx5-B  2.5  8.9   82   270    9   MOLECULE: 49 PROTEIN;                                                
3303:  5x5y-F  2.5  3.8   71   351   10   MOLECULE: PROBABLE ATP-BINDING COMPONENT OF ABC TRANSPORTER          
3304:  1few-A  2.5  7.6   92   173    3   MOLECULE: SECOND MITOCHONDRIA-DERIVED ACTIVATOR OF CASPASES          
3305:  6u8y-c  2.5  6.2   74   112    5   MOLECULE: MONOVALENT CATION/H+ ANTIPORTER SUBUNIT E;                 
3306:  6jfk-A  2.5  6.6  110   428    5   MOLECULE: MITOFUSIN-2,CDNA FLJ57997, HIGHLY SIMILAR TO TRAN          
3307:  5tte-B  2.5  4.1   72   442    8   MOLECULE: E3 UBIQUITIN-PROTEIN LIGASE ARIH1;                         
3308:  5x11-E  2.5  7.4   68   181   12   MOLECULE: DNA (28-MER);                                              
3309:  6ff6-A  2.5  4.1   52   222    6   MOLECULE: BRIC1;                                                     
3310:  3c18-A  2.5 12.0   75   290    8   MOLECULE: NUCLEOTIDYLTRANSFERASE-LIKE PROTEIN;                       
3311:  4qn1-A  2.5  9.4  108   372    7   MOLECULE: E3 UBIQUITIN-PROTEIN LIGASE SHPRH;                         
3312:  1sum-B  2.5  5.6   78   224    5   MOLECULE: PHOSPHATE TRANSPORT SYSTEM PROTEIN PHOU HOMOLOG 2          
3313:  6jbq-F  2.5  4.4   62   186   10   MOLECULE: DNA-DIRECTED RNA POLYMERASE SUBUNIT ALPHA;                 
3314:  2xze-A  2.5  4.4   84   141    5   MOLECULE: STAM-BINDING PROTEIN;                                      
3315:  5c0x-F  2.5 15.1   62   215    5   MOLECULE: EXOSOME COMPLEX COMPONENT RRP45;                           
3316:  3bni-A  2.5  8.1   62   174    6   MOLECULE: PUTATIVE TETR-FAMILY TRANSCRIPTIONAL REGULATOR;            
3317:  7sbw-B  2.5  5.4  103  1196   10   MOLECULE: HUMAN POLYCLONAL FAB MODEL WITH POLYALANINE BACKB          
3318:  4wfc-B  2.5  4.2   54   118    4   MOLECULE: EXOSOME COMPLEX EXONUCLEASE RRP6;                          
3319:  1jku-A  2.5  9.6   93   266    8   MOLECULE: PSEUDOCATALASE;                                            
3320:  6f0k-H  2.5  3.7   71   156    3   MOLECULE: CYTOCHROME C FAMILY PROTEIN;                               
3321:  6xp5-H  2.5 10.1   74   146    9   MOLECULE: MEDIATOR OF RNA POLYMERASE II TRANSCRIPTION SUBUN          
3322:  7ar9-M  2.5  6.5   74   438    0   MOLECULE: ND3;                                                       
3323:  1r4g-A  2.5  2.2   37    53    8   MOLECULE: RNA POLYMERASE ALPHA SUBUNIT;                              
3324:  4kis-A  2.5  6.2   56   315    7   MOLECULE: PUTATIVE INTEGRASE [BACTERIOPHAGE A118];                   
3325:  2peg-B  2.5  4.7   47   139    4   MOLECULE: HEMOGLOBIN SUBUNIT ALPHA;                                  
3326:  7d3u-G  2.5  5.7   72   111    6   MOLECULE: MONOVALENT NA+/H+ ANTIPORTER SUBUNIT D;                    
3327:  6gej-M  2.5  6.8   78   688    6   MOLECULE: VACUOLAR PROTEIN SORTING-ASSOCIATED PROTEIN 72;            
3328:  5muu-A  2.5  5.0   78   766    9   MOLECULE: MAJOR INNER PROTEIN P1;                                    
3329:  3p8c-D  2.5  2.2   43   204   14   MOLECULE: CYTOPLASMIC FMR1-INTERACTING PROTEIN 1;                    
3330:  6m1u-A  2.5  3.3   59   122   10   MOLECULE: RNA N6-ADENOSINE-METHYLTRANSFERASE METTL16,RNA N6          
3331:  2y7c-A  2.5  8.7  118   464    4   MOLECULE: TYPE-1 RESTRICTION ENZYME ECOKI SPECIFICITY PROTE          
3332:  7loi-A  2.5  5.2   73   175    5   MOLECULE: TRANSMEMBRANE PROTEIN GP41;                                
3333:  6c2s-A  2.5  8.6   69   142    3   MOLECULE: TRANSCRIPTIONAL REGULATOR, MARR FAMILY;                    
3334:  7apk-o  2.5  5.5   70   155    7   MOLECULE: THO COMPLEX SUBUNIT 1;                                     
3335:  6xt9-I  2.5  6.9  105   767    9   MOLECULE: BARDET-BIEDL SYNDROME 1 PROTEIN;                           
3336:  3f7c-A  2.5  6.6   76   199    7   MOLECULE: PROTEIN OF UNKNOWN FUNCTION (DUF416);                      
3337:  1nek-D  2.5  7.4   67   113    4   MOLECULE: SUCCINATE DEHYDROGENASE FLAVOPROTEIN SUBUNIT;              
3338:  3c2g-A  2.5 10.0   62   618   11   MOLECULE: SYS-1 PROTEIN;                                             
3339:  4a01-A  2.5 10.4   88   740    6   MOLECULE: PROTON PYROPHOSPHATASE;                                    
3340:  5wvc-B  2.5  8.8   48   103    4   MOLECULE: APOPTOTIC PROTEASE-ACTIVATING FACTOR 1;                    
3341:  3vpq-A  2.5 10.9   66   203    9   MOLECULE: GLUTATHIONE S-TRANSFERASE SIGMA;                           
3342:  7nkh-G  2.5  4.6   70    89    1   MOLECULE: ATP SYNTHASE SUBUNIT ALPHA;                                
3343:  6reu-E  2.5  4.4   66    74    3   MOLECULE: MITOCHONDRIAL ATP SYNTHASE SUBUNIT C;                      
3344:  6res-D  2.5  4.6   65    74    2   MOLECULE: ASA-10: POLYTOMELLA F-ATP SYNTHASE ASSOCIATED SUB          
3345:  6pwc-R  2.5 11.4   90   323   10   MOLECULE: NEUROTENSIN RECEPTOR TYPE 1;                               
3346:  6reu-D  2.5  4.6   65    74    2   MOLECULE: MITOCHONDRIAL ATP SYNTHASE SUBUNIT C;                      
3347:  6hk5-A  2.5  6.0   56    65    5   MOLECULE: COOJ;                                                      
3348:  5l0w-A  2.5  9.1   70   162   10   MOLECULE: SEC72;                                                     
3349:  5hfm-A  2.5  6.4   70    77    4   MOLECULE: ENVELOPE GLYCOPROTEIN GP160,GP41 CHR REGION;               
3350:  6khi-D  2.5  8.4   74   504    9   MOLECULE: NAD(P)H-QUINONE OXIDOREDUCTASE SUBUNIT 1;                  
3351:  6rwy-C  2.5  5.2   60    73    0   MOLECULE: INNER ROD PROTEIN;                                         
3352:  4xwp-A  2.5  5.5   82   236    4   MOLECULE: ESX-1 SECRETION-ASSOCIATED PROTEIN ESPB;                   
3353:  7p2y-L  2.5  5.1   68    80    4   MOLECULE: ATP SYNTHASE SUBUNIT ALPHA;                                
3354:  4zh4-C  2.5  6.6   81  1340    7   MOLECULE: DNA-DIRECTED RNA POLYMERASE SUBUNIT ALPHA;                 
3355:  6ret-E  2.5  4.4   66    74    3   MOLECULE: ASA-10: POLYTOMELLA F-ATP SYNTHASE ASSOCIATED SUB          
3356:  4zws-B  2.5  6.4   76   116    3   MOLECULE: RECOMBINATION PROTEIN UVSY;                                
3357:  6res-H  2.5  4.0   63    74    3   MOLECULE: ASA-10: POLYTOMELLA F-ATP SYNTHASE ASSOCIATED SUB          
3358:  6reu-H  2.5  4.1   63    74    3   MOLECULE: MITOCHONDRIAL ATP SYNTHASE SUBUNIT C;                      
3359:  6res-E  2.5  4.4   66    74    3   MOLECULE: ASA-10: POLYTOMELLA F-ATP SYNTHASE ASSOCIATED SUB          
3360:  6ret-D  2.5  4.6   65    74    2   MOLECULE: ASA-10: POLYTOMELLA F-ATP SYNTHASE ASSOCIATED SUB          
3361:  7f3e-K  2.5  6.4   76   188   11   MOLECULE: RNA-FREE RIBONUCLEASE P;                                   
3362:  5mto-A  2.5  7.6   69   107    9   MOLECULE: INHIBITOR OF GROWTH PROTEIN 5;                             
3363:  6ree-D  2.5  4.3   62    74    3   MOLECULE: ASA-10: POLYTOMELLA F-ATP SYNTHASE ASSOCIATED SUB          
3364:  2jmh-A  2.5  5.7   63   117   10   MOLECULE: MITE ALLERGEN BLO T 5;                                     
3365:  6ret-H  2.5  4.0   63    74    3   MOLECULE: ASA-10: POLYTOMELLA F-ATP SYNTHASE ASSOCIATED SUB          
3366:  6nr9-2  2.5  4.4   76   103    7   MOLECULE: T-COMPLEX PROTEIN 1 SUBUNIT ALPHA;                         
3367:  6rer-D  2.5  4.3   62    74    3   MOLECULE: MITOCHONDRIAL ATP SYNTHASE SUBUNIT C;                      
3368:  6ref-D  2.5  4.3   62    74    3   MOLECULE: ASA-10: POLYTOMELLA F-ATP SYNTHASE ASSOCIATED SUB          
3369:  7nvr-b  2.5 10.4   59   136    5   MOLECULE: TFIIH BASAL TRANSCRIPTION FACTOR COMPLEX HELICASE          
3370:  3whl-D  2.5  5.9   66    92    8   MOLECULE: PROTEASOME-ACTIVATING NUCLEOTIDASE, 26S PROTEASE           
3371:  6grj-A  2.5  6.2   92   338   11   MOLECULE: AHLB;                                                      
3372:  6zls-D  2.5  7.9   73   292    3   MOLECULE: HISTIDINE KINASE;                                          
3373:  5j7a-A  2.5  3.8   73   224    4   MOLECULE: BACTERIORHODOPSIN;                                         
3374:  6b2z-1  2.5  5.0   64    75    9   MOLECULE: ATP SYNTHASE SUBUNIT C, MITOCHONDRIAL;                     
3375:  1eh1-A  2.5  6.5   80   185    5   MOLECULE: RIBOSOME RECYCLING FACTOR;                                 
3376:  7p2q-D  2.5  3.3   66    86    6   MOLECULE: SIGNAL PEPTIDASE COMPLEX CATALYTIC SUBUNIT SEC11C          
3377:  1ge9-A  2.5  9.8   84   184    6   MOLECULE: RIBOSOME RECYCLING FACTOR;                                 
3378:  7cg0-k  2.5  4.7   69   108    3   MOLECULE: FLAGELLAR MS RING L2;                                      
3379:  7tac-E  2.5  4.7   65   209    5   MOLECULE: REGULATORY PROTEIN NPR1;                                   
3380:  2qyw-A  2.5  6.6   68    96    6   MOLECULE: VESICLE TRANSPORT THROUGH INTERACTION WITH T-SNAR          
3381:  7rdz-D  2.5  3.7   64   185    5   MOLECULE: RNA-DIRECTED RNA POLYMERASE;                               
3382:  6rwy-A  2.5  2.7   54    59    0   MOLECULE: INNER ROD PROTEIN;                                         
3383:  5f5p-G  2.5  8.1   81   180    9   MOLECULE: PROTEIN SHROOM2;                                           
3384:  6nz1-B  2.5  5.1   71    97    3   MOLECULE: DESIGN CONSTRUCT XXA_GVDQ;                                 
3385:  3jcu-z  2.5  4.7   59    61    5   MOLECULE: PHOTOSYSTEM II PROTEIN D1;                                 
3386:  6b2z-E  2.5  4.0   68    74   13   MOLECULE: ATP SYNTHASE SUBUNIT C, MITOCHONDRIAL;                     
3387:  5fl7-Q  2.5  3.7   68    76    4   MOLECULE: ATP SYNTHASE SUBUNIT ALPHA;                                
3388:  6rwy-B  2.5  5.5   64    73    0   MOLECULE: INNER ROD PROTEIN;                                         
3389:  6zbf-C  2.5  6.5   97   285    8   MOLECULE: MEROZOITE SURFACE ANTIGENS;                                
3390:  3ghg-D  2.5  7.7   79   174    8   MOLECULE: FIBRINOGEN ALPHA CHAIN;                                    
3391:  3nrx-A  2.5  5.1   65   123   17   MOLECULE: PROTEIN REGULATOR OF CYTOKINESIS 1;                        
3392:  5arh-W  2.5  6.3   80   217    1   MOLECULE: ATP SYNTHASE SUBUNIT ALPHA, MITOCHONDRIAL;                 
3393:  3txs-B  2.5  4.5   67    90    3   MOLECULE: TERMINASE DNA PACKAGING ENZYME SMALL SUBUNIT;              
3394:  1i4t-A  2.5  4.8   83   180    6   MOLECULE: ARFAPTIN 2;                                                
3395:  6wg3-A  2.4 19.3  109   561    5   MOLECULE: STRUCTURAL MAINTENANCE OF CHROMOSOMES PROTEIN 1A;          
3396:  6z26-B  2.4  5.2   70   103    6   MOLECULE: SPINDLE ASSEMBLY ABNORMAL PROTEIN 6 HOMOLOG;               
3397:  4zwr-C  2.4  7.9   90   137    9   MOLECULE: RECOMBINATION PROTEIN UVSY;                                
3398:  3a7p-A  2.4  3.6   66    88    2   MOLECULE: AUTOPHAGY PROTEIN 16;                                      
3399:  4xwj-A  2.4  3.7   70   153    3   MOLECULE: REGULATOR OF SIGMA D;                                      
3400:  7eqc-G  2.4  3.8   72   107   13   MOLECULE: CYTOKINESIS DEFECT;                                        
3401:  3fse-B  2.4  4.7   68   349    7   MOLECULE: TWO-DOMAIN PROTEIN CONTAINING DJ-1/THIJ/PFPI-LIKE          
3402:  6eun-A  2.4  4.0   70   147    1   MOLECULE: ADHESIN;                                                   
3403:  6zpm-A  2.4  4.0   72   103    7   MOLECULE: TRYPANOSOMA CRUZI KKT4 117-218;                            
3404:  4rfx-C  2.4  3.4   70   101    9   MOLECULE: DYNACTIN SUBUNIT 1;                                        
3405:  6q6e-A  2.4  7.5   93   221    6   MOLECULE: CONDENSIN COMPLEX SUBUNIT 2,STRUCTURAL MAINTENANC          
3406:  5a63-C  2.4  4.5   78   243    8   MOLECULE: NICASTRIN;                                                 
3407:  7ar9-Y  2.4 10.6   82   205    5   MOLECULE: ND3;                                                       
3408:  5oxf-C  2.4  5.6  101   601    7   MOLECULE: GTP-BINDING PROTEIN;                                       
3409:  6vks-A  2.4 14.0  104  1049    2   MOLECULE: EFFLUX PUMP MEMBRANE TRANSPORTER;                          
3410:  6sxg-A  2.4  7.6   93   271    4   MOLECULE: ION TRANSPORT PROTEIN;                                     
3411:  3t6g-B  2.4  4.7   65   134    6   MOLECULE: SH2 DOMAIN-CONTAINING PROTEIN 3C;                          
3412:  6tao-A  2.4  6.8  108   345    6   MOLECULE: NON-HEMOLYTIC ENTEROTOXIN LYTIC COMPONENT L1;              
3413:  3zx6-A  2.4  6.8  106   303    4   MOLECULE: HAMP, METHYL-ACCEPTING CHEMOTAXIS PROTEIN I;               
3414:  5cj1-A  2.4  6.5   76    98    8   MOLECULE: GP7-MYH7-(1526-1571) CHIMERA PROTEIN;                      
3415:  6xkw-n  2.4  8.5   95   471    7   MOLECULE: CYTOCHROME C OXIDASE, CBB3-TYPE, SUBUNIT I;                
3416:  6val-B  2.4 13.1  102   257    5   MOLECULE: GREEN FLUORESCENT PROTEIN, CALHM1,CALMH2 CHIMERA;          
3417:  2y44-A  2.4  5.8   90   184    7   MOLECULE: GLUTAMIC ACID/ALANINE-RICH PROTEIN;                        
3418:  2qa7-C  2.4  5.3   70   102    6   MOLECULE: HUNTINGTIN-INTERACTING PROTEIN 1;                          
3419:  7e8k-B  2.4  8.1   84   205    5   MOLECULE: RNA-FREE RIBONUCLEASE P;                                   
3420:  5gko-A  2.4  5.3  105   650    7   MOLECULE: MACROLIDE EXPORT ATP-BINDING/PERMEASE PROTEIN MAC          
3421:  6fln-B  2.4  4.0   66   367    5   MOLECULE: E3 UBIQUITIN/ISG15 LIGASE TRIM25;                          
3422:  2e50-P  2.4  8.2   64   186    8   MOLECULE: PROTEIN SET;                                               
3423:  4gd3-A  2.4  6.7   69   179    0   MOLECULE: HYDROGENASE-1 SMALL CHAIN;                                 
3424:  1d7m-A  2.4  4.1   70   101    4   MOLECULE: CORTEXILLIN I;                                             
3425:  4f61-I  2.4  4.2   71   234    7   MOLECULE: TUBULIN ALPHA CHAIN;                                       
3426:  1r0d-A  2.4  4.5   83   194   11   MOLECULE: HUNTINGTIN INTERACTING PROTEIN 12;                         
3427:  4p1m-B  2.4  4.1   65   107    3   MOLECULE: CELL DIVISION PROTEIN ZAPA;                                
3428:  6rfq-U  2.4  4.6   77   171    3   MOLECULE: SUBUNIT NUAM OF NADH:UBIQUINONE OXIDOREDUCTASE (C          
3429:  7dms-A  2.4  4.7   50    94    6   MOLECULE: FE(II)-BINDING EFFECTOR;                                   
3430:  2m6u-A  2.4  2.3   57    82   11   MOLECULE: CHOLINE BINDING PROTEIN A;                                 
3431:  6poo-A  2.4  9.1   77   273    9   MOLECULE: BIBA;                                                      
3432:  7ml0-1  2.4  7.0   67   367    3   MOLECULE: DNA-DIRECTED RNA POLYMERASE SUBUNIT;                       
3433:  7x9c-R  2.4  5.8   82   302    2   MOLECULE: NEUROPEPTIDE Y RECEPTOR TYPE 4;                            
3434:  3eff-K  2.4  6.2   79   139    6   MOLECULE: FAB;                                                       
3435:  7t7t-A  2.4 13.9   83   466   10   MOLECULE: PROTEIN TONSOKU;                                           
3436:  5iri-A  2.4  2.3   51   105   10   MOLECULE: SERINE/THREONINE-PROTEIN KINASE BRSK1;                     
3437:  4b94-A  2.4 10.4   52   141    8   MOLECULE: DUAL SPECIFICITY PROTEIN KINASE TTK;                       
3438:  3jac-A  2.4  3.3   57   918    0   MOLECULE: PIEZO-TYPE MECHANOSENSITIVE ION CHANNEL COMPONENT          
3439:  6nd4-P  2.4  9.6   79   359    6   MOLECULE: ETS RRNA;                                                  
3440:  3syk-A  2.4  5.9   53   290   11   MOLECULE: PROTEIN CBBX;                                              
3441:  2bsk-D  2.4  7.6   77    90    3   MOLECULE: MITOCHONDRIAL IMPORT INNER MEMBRANE TRANSLOCASE            
3442:  3jcm-I  2.4  5.5   67   416    6   MOLECULE: PRE-MRNA-SPLICING FACTOR 8;                                
3443:  6zzx-F  2.4 11.9   83   165    5   MOLECULE: PHOTOSYSTEM I P700 CHLOROPHYLL A APOPROTEIN A1;            
3444:  5dwd-B  2.4  3.5   46   223    4   MOLECULE: ESTERASE;                                                  
3445:  6lum-D  2.4  8.2   68   146    7   MOLECULE: SUCCINATE DEHYDROGENASE SUBUNIT C;                         
3446:  7m97-A  2.4  7.6   64   124    8   MOLECULE: BROMODOMAIN PROTEIN 1;                                     
3447:  5mza-A  2.4  5.9   86   440    2   MOLECULE: ERYTHROCYTE MEMBRANE PROTEIN 1 (PFEMP1);                   
3448:  5ijo-J  2.4 10.6   67  1256    7   MOLECULE: NUCLEAR PORE COMPLEX PROTEIN NUP155;                       
3449:  4p1n-B  2.4  6.6   65   207    5   MOLECULE: ATG1 TMIT;                                                 
3450:  5u1s-A  2.4  8.7   73  1488    5   MOLECULE: SEPARIN;                                                   
3451:  5mmi-Z  2.4  6.4   64   101    3   MOLECULE: 50S RIBOSOMAL PROTEIN L31;                                 
3452:  7egm-H  2.4  8.0  108   388   10   MOLECULE: TRANSCRIPTION REGULATORY PROTEIN SNF2;                     
3453:  5ea1-B  2.4  7.5   64   128    8   MOLECULE: TRANSCRIPTION ACTIVATOR BRG1;                              
3454:  3kkb-B  2.4  5.4   70   128    6   MOLECULE: SENSOR PROTEIN;                                            
3455:  7oqe-K  2.4  8.6   66   406    5   MOLECULE: PROTEIN NAM8;                                              
3456:  6xdc-A  2.4  6.8   83   193   10   MOLECULE: PROTEIN 3A;                                                
3457:  6y37-C  2.4  5.3   56   118    5   MOLECULE: HAPB;                                                      
3458:  5nw5-A  2.4 12.4   56  1085    5   MOLECULE: TELOMERE LENGTH REGULATOR PROTEIN RIF1;                    
3459:  7d60-B  2.4  5.6   67   288    7   MOLECULE: CALCIUM HOMEOSTASIS MODULATOR PROTEIN 5;                   
3460:  2jx0-A  2.4  9.5   72   131    4   MOLECULE: ARF GTPASE-ACTIVATING PROTEIN GIT1;                        
3461:  6g2j-K  2.4  4.2   66    98    6   MOLECULE: NADH-UBIQUINONE OXIDOREDUCTASE CHAIN 3;                    
3462:  3bvo-A  2.4  5.6   59   197    8   MOLECULE: CO-CHAPERONE PROTEIN HSCB, MITOCHONDRIAL PRECURSO          
3463:  7k0m-D  2.4  7.3   66   153    3   MOLECULE: SERINE PALMITOYLTRANSFERASE 1;                             
3464:  6j6g-v  2.4 23.6   69   722    4   MOLECULE: PRE-MRNA-SPLICING FACTOR 8;                                
3465:  6nps-A  2.4  7.5   79   968   10   MOLECULE: AXYAGU115A;                                                
3466:  3o10-A  2.4  8.5   65   139    8   MOLECULE: SACSIN;                                                    
3467:  7mge-B  2.4  6.7   74   442    7   MOLECULE: WD REPEAT-CONTAINING PROTEIN 41;                           
3468:  5fg0-A  2.4  9.4   56   407    5   MOLECULE: E3 UBIQUITIN-PROTEIN LIGASE LISTERIN;                      
3469:  6cfz-J  2.4 29.1   71   134    7   MOLECULE: ASK1;                                                      
3470:  4di3-A  2.4 13.1   59   273    5   MOLECULE: TP33 PROTEIN;                                              
3471:  6c14-B  2.4  4.9   75   164    7   MOLECULE: PROTOCADHERIN-15;                                          
3472:  6rd4-5  2.4  5.6   68   123    7   MOLECULE: ASA-10: POLYTOMELLA F-ATP SYNTHASE ASSOCIATED SUB          
3473:  2b9z-A  2.4  5.7   66    74    8   MOLECULE: B2 PROTEIN;                                                
3474:  6l47-A  2.4  5.4   73   416    4   MOLECULE: STEROL O-ACYLTRANSFERASE 1;                                
3475:  6iac-E  2.4 39.4  107   146    5   MOLECULE: PORTAL PROTEIN;                                            
3476:  1z9h-A  2.4  8.9   73   274    0   MOLECULE: MEMBRANE-ASSOCIATED PROSTAGLANDIN E SYNTHASE-2;            
3477:  5oxe-A  2.4  2.8   58    70    3   MOLECULE: MAJOR VIRION PROTEIN;                                      
3478:  7ae8-A  2.4  5.7   62   152    3   MOLECULE: HEPN TOXIN;                                                
3479:  4he8-D  2.4  6.0   53   160    2   MOLECULE: NADH-QUINONE OXIDOREDUCTASE SUBUNIT 7;                     
3480:  5vj4-A  2.4  7.7   85   275    2   MOLECULE: UNCHARACTERIZED PROTEIN;                                   
3481:  3hiu-D  2.4  5.2   71   152    3   MOLECULE: UNCHARACTERIZED PROTEIN;                                   
3482:  7r78-A  2.4  6.3   85  1881    5   MOLECULE: DNA REPAIR PROTEIN RAD8;                                   
3483:  3cit-A  2.4  6.1   57   155    5   MOLECULE: SENSOR HISTIDINE KINASE;                                   
3484:  3nbx-X  2.4  9.3   88   481    6   MOLECULE: ATPASE RAVA;                                               
3485:  3n9m-A  2.4 13.7   57   503    7   MOLECULE: PUTATIVE UNCHARACTERIZED PROTEIN;                          
3486:  1rxq-B  2.4  4.5   70   175    6   MOLECULE: YFIT;                                                      
3487:  6lea-C  2.4  6.4   69   126    4   MOLECULE: FLAGELLAR SECRETION CHAPERONE FLIS;                        
3488:  7drt-B  2.4  4.5   81   496    1   MOLECULE: PROTEIN WNT-3A;                                            
3489:  7s37-P  2.4  5.9   53  1033    9   MOLECULE: CRISPR-ASSOCIATED ENDONUCLEASE CAS9/CSN1;                  
3490:  5c0w-B  2.4  4.1   51   244    2   MOLECULE: EXOSOME COMPLEX COMPONENT RRP45;                           
3491:  6al9-B  2.4  5.4   60    91   10   MOLECULE: CHORISMATE MUTASE;                                         
3492:  4wpy-A  2.4  5.4   48    88    6   MOLECULE: PROTEIN DL-RV1738;                                         
3493:  2x3b-A  2.4  6.7   70   295    4   MOLECULE: TOXIC EXTRACELLULAR ENDOPEPTIDASE;                         
3494:  3oov-A  2.4  5.8   56   164    2   MOLECULE: METHYL-ACCEPTING CHEMOTAXIS PROTEIN, PUTATIVE;             
3495:  2eul-A  2.4  7.1   83   156    8   MOLECULE: ANTI-CLEAVAGE ANTI-GREA TRANSCRIPTION FACTOR GFH1          
3496:  6z16-f  2.4  5.4   62    88    8   MOLECULE: MULTISUBUNIT NA+/H+ ANTIPORTER, A SUBUNIT;                 
3497:  3lvg-D  2.4  6.0   74   180    8   MOLECULE: CLATHRIN HEAVY CHAIN 1;                                    
3498:  7pgs-N  2.4  8.0   62  1787    3   MOLECULE: NEUROFIBROMIN;                                             
3499:  6kp3-B  2.4  3.5   49   112    2   MOLECULE: PROGRAMMED CELL DEATH 6-INTERACTING PROTEIN;               
3500:  3j9t-P  2.4 11.3   69   461   14   MOLECULE: V-TYPE PROTON ATPASE SUBUNIT D;                            
3501:  7k3z-A  2.4  8.9   91   564    7   MOLECULE: 60 KDA CHAPERONIN;                                         
3502:  1s3j-A  2.4  7.2   65   143    6   MOLECULE: YUSO PROTEIN;                                              
3503:  7stw-A  2.4  3.8   60   170   13   MOLECULE: DNA PROTECTION DURING STARVATION PROTEIN;                  
3504:  7mwr-A  2.4 12.2   45   204   16   MOLECULE: LHD101A54;                                                 
3505:  3sng-A  2.4  4.6   81   267    9   MOLECULE: NUCLEASE;                                                  
3506:  7p2y-G  2.4  4.8   63    79    3   MOLECULE: ATP SYNTHASE SUBUNIT ALPHA;                                
3507:  6s3l-G  2.4  5.4   71    89   11   MOLECULE: FLAGELLAR BIOSYNTHETIC PROTEIN FLIP;                       
3508:  2hyd-A  2.4  6.9   89   578    8   MOLECULE: ABC TRANSPORTER HOMOLOG;                                   
3509:  5j9u-H  2.4  6.3   91   120    7   MOLECULE: HISTONE ACETYLTRANSFERASE ESA1;                            
3510:  7dvm-A  2.4  4.2   64   121    9   MOLECULE: DIACYLGLYCEROL KINASE;                                     
3511:  6hk5-F  2.4  4.0   54    61    9   MOLECULE: COOJ;                                                      
3512:  7p2y-O  2.4  5.4   67    80    4   MOLECULE: ATP SYNTHASE SUBUNIT ALPHA;                                
3513:  4zh2-C  2.4  7.0   83  1340    4   MOLECULE: DNA-DIRECTED RNA POLYMERASE SUBUNIT ALPHA;                 
3514:  6hk5-E  2.4  5.9   56    64    7   MOLECULE: COOJ;                                                      
3515:  6re0-7  2.4  8.1   90   176    8   MOLECULE: ASA-10: POLYTOMELLA F-ATP SYNTHASE ASSOCIATED SUB          
3516:  4zwr-B  2.4  7.5   89   136    6   MOLECULE: RECOMBINATION PROTEIN UVSY;                                
3517:  6nrb-4  2.4  5.6   79   104    6   MOLECULE: T-COMPLEX PROTEIN 1 SUBUNIT ALPHA;                         
3518:  5oqm-b  2.4 11.1   64   158    3   MOLECULE: DNA-DIRECTED RNA POLYMERASE II SUBUNIT RPB1;               
3519:  5j9t-D  2.4  8.0   85   119    8   MOLECULE: HISTONE ACETYLTRANSFERASE ESA1;                            
3520:  4zwq-F  2.4  7.7   98   134    7   MOLECULE: RECOMBINATION PROTEIN UVSY;                                
3521:  4zwq-E  2.4  8.3  100   135    7   MOLECULE: RECOMBINATION PROTEIN UVSY;                                
3522:  4zwt-C  2.4  5.5   83   134    2   MOLECULE: RECOMBINATION PROTEIN UVSY;                                
3523:  6sih-H  2.4  8.2  110   488    9   MOLECULE: FLAGELLAR HOOK-ASSOCIATED PROTEIN 2;                       
3524:  7mq2-B  2.4  2.9   56    73    5   MOLECULE: COPPER-SENSING TRANSCRIPTIONAL REPRESSOR CSOR;             
3525:  5d50-F  2.4  2.5   53    67    6   MOLECULE: REPRESSOR;                                                 
3526:  6el1-P  2.4  7.8   79   332    1   MOLECULE: YAXA;                                                      
3527:  6vx3-C  2.4  5.4   68   225    6   MOLECULE: BH1501 PROTEIN;                                            
3528:  6upw-L  2.4  5.3   73   151    5   MOLECULE: VINCULIN;                                                  
3529:  6xby-H  2.4  9.1   97   212   11   MOLECULE: V-TYPE PROTON ATPASE CATALYTIC SUBUNIT A;                  
3530:  1st6-A  2.4  5.5   85  1049    4   MOLECULE: VINCULIN;                                                  
3531:  6r6b-G  2.4  4.9   73    85    5   MOLECULE: SURFACE PRESENTATION OF ANTIGENS PROTEIN SPAP;             
3532:  6el1-T  2.4  6.2   75   332    5   MOLECULE: YAXA;                                                      
3533:  5jw4-J  2.4  3.7   88   162    9   MOLECULE: HEMAGGLUTININ;                                             
3534:  5mnt-A  2.4  7.8   94   420    4   MOLECULE: A2 MATURATION PROTEIN;                                     
3535:  6gcs-L  2.4  3.2   62    86    3   MOLECULE: 75-KDA PROTEIN (NUAM);                                     
3536:  6re6-7  2.4  7.8   90   176    8   MOLECULE: ASA-10: POLYTOMELLA F-ATP SYNTHASE ASSOCIATED SUB          
3537:  5fby-A  2.4  5.9   96   490    7   MOLECULE: SEPARASE;                                                  
3538:  6iko-B  2.4  3.7  100   303   10   MOLECULE: GROWTH ARREST-SPECIFIC PROTEIN 7;                          
3539:  4il3-B  2.4  8.0   95   431    3   MOLECULE: STE24P;                                                    
3540:  2xv4-S  2.4  8.2   87   399    2   MOLECULE: DNA-DIRECTED RNA POLYMERASE III SUBUNIT RPC3;              
3541:  5jsz-D  2.4  5.5   71   259    4   MOLECULE: ENERGY-COUPLING FACTOR TRANSPORTER ATP-BINDING PR          
3542:  5h1q-D  2.4  7.6   73   360    8   MOLECULE: INNEXIN-6;                                                 
3543:  3wyo-D  2.4  6.6   62   153    6   MOLECULE: MYOGLOBIN;                                                 
3544:  5ha6-A  2.4  3.7   65    93    8   MOLECULE: SYNCYTIN-1;                                                
3545:  7mq1-C  2.4  4.1   67    82    4   MOLECULE: COPPER-SENSING TRANSCRIPTIONAL REPRESSOR CSOR;             
3546:  6z8g-A  2.4  7.8   93   346   10   MOLECULE: VARIANT SURFACE GLYCOPROTEIN MITAT 1.13;                   
3547:  5j9t-L  2.4  5.7   89   119    8   MOLECULE: HISTONE ACETYLTRANSFERASE ESA1;                            
3548:  6d80-G  2.4  6.3   70    80    0   MOLECULE: SAPOSIN A;                                                 
3549:  6o0c-A  2.4  4.6   67    96    6   MOLECULE: DESIGN CONSTRUCT XAA_GVDQ MUTANT M4L;                      
3550:  6xqn-B  2.4  5.6   58   151   10   MOLECULE: PROTEIN EMRE HOMOLOG, MITOCHONDRIAL-LIKE PROTEIN;          
3551:  5iea-B  2.4  4.9   66   118    5   MOLECULE: TRIPARTITE MOTIF-CONTAINING PROTEIN 5, SERINE--TR          
3552:  5fqf-A  2.3  5.3   66   583    8   MOLECULE: BETA-N-ACETYLGALACTOSAMINIDASE;                            
3553:  2no2-A  2.3  4.1   70   102    6   MOLECULE: HUNTINGTIN-INTERACTING PROTEIN 1;                          
3554:  7wji-A  2.3 14.6   83  1763   10   MOLECULE: PROTEIN UNC-80 HOMOLOG;                                    
3555:  7die-A  2.3  5.0   79   164    9   MOLECULE: FERRITIN;                                                  
3556:  2yn7-A  2.3  4.8   84   214    2   MOLECULE: OUTER SURFACE PROTEIN;                                     
3557:  3r2h-A  2.3  5.8   75   154    8   MOLECULE: BACTERIOFERRITIN;                                          
3558:  2p0n-A  2.3  7.7   73   161    7   MOLECULE: HYPOTHETICAL PROTEIN NMB1532;                              
3559:  1ezj-A  2.3  2.8   65   114    5   MOLECULE: NUCLEOCAPSID PHOSPHOPROTEIN;                               
3560:  7eaa-C  2.3  4.6   71   114    1   MOLECULE: RB1-INDUCIBLE COILED-COIL PROTEIN 1;                       
3561:  6exn-D  2.3  6.1   63    97    2   MOLECULE: U2 SNRNA;                                                  
3562:  6ff7-K  2.3  3.7   74   213    4   MOLECULE: RNA-BINDING MOTIF PROTEIN, X-LINKED 2;                     
3563:  7ctp-A  2.3  8.7  110   553   10   MOLECULE: PROTEIN NIBAN 2;                                           
3564:  6ys4-A  2.3  4.6   70   103    7   MOLECULE: SPINDLE ASSEMBLY ABNORMAL PROTEIN 6 HOMOLOG;               
3565:  3mqb-A  2.3  4.3   70   109    4   MOLECULE: BONE MARROW STROMAL ANTIGEN 2;                             
3566:  5krw-A  2.3  6.2   82   155    6   MOLECULE: FLAGELLAR PROTEIN FLIT,FLAGELLAR HOOK-ASSOCIATED           
3567:  6zpj-A  2.3  5.0   68   110    4   MOLECULE: LEISHMANIA MEXICANA KKT4;                                  
3568:  6wti-B  2.3  9.6   98   262    5   MOLECULE: CYTOCHROME O UBIQUINOL OXIDASE, SUBUNIT I;                 
3569:  6z8h-A  2.3  9.0  106   351    3   MOLECULE: VARIANT SURFACE GLYCOPROTEIN MITAT 1.13;                   
3570:  4ams-A  2.3  7.2   79   367    3   MOLECULE: MG662;
[truncated: 3,698,235 more chars]
