# Supplementary material for: Surface ID: a geometry-aware system for protein molecular surface comparison
Source: Bioinformatics. 2023 Apr 17;39(4):btad196. doi: 10.1093/bioinformatics/btad196 (PMC10133531; doi:10.1093/bioinformatics/btad196)
Supplement: btad196_Supplementary_Data [file btad196_supplementary_data.zip › test.txt]

pdb
1dqj_C
1fsk_A
1k4c_C
1r3j_C
1xcq_MQ
1za3_S
2b2x_A
2h3n_B
2r9h_A
2vdn_A
2yss_C
3g6d_A
3gb7_C
3gjf_DF
3hae_PR
3jwd_B
3p30_A
3ri5_B
3u2s_G
3zdy_AD
4cmh_A
4dke_B
4dvr_G
4eiz_A
4ffv_A
4grw_B
4i9w_A
4jm2_E
4liq_E
4lvo_A
4n1e_I
4nnp_A
4nzr_M
4r8w_AB
4rfn_A
4rrp_P
4ut9_D
4uta_A
4wfe_B
4xny_G
4xp1_A
4y5v_F
4ydl_G
4z5r_N
4zpv_R
5bk1_B
5bo1_A
5e0q_B
5e5m_C
5f1k_B
5hj3_GH
5hvg_A
5ihl_F
5j3h_E
5jmo_B
5m2i_E
5m2m_G
5o04_B
5t5n_B
5vxl_A
6ad7_A
6bit_G
6cmi_B
6e63_A
6erx_K
6ewb_C
6f2g_A
6f2w_A
6fe4_D
6h5n_A
6h70_B
6hjx_D
6iut_A
6jb2_B
6k5f_B
6k68_L
6mb3_E
6mft_C
6ml8_A
6mu7_G
6n5e_B
6nnf_G
6oe4_D
6oej_G
6opo_J
6rnk_A
6rpj_A
6rvc_B
6svl_N
6svl_Q
6vi4_B
6w0f_C
6wbv_A
6wir_C
6xc3_C
6y9b_C
6zxn_A
7c01_A
7chb_R
7jmo_A
