# Supplementary material for: Surface ID: a geometry-aware system for protein molecular surface comparison
Source: Bioinformatics. 2023 Apr 17;39(4):btad196. doi: 10.1093/bioinformatics/btad196 (PMC10133531; doi:10.1093/bioinformatics/btad196)
Supplement: btad196_Supplementary_Data [file btad196_supplementary_data.zip › train.txt]

pdb
1a14_N
1a2y_C
1adq_A
1ahw_C
1ahw_F
1ar1_B
1bgx_T
1bj1_V
1bj1_W
1bql_Y
1bvk_C
1bvk_F
1bzq_A
1bzq_B
1bzq_C
1bzq_D
1c08_C
1cz8_V
1cz8_W
1dee_G
1dee_H
1e6j_P
1egj_A
1eo8_A
1ezv_E
1fbi_X
1fbi_Y
1fdl_Y
1fe8_A
1fe8_B
1fe8_C
1fj1_E
1fns_A
1fsk_D
1fsk_G
1fsk_J
1g6v_A
1g7h_C
1g7i_C
1g7j_C
1g7l_C
1g7m_C
1g9m_G
1g9n_G
1gc1_G
1h0d_C
1hez_E
1hys_B
1i9r_A
1i9r_B
1i9r_C
1ic5_Y
1ic7_Y
1iqd_C
1j1o_Y
1j1p_Y
1j1x_Y
1j5o_B
1jhl_A
1jps_T
1jrh_I
1k4d_C
1kb5_AB
1kb9_E
1ken_A
1ken_CE
1kip_C
1kiq_C
1kir_C
1kxq_A
1kxq_B
1kxq_C
1kxq_D
1kxt_A
1kxt_C
1kxt_E
1kxv_A
1kxv_B
1kyo_E
1kyo_P
1lk3_A
1lk3_B
1mhp_A
1mhp_B
1mlc_E
1mlc_F
1n5y_B
1n6q_B
1n8z_C
1nby_C
1nbz_C
1ncb_N
1ncc_N
1ncd_N
1ndg_C
1ndm_C
1nfd_B
1nfd_D
1nma_N
1nmb_N
1nmc_A
1nmc_N
1nsn_S
1oak_A
1oaz_A
1oaz_B
1op9_B
1orq_C
1ors_C
1osp_O
1ots_A
1ots_B
1ott_A
1ott_B
1otu_A
1otu_B
1p2c_C
1p2c_F
1p84_E
1pkq_E
1pkq_J
1qfw_A
1qle_B
1r0a_B
1r3i_C
1r3k_C
1r3l_C
1ri8_B
1rjl_C
1rzj_G
1rzk_G
1s5h_C
1s78_A
1s78_B
1sy6_A
1t03_B
1tpx_A
1tqb_A
1tqc_A
1tzh_V
1tzh_W
1tzi_V
1ua6_Y
1uac_Y
1uj3_C
1v7m_V
1v7m_X
1v7n_V
1v7n_X
1v7n_Z
1vfb_C
1w72_AC
1w72_DF
1wej_F
1xcq_LP
1xcq_NP
1xcq_S
1xct_LP
1xct_MQ
1xf5_LP
1xf5_Q
1xgp_C
1xgq_C
1xgr_C
1xgt_C
1xgu_C
1xiw_AF
1xiw_BE
1yjd_C
1ymh_E
1ymh_F
1ynt_EF
1ynt_G
1yqv_Y
1yy9_A
1yyl_G
1yyl_P
1yym_G
1yym_P
1z3g_A
1z3g_B
1za3_R
1zmy_L
1ztx_E
1zv5_L
1zvy_B
1zwi_C
2adf_A
2aep_A
2aeq_A
2arj_Q
2arj_R
2b2x_B
2b4c_CG
2bdn_A
2bob_C
2bse_A
2bse_B
2bse_C
2cmr_A
2dd8_S
2dqc_Y
2dqd_Y
2dqe_Y
2dqf_C
2dqf_F
2dqg_Y
2dqh_Y
2dqj_Y
2dwd_C
2dwe_C
2eiz_C
2eks_C
2exw_A
2exw_B
2exy_A
2exy_B
2fd6_U
2fed_A
2fed_B
2fee_A
2fee_B
2fjg_V
2fjg_W
2fjh_V
2fjh_W
2h2p_A
2h2p_B
2h2s_A
2h2s_B
2h3n_D
2h8p_C
2h9g_R
2h9g_S
2hfe_C
2hg5_C
2hjf_C
2hlf_A
2hlf_B
2hmi_B
2ht2_A
2ht2_B
2ht3_A
2ht3_B
2ht4_A
2ht4_B
2htk_A
2htk_B
2htl_A
2htl_B
2hvj_C
2hvk_C
2i5y_G
2i5y_P
2i60_G
2i60_P
2i9l_I
2i9l_J
2i9l_K
2i9l_L
2ibz_E
2iff_Y
2ih1_C
2ih3_C
2itc_C
2itd_C
2j88_A
2jel_P
2jk5_C
2nlj_C
2nr6_A
2nr6_B
2nxy_A
2nxz_A
2ny0_A
2ny1_A
2ny2_A
2ny3_A
2ny4_A
2ny5_G
2ny6_A
2ny7_G
2nyy_A
2oz4_A
2p42_A
2p42_C
2p43_A
2p44_A
2p45_A
2p46_A
2p46_C
2p47_A
2p48_A
2p49_A
2p4a_A
2p4a_C
2p7t_C
2q8a_A
2q8b_A
2qad_A
2qad_E
2qqk_A
2qql_A
2qqn_A
2qr0_C
2qr0_D
2qr0_I
2qr0_J
2qr0_O
2qr0_P
2qr0_U
2qr0_V
2r0l_A
2r29_A
2r4r_A
2r4s_A
2r56_A
2r56_B
2r9h_B
2uzi_R
2vc2_A
2vdk_A
2vdl_A
2vdm_A
2vdo_A
2vdp_A
2vdq_A
2vdr_A
2vh5_R
2vir_C
2vis_C
2vit_C
2vxq_A
2vxs_A
2vxs_B
2vxs_C
2vxs_D
2vxt_I
2w0f_C
2w9e_A
2wzp_A
2wzp_B
2wzp_C
2wzp_G
2wzp_H
2wzp_I
2x89_D
2x89_EG
2x89_F
2xqb_A
2xqy_A
2xqy_E
2xra_A
2xt1_A
2xtj_A
2xv6_A
2xv6_C
2xwt_C
2xxm_A
2ybr_C
2ybr_F
2ybr_I
2yc1_C
2yc1_F
2zch_P
2zck_P
2zcl_P
2zjs_Y
2zuq_A
2zuq_D
3a67_Y
3a6b_Y
3a6c_Y
3ab0_A
3ab0_D
3b2u_E
3b2u_I
3b2u_M
3b2u_P
3b2u_V
3b9k_B
3b9k_F
3bdy_V
3be1_A
3bgf_A
3bgf_S
3bn9_A
3bn9_B
3bsz_E
3bsz_F
3bt2_U
3c09_A
3cfi_B
3cfi_E
3cfi_H
3cfi_K
3csy_IJ
3csy_KL
3csy_MN
3cvh_AC
3cvh_MO
3cx5_E
3cx5_P
3cxh_E
3cxh_P
3d85_C
3d9a_C
3det_A
3det_B
3dvg_XY
3dvn_UV
3dvn_XY
3ejy_A
3ejy_B
3ejz_A
3ejz_B
3eo1_C
3eo1_F
3eo1_I
3eo1_L
3eoa_I
3eoa_J
3ezj_A
3ezj_C
3ezj_E
3ezj_G
3f5w_C
3f7v_C
3f7y_C
3fb5_C
3fb6_C
3fb7_C
3fb8_C
3fmg_A
3g04_C
3g6j_AB
3g6j_CD
3g9a_A
3gbm_AB
3gbm_CD
3gbn_AB
3gi8_C
3gi9_C
3gjf_AC
3grw_A
3h3b_B
3h42_AB
3hae_AC
3hae_DF
3hae_JM
3hb3_B
3hfm_Y
3hi1_G
3hi1_J
3hi6_A
3hi6_B
3hmx_A
3hpl_C
3i50_E
3idx_G
3idy_A
3idy_G
3iga_C
3iu3_I
3iu3_J
3iu3_K
3jwd_A
3k1k_A
3k1k_B
3k2u_A
3k74_A
3k7u_C
3k80_C
3k80_D
3k81_C
3k81_D
3kj4_D
3kj6_A
3klh_B
3kr3_D
3ks0_A
3ks0_B
3l5w_I
3l5w_J
3l5x_A
3l5y_A
3ld8_A
3ldb_A
3lev_A
3lh2_S
3lh2_T
3lh2_U
3lh2_V
3lhp_S
3lhp_T
3liz_A
3lqa_CG
3lzf_A
3ma9_A
3mac_A
3mj9_A
3mxw_A
3n85_A
3ncy_AB
3ncy_CD
3nfp_I
3nfp_K
3ngb_A
3ngb_D
3ngb_G
3ngb_I
3nh7_A
3nh7_B
3nh7_C
3nh7_D
3nid_AD
3nid_C
3nif_AD
3nif_C
3nig_AD
3nig_C
3nps_A
3o0r_BC
3o2d_A
3ogo_A
3ogo_B
3ogo_C
3opz_A
3opz_B
3opz_C
3or6_C
3or7_C
3p0g_A
3p0y_A
3p9w_C
3p9w_E
3p9w_G
3pgf_A
3pnw_C
3pnw_F
3pnw_I
3pnw_L
3pnw_O
3pnw_R
3pnw_U
3pnw_X
3q1s_I
3q3g_E
3q3g_G
3q3g_I
3q3g_L
3qa3_E
3qa3_G
3qa3_I
3qa3_L
3qsk_A
3qum_P
3qum_Q
3qwo_C
3qwo_P
3r1g_B
3raj_A
3rhw_A
3rhw_B
3rhw_C
3rhw_D
3rhw_E
3ri5_A
3ri5_C
3ri5_D
3ri5_E
3rif_A
3rif_B
3rif_C
3rif_D
3rif_E
3rjq_A
3rkd_A
3rkd_B
3ru8_X
3rvv_A
3rvw_A
3rvx_A
3s35_X
3s36_X
3s37_X
3s88_IJ
3sdy_AB
3se8_G
3se9_G
3skj_E
3skj_F
3sm5_A
3sm5_C
3sm5_E
3sn6_AB
3so3_A
3sob_B
3sqo_A
3stb_C
3stb_D
3stl_C
3stz_C
3t2n_A
3t2n_B
3t3m_AD
3t3m_C
3t3p_AD
3t3p_C
3tt1_A
3tt1_B
3tt3_A
3u2s_C
3u30_A
3u30_D
3u4e_G
3u4e_J
3u7y_G
3u9p_C
3u9p_D
3u9u_F
3uaj_A
3uaj_B
3ubx_A
3ubx_D
3uc0_A
3uc0_B
3ux9_A
3ux9_C
3uzq_B
3uzv_A
3v0a_A
3v4p_AB
3v4p_CD
3v4v_AB
3v4v_CD
3v6o_B
3v6z_E
3v6z_F
3v7a_A
3v7a_B
3ve0_IJ
3vg9_A
3vi3_B
3vi3_D
3vi4_B
3vi4_D
3vrl_C
3vrl_D
3w2d_A
3w9e_C
3wd5_A
3wfb_BC
3wfc_BC
3wfd_BC
3wfe_BC
3wih_A
3wih_B
3wkm_A
3wkm_B
3wlw_A
3wlw_B
3wsq_A
3wxv_A
3wxw_A
3x3f_A
3zdx_AD
3zdx_C
3zdy_C
3zdz_AD
3zdz_C
3ze0_AD
3ze0_C
3ze1_AD
3ze1_C
3ze2_A
3ze2_C
3zkq_A
3zks_A
3zkx_A
3zlq_A
3zlq_B
3ztj_AB
3ztj_CD
3ztj_EF
3ztn_AB
4aei_A
4aei_B
4aei_C
4al8_C
4ala_C
4am0_Q
4am0_R
4am0_S
4am0_T
4bel_A
4bel_B
4bfb_A
4bfb_B
4bz1_A
4bz2_A
4c57_A
4c57_B
4c58_A
4c59_A
4cad_C
4cad_F
4cad_I
4cad_L
4cdg_A
4cdg_B
4cni_C
4cni_D
4d3c_A
4d9q_A
4d9q_B
4d9r_A
4d9r_B
4dag_A
4dgi_A
4dk3_C
4dk3_D
4dk6_C
4dk6_D
4dka_CD
4dke_A
4dkf_A
4dkf_B
4dn4_M
4dqo_C
4dtg_K
4dw2_U
4edw_V
4edx_V
4edx_W
4eig_A
4eiz_B
4ej1_A
4ej1_B
4ene_B
4ers_A
4etq_C
4etq_X
4f15_D
4f15_G
4f2m_E
4f2m_F
4f37_A
4f37_B
4f3f_C
4ffv_B
4ffw_A
4ffw_B
4ffy_A
4fg6_A
4fg6_B
4fhb_A
4fp8_A
4fp8_B
4fp8_C
4fp8_D
4fqi_AB
4g3y_C
4g6j_A
4g6m_A
4g7v_S
4g7y_S
4gft_A
4gms_A
4gms_C
4gms_E
4grw_A
4grw_B
4grw_C
4grw_D
4gxu_A
4gxu_C
4gxu_E
4gxu_G
4gxu_I
4gxu_K
4h88_A
4h8w_G
4hc1_A
4hc1_B
4hcr_A
4hcr_B
4hf5_A
4hfu_A
4hg4_A
4hg4_B
4hg4_C
4hg4_Eb
4hg4_G
4hg4_H
4hj0_A
4hj0_B
4hjg_EH
4hjj_A
4hkx_E
4hkz_EH
4hlz_AB
4hlz_CD
4hlz_EF
4ht1_T
4hwb_A
4i13_A
4i18_C
4i18_R
4i1n_A
4i2x_E
4i2x_F
4i3r_G
4i3s_G
4i77_Z
4i9w_B
4idj_A
4iof_A
4iof_B
4ioi_EH
4irz_A
4j4p_A
4j4p_B
4jan_G
4jan_I
4jb9_G
4jdt_G
4jkp_G
4jlr_S
4jm2_E
4jpk_A
4jpv_G
4jpw_G
4jqi_AV
4jr9_A
4jre_A
4jre_D
4jzj_C
4jzj_D
4k2u_A
4k2u_B
4k3j_B
4k8r_AB
4k8r_B
4k94_C
4k9e_C
4kdt_C
4kdt_D
4kfz_A
4kfz_B
4kht_A
4khx_A
4ki5_M
4kjp_A
4kjp_B
4kjq_A
4kjq_B
4kjw_A
4kjw_B
4kk5_A
4kk5_B
4kk6_A
4kk6_B
4kk8_A
4kk8_B
4kk9_A
4kk9_B
4kka_A
4kka_B
4kkb_A
4kkb_B
4kkc_A
4kkc_B
4kkl_A
4kkl_B
4kml_A
4krl_A
4krm_A
4krm_C
4krm_E
4krm_G
4krm_I
4krm_K
4krp_A
4kv5_A
4kv5_B
4kv5_C
4kv5_D
4kvn_A
4kxz_A
4kxz_B
4kxz_D
4kxz_E
4laj_AD
4laj_BC
4laj_FG
4laj_JK
4lbe_C
4lcu_C
4lde_A
4ldl_A
4ldo_A
4leo_C
4lf3_C
4lf3_F
4lmq_D
4lmq_F
4lou_A
4lou_B
4lsp_G
4lsq_G
4lsr_G
4lss_G
4lst_G
4lsu_G
4lsv_G
4lu5_A
4lu5_B
4lvh_A
4lvh_D
4lvh_G
4lvh_J
4lvn_A
4m1g_AB
4m3k_A
4m48_A
4m5z_A
4m62_S
4m62_T
4m7l_T
4m8q_C
4ma7_A
4ma8_C
4msw_C
4mwf_C
4mwf_D
4mxv_A
4mxv_B
4mxv_D
4n1c_C
4n1e_I
4n1e_J
4n1e_K
4n1e_L
4n1h_A
4n1h_C
4n9o_A
4nbx_A
4nby_A
4nbz_A
4nbz_C
4nc0_A
4nc1_A
4nc1_B
4nc2_A
4nnp_B
4np4_A
4nzt_M
4o58_A
4o9h_A
4od2_S
4odx_X
4odx_Y
4ogx_A
4ogy_A
4ogy_B
4oii_A
4oii_B
4okv_E
4okv_F
4olu_G
4olv_G
4olx_G
4oly_G
4olz_G
4om0_G
4om1_G
4oqt_A
4orz_B
4ot1_A
4p59_A
4pd4_E
4pir_A
4pir_B
4pir_C
4pir_D
4pir_E
4plj_A
4plj_B
4pou_A
4pp1_A
4pp1_B
4pp2_E
4pp2_F
4ps4_A
4py8_AB
4qci_C
4qci_D
4qhu_C
4qhu_D
4qkx_A
4qo1_B
4qti_U
4qww_A
4qww_B
4r2g_A
4r2g_E
4r2g_K
4r2g_O
4rdq_A
4rdq_B
4rdq_C
4rdq_D
4rdq_E
4rfn_G
4rfo_G
4rgm_A
4rgm_S
4rgn_A
4rgn_S
4rgo_S
4rrp_M
4rrp_N
4rrp_O
4rrp_Q
4rrp_R
4rwy_A
4rx4_E
4rx4_G
4s10_C
4s10_D
4s1q_G
4s1r_G
4s1s_G
4tsa_A
4tsb_A
4tsc_A
4ttd_A
4ttd_B
4tvp_B
4tvp_G
4tvs_B
4u0r_A
4u1g_A
4u1g_D
4u3x_B
4u3x_D
4u6h_E
4u6h_J
4u6v_A
4u6v_B
4uao_A
4ut6_A
4ut6_B
4ut9_A
4ut9_B
4ut9_C
4uta_B
4uu9_C
4uu9_D
4uuj_C
4uv7_A
4w2o_B
4w2o_D
4w2o_F
4w2o_H
4w2q_B
4w2q_D
4w2q_F
4w2q_H
4w6w_A
4w6y_A
4web_E
4wem_A
4wen_A
4weu_A
4weu_B
4wfe_A
4wff_A
4wff_B
4wfh_A
4wfh_B
4wgv_A
4wgv_C
4wgw_A
4wgw_C
4wuu_AC
4wv1_F
4x7c_A
4x7c_B
4x7d_A
4x7e_A
4x7e_B
4x7f_A
4x7f_B
4xak_A
4xak_B
4xmp_G
4xnm_C
4xnm_D
4xnq_C
4xnq_D
4xnu_A
4xnx_A
4xnz_A
4xnz_D
4xnz_G
4xp4_A
4xp5_A
4xp6_A
4xp9_C
4xpa_A
4xpf_A
4xph_A
4xrc_C
4xrc_D
4xt1_A
4xtr_A
4xtr_B
4xvs_G
4xvt_G
4xvu_A
4xvu_B
4xvu_G
4xvu_H
4xwg_A
4xwo_A
4xwo_B
4xwo_G
4xwo_H
4xwo_M
4xwo_N
4xwo_S
4xwo_T
4xzu_G
4xzu_M
4y5v_C
4y5v_I
4y5x_C
4y5x_F
4y5x_I
4y5x_L
4y5y_C
4y5y_F
4y7m_C
4y7m_D
4y8d_A
4y8d_B
4ybl_A
4ybl_G
4ybq_A
4ybq_B
4yc2_A
4yc2_G
4ydi_G
4ydj_G
4ydj_I
4ydk_G
4ydl_A
4ye4_G
4yfl_E
4yfl_G
4yga_A
4yga_C
4yga_E
4yga_G
4yjz_E
4yk4_A
4yk4_E
4ypg_C
4ypg_D
4ywg_G
4ywg_Q
4yx2_A
4yxh_A
4yxk_A
4yxl_A
4yzf_A
4yzf_B
4yzf_C
4yzf_D
4z5r_D
4z5r_E
4z5r_F
4z5r_G
4z5r_H
4z5r_I
4z5r_X
4z9k_A
4zff_C
4zff_D
4zfg_A
4zpt_R
4zpt_S
4zpv_S
4zs7_A
4zso_E
4zso_F
4zxb_E
5anm_E
5anm_F
5anm_G
5b71_E
5b71_F
5b8c_C
5b8c_F
5b8c_I
5b8c_L
5bjz_A
5bjz_B
5bk1_A
5bk2_A
5bk2_B
5bo1_B
5bop_B
5bop_D
5boz_A
5boz_B
5boz_C
5boz_D
5boz_E
5boz_F
5bvp_I
5c0n_A
5c0n_B
5c0r_A
5c1m_A
5c2u_A
5c3l_ABC
5c7x_A
5c7x_B
5cba_E
5cba_F
5cbe_E
5cbe_F
5cd5_A
5cez_B
5cez_G
5cjo_A
5cus_A
5cus_B
5cus_C
5czv_A
5czx_A
5czx_B
5d1q_E
5d1x_E
5d1z_I
5d1z_J
5d70_A
5d71_A
5d72_A
5d72_B
5d8j_A
5d93_A
5d93_D
5d96_A
5d96_D
5da0_A
5dfv_A
5dfv_B
5dfw_A
5dhv_M
5dhv_N
5dhy_C
5dhy_M
5dmj_A
5dmj_D
5do2_A
5do2_B
5dum_A
5dup_A
5dur_A
5dur_C
5e1a_C
5e1h_A
5e5m_A
5e5m_E
5e5m_G
5e7f_G
5e7f_H
5e7f_I
5e8e_H
5e94_G
5e94_H
5ebl_C
5ebm_C
5ebw_C
5ec1_C
5ec2_C
5eii_G
5eii_I
5en2_C
5esv_E
5esv_F
5esv_G
5eu7_A
5eu7_B
5f1k_A
5f1o_A
5f21_A
5f3b_C
5f3b_D
5f3h_I
5f3h_J
5f3h_K
5f3h_L
5f7k_A
5f7k_B
5f7l_A
5f7l_C
5f7m_A
5f7m_B
5f7n_A
5f7n_B
5f7w_A
5f7w_B
5f7y_A
5f7y_B
5f8q_A
5f8q_B
5f8r_A
5f8r_B
5f93_A
5f93_B
5f93_E
5f93_G
5f96_G
5f97_A
5f97_B
5f97_C
5f97_D
5f9a_A
5f9d_A
5f9o_G
5f9w_A
5f9w_G
5fb8_C
5fcu_G
5fec_D
5fec_I
5fv1_V
5fv1_W
5fv2_V
5fv2_W
5fyl_B
5fyl_G
5g5r_A
5g5x_A
5ggr_Y
5ggr_Z
5ggs_Y
5ggs_Z
5ggt_A
5ggv_Y
5gjs_AB
5gjt_AB
5gmq_A
5grj_A
5gru_A
5gs0_A
5gs0_B
5gux_BC
5gxb_A
5gzo_A
5gzo_B
5h35_C
5h35_D
5h35_E
5hbt_B
5hbv_B
5hd8_A
5hd8_B
5hdq_A
5hgg_A
5hgg_B
5hhv_A
5hhx_A
5hi3_A
5hi3_B
5hi4_A
5hi4_B
5hi5_A
5hi5_B
5hj3_CD
5hj3_KL
5hj3_OP
5hvf_A
5hvg_C
5hys_G
5hys_I
5hys_J
5hys_K
5i6x_A
5i73_A
5i74_A
5i75_A
5i9q_A
5ies_C
5if0_G
5if0_I
5ihl_A
5ihl_H
5ikc_M
5ikc_N
5imk_A
5iml_A
5imm_A
5imo_A
5ip4_D
5ip4_E
5iwl_C
5iwl_D
5j13_A
5j1s_AB
5j1t_AB
5j56_A
5j57_A
5j9p_C
5ja8_A
5ja8_C
5ja8_E
5ja9_C
5ja9_D
5jds_A
5jhl_A
5jmo_A
5jq6_A
5jqh_A
5jqh_B
5jxe_A
5jz7_A
5jz7_B
5jz7_E
5jz7_F
5k59_A
5k59_B
5k9k_F
5k9k_I
5k9o_F
5k9o_I
5kjr_G
5kvd_E
5kve_E
5kvf_E
5kvg_E
5kw9_A
5kzc_A
5kzc_C
5kzc_F
5l0q_A
5l0q_D
5l21_A
5l6y_C
5lbs_A
5lbs_B
5lcv_AB
5ldn_A
5lhn_A
5lhp_A
5lhq_A
5lhr_A
5lqb_A
5lsp_A
5lsp_P
5lwf_A
5lwf_B
5lwy_A
5lxa_A
5lxg_A
5m14_A
5m15_A
5m2i_A
5m2i_B
5m2i_C
5m2i_D
5m2i_F
5m2j_A
5m2m_A
5m2m_B
5m2m_C
5m2m_I
5m2m_M
5m30_A
5m30_B
5m30_C
5m94_A
5m94_C
5m95_A
5m95_C
5mes_A
5mev_A
5mhr_B
5mhr_C
5mhr_D
5mhr_E
5mhr_F
5mi0_A
5mje_A
5mo9_X
5mp2_A
5mp2_B
5mvz_U
5mvz_V
5mwn_A
5mwn_B
5mwn_C
5my6_A
5mzv_A
5n7w_X
5n7w_Y
5n88_D
5n88_E
5nbl_AD
5nbl_BC
5nbm_AD
5nbm_BC
5ngv_A
5nh3_A
5nh3_B
5nhr_C
5nhr_D
5nmv_K
5nqw_A
5nqw_B
5nuz_C
5nuz_D
5o02_A
5o03_A
5o03_B
5o04_A
5o04_B
5o05_A
5o05_B
5o0w_A
5o0w_B
5o0w_C
5o0w_D
5o14_A
5o14_B
5o1r_A
5o1r_B
5o2u_A
5o2u_C
5o4g_C
5o4o_C
5ob5_A
5oca_AB
5occ_A
5ojm_A
5ojm_B
5ojm_C
5ojm_D
5ojm_E
5omn_B
5otj_C
5otj_D
5ovw_A
5ovw_B
5ovw_C
5ovw_D
5ovw_E
5ovw_F
5sv3_B
5sv3_D
5sx4_M
5sx4_N
5sx5_M
5sx5_N
5sy8_O
5t29_O
5t3z_G
5t5b_E
5t5b_O
5t5f_A
5t5n_A
5t5n_C
5t5n_D
5t5n_E
5t6l_G
5t6l_I
5t80_G
5t85_G
5te4_G
5te6_G
5te7_G
5tfw_O
5th9_A
5th9_C
5tih_A
5tjw_A
5tl5_A
5tlj_X
5tlk_X
5tlk_Y
5toj_A
5toj_B
5toj_C
5tpn_A
5tpw_AB
5tq0_AB
5tq2_AB
5tru_C
5tud_A
5tud_D
5tz2_C
5tzu_C
5u3d_E
5u4l_A
5u4m_A
5u5f_CE
5u5m_CE
5u6a_CE
5u7m_B
5u7m_G
5u7o_B
5u7o_G
5u8q_A
5u8r_A
5ucb_B
5udc_A
5udc_D
5udc_F
5uea_D
5uea_X
5uek_A
5uem_G
5ug0_A
5ugy_A
5ugy_C
5ugy_E
5ukr_G
5umn_A
5umn_B
5usf_A
5usf_B
5ush_A
5usi_X
5usi_Y
5usl_A
5usl_X
5uty_B
5utz_A
5utz_D
5utz_E
5utz_I
5uwe_GN
5v7j_B
5v7j_G
5vag_A
5vak_A
5van_A
5vaq_A
5vcn_A
5vcn_B
5vco_E
5vco_F
5veb_X
5veb_Y
5vgj_G
5vic_E
5vig_G
5vig_Z
5vjo_E
5vjo_F
5vjq_I
5vjq_J
5vjq_K
5vjq_L
5vk6_C
5vkd_A
5vke_C
5vkh_C
5vl3_Q
5vl3_R
5vl3_S
5vl3_T
5vl7_B
5vlp_A
5vnw_A
5vob_BD
5vpg_A
5vph_A
5vpl_A
5vta_A
5vta_B
5vta_C
5vta_D
5vxk_A
5vxm_A
5vyf_C
5vyf_F
5w06_T
5w08_A
5w08_B
5w08_C
5w08_D
5w08_E
5w08_F
5w0d_A
5w0k_A
5w0k_C
5w2b_A
5w3e_ABC
5w3l_ABC
5w3m_ABC
5w3o_ABC
5w5x_A
5w5z_A
5w6d_B
5w6d_G
5w6g_A
5wb9_G
5whk_AB
5wi9_A
5wi9_B
5wk3_A
5wk3_B
5wk3_C
5wk3_D
5wt9_G
5wux_E
5wux_F
5wux_G
5x0t_E
5x0t_F
5x8l_A
5x8l_B
5x8l_C
5x8l_D
5x8l_E
5x8m_A
5xez_A
5xez_B
5xf1_A
5xf1_B
5xhv_A
5xhv_E
5xj3_C
5xj3_F
5xj3_I
5xj3_L
5xj4_A
5xjm_A
5xku_A
5xmh_B
5xwd_A
5xxy_A
5y11_C
5y2l_AB
5y7z_A
5y7z_B
5y80_A
5y9j_A
5yoy_A
5yoy_B
5yoy_C
5yoy_J
5yoy_K
5yoy_L
5ywy_A
5yy5_A
5zs0_C
6a0z_A
6a3w_C
6a3w_F
6a3w_I
6a3w_L
6a4k_A
6a4k_B
6a4k_C
6a4k_D
6a67_A
6a67_B
6a77_A
6a78_B
6a79_A
6a79_B
6ad7_B
6ad8_A
6ad8_B
6ada_A
6ada_B
6adb_A
6adb_B
6adc_A
6adc_B
6al0_A
6al1_A
6al5_A
6aod_C
6apb_AC
6app_B
6aq7_A
6ayz_A
6ayz_M
6az2_B
6az2_D
6azz_A
6azz_D
6b08_A
6b0g_E
6b0h_I
6b0h_J
6b0n_G
6b0s_C
6b3j_AB
6b3s_A
6b3s_B
6b3s_E
6b3s_I
6b73_A
6b73_B
6b9j_X
6b9j_Y
6b9y_CE
6b9z_CE
6bae_CE
6bah_CE
6bck_G
6bdz_A
6bf4_A
6bf4_G
6bfq_G
6bfq_I
6bfq_J
6bfq_K
6bfs_C
6bft_C
6bft_G
6bgt_C
6bit_H
6bkb_E
6bkc_E
6bkd_E
6bp2_A
6bpa_A
6bpa_D
6bpc_A
6bpc_D
6bpe_A
6bpe_D
6bpe_G
6by2_C
6by3_C
6c5w_A
6c5w_B
6c6y_R
6c6y_S
6c6z_A
6c6z_B
6c9u_A
6c9w_A
6cbv_B
6cf2_FG
6cmg_A
6crk_ABG
6cse_C
6cse_M
6csf_C
6csf_M
6csy_A
6cw2_CD
6cw3_EF
6cw3_GH
6cwg_A
6cwg_C
6cyf_A
6cyf_B
6cyf_I
6cyf_Q
6d0u_A
6d0u_B
6d0u_G
6d0u_J
6d2p_C
6dbf_A
6dbg_B
6dc5_A
6dc5_D
6dc5_G
6dde_AB
6ddr_C
6ddv_C
6dfi_E
6dfj_E
6dkj_C
6dkj_D
6do1_A
6do1_B
6e1k_A
6e1k_B
6e3h_AB
6e3y_AB
6e4x_B
6e56_A
6e56_D
6e62_A
6e62_P
6e63_P
6ehg_AB
6ejg_A
6ejg_B
6elu_A
6elu_D
6elu_G
6elu_J
6eqi_AC
6erx_A
6erx_B
6erx_C
6erx_J
6erx_L
6eti_A
6eti_B
6ewb_A
6ewb_B
6ewb_D
6ey0_A
6ey0_B
6ey0_C
6ey0_D
6ey6_A
6ey6_B
6ey6_C
6ey6_D
6ey6_E
6ey6_F
6ey6_G
6ey6_H
6f5g_A
6fax_R
6fe4_A
6fe4_B
6fe4_C
6fe4_E
6fgb_AB
6flb_G
6flc_G
6flc_I
6fuz_A
6fv0_A
6fxn_A
6fxn_B
6fxn_C
6fxn_J
6fxn_K
6fxn_L
6fy1_G
6fy1_X
6fyt_AB
6fyw_AB
6gci_A
6gjq_A
6gjq_E
6gjq_G
6gjs_A
6gju_A
6gk4_A
6gk4_D
6gkd_A
6gkd_F
6gkd_I
6gkd_L
6gkd_O
6gkd_R
6gku_A
6glw_A
6glw_B
6glx_A
6glx_B
6gs1_A
6gs4_A
6gs7_A
6gv1_A
6gv4_AB
6gwn_A
6gwp_A
6gwq_A
6h02_A
6h15_A
6h15_B
6h16_A
6h1f_B
6h2y_D
6h3t_A
6h3t_B
6h3u_A
6h3u_B
6h5n_D
6h6y_A
6h70_A
6h71_A
6h71_B
6h72_A
6h72_B
6h7j_A
6h7j_B
6h7k_B
6h7l_A
6h7l_B
6h7m_A
6h7m_B
6h7n_A
6h7n_B
6h7o_A
6h7o_B
6her_A
6hf1_A
6hf1_D
6hga_B
6hhc_A
6hhd_A
6hhd_C
6hhu_A
6hig_B
6hjx_A
6hjx_B
6hjx_C
6hjx_E
6hjy_A
6hjy_B
6hjy_C
6hjy_D
6hjy_E
6hug_AE
6huj_AE
6huo_AE
6hxw_A
6hxw_B
6i04_A
6i53_AE
6i6j_A
6i8g_A
6i8s_A
6i8s_B
6i8s_C
6i8s_D
6i9i_C
6i9i_D
6ibb_A
6ibb_C
6ibl_A
6ibl_B
6icc_A
6iea_A
6ieb_A
6ieb_B
6iec_A
6iec_B
6iec_E
6iec_I
6iek_A
6iek_D
6ii8_A
6ii8_C
6ii8_E
6ii9_A
6ii9_E
6ion_A
6ir1_A
6ir2_A
6iuv_A
6iuv_B
6ivz_A
6iw2_A
6iw2_D
6iw2_G
6iw2_J
6iw2_M
6iw2_P
6j11_A
6j11_B
6j11_C
6j14_G
6j15_C
6j15_D
6j5d_A
6j5f_A
6j5g_A
6j6y_A
6j6y_D
6jb5_B
6jb8_B
6jbt_F
6jep_E
6jep_F
6jhs_C
6jjp_C
6jjp_F
6jod_AC
6jsz_A
6k0y_C
6k3m_H
6k5a_A
6k5a_B
6k5d_A
6k5d_B
6k5f_A
6k5i_A
6k5i_B
6k64_C
6k64_H
6k65_A
6k67_B
6k67_D
6k68_E
6k68_H
6k68_I
6k69_B
6k6a_C
6k6a_D
6k6b_B
6knm_B
6ko5_A
6kpf_AB
6kpg_AB
6krz_A
6krz_B
6krz_C
6ks0_A
6ks1_A
6ktr_D
6kyz_A
6kyz_D
6kz0_A
6kz0_D
6kz0_G
6kz0_J
6lfm_AB
6lfo_ABC
6lgw_E
6lgw_F
6li3_ABG
6lr7_A
6lz9_B
6m1i_EF
6m3b_A
6m58_A
6m58_B
6mb3_E
6meh_C
6mei_C
6mej_C
6mek_A
6mek_C
6mf7_A
6mfp_A
6mfp_G
6mft_G
6mg7_G
6mhr_C
6mhr_F
6mi2_C
6mi2_F
6mlk_A
6mlm_A
6mlm_B
6mlm_H
6mpg_2
6mpg_A
6mpg_C
6mpg_D
6mpg_U
6mtj_G
6mto_T
6mtq_T
6mu6_B
6mu6_G
6mu7_B
6mu8_B
6mu8_G
6muf_B
6muf_G
6mug_B
6mug_G
6mvl_A
6mxt_A
6n48_A
6n4b_AB
6n4y_A
6n4y_B
6n4y_C
6n4y_D
6n5b_B
6n5d_A
6n5d_B
6n5d_K
6n5e_A
6n5e_C
6n6b_A
6n81_A
6n81_B
6n8d_A
6n8d_C
6nbf_AB
6nbh_AB
6nfu_C
6nfv_C
6nha_AB
6niy_AB
6nm6_B
6nm6_G
6nmr_E
6nmr_I
6nmr_M
6nmr_S
6nms_C
6nms_S
6nmt_C
6nmu_C
6nmu_S
6nmv_S
6nn3_A
6nnf_B
6nnf_G
6nnj_B
6nnj_G
6nyq_C
6o25_CL
6o25_DG
6o25_H
6o2a_F
6o2a_GN
6o2a_K
6o2a_LM
6o2b_EGJ
6o2b_F
6o2b_K
6o2b_LM
6o39_C
6o3a_E
6o3b_C
6o3b_H
6o3c_A
6o41_N
6o9h_C
6o9h_D
6o9i_C
6obc_A
6obe_A
6obg_A
6obg_B
6obm_A
6obo_A
6obo_B
6oc3_E
6oc3_F
6oca_A
6oca_B
6ocb_A
6ocd_A
6ocd_C
6oe4_A
6oej_A
6oel_BC
6ogx_G
6oij_AB
6okm_R
6okn_E
6okn_R
6okp_D
6okp_E
6okp_F
6opo_A
6opo_D
6oq6_A
6oq7_A
6oq8_A
6oq8_B
6os1_A
6os2_A
6os9_AB
6ot1_B
6ot1_D
6ot1_E
6ot1_O
6ot1_P
6otc_A
6oy4_A
6oya_AB
6oyh_A
6oyh_B
6oyh_C
6oyh_D
6oz2_G
6oz3_G
6oz9_AB
6p3r_E
6p4a_C
6p4b_C
6p4b_D
6p8n_A
6p9h_A
6p9h_B
6p9x_ABG
6p9y_AB
6pa0_C
6pb0_AB
6pb1_AB
6pcu_A
6pcu_D
6pcu_G
6pe8_T
6pe8_U
6phb_E
6phb_I
6phc_E
6phc_I
6phd_C
6phf_E
6phf_G
6pi7_D
6pis_A
6pis_B
6plk_E
6plk_F
6ppg_F
6ppg_G
6pt0_ABC
6pxh_A
6pxh_B
6pze_A
6pzf_A
6pzf_B
6pzw_A
6pzw_B
6pzw_C
6pzw_D
6pzy_A
6pzy_B
6pzy_E
6pzy_F
6q0e_A
6q0h_A
6q0i_A
6q0l_A
6q0o_A
6q18_A
6q1z_A
6q1z_B
6q20_A
6q23_A
6q23_B
6q23_C
6q6z_A
6qb3_A
6qb6_A
6qgw_A
6qgx_A
6qgy_A
6qgy_C
6qig_A
6qup_A
6qx4_A
6qx4_B
6r0x_E
6r0x_F
6r2s_C
6r7t_B
6r8x_A
6rah_B
6rai_B
6raj_B
6rak_B
6ral_B
6rp8_C
6rpj_C
6rpj_E
6rpj_G
6rps_A
6rps_B
6rqm_A
6rtw_A
6rty_A
6rvc_A
6rvc_C
6s3d_M
6s3d_N
6s3d_O
6s3d_P
6s3t_A
6s3t_B
6s3t_S
6s3t_T
6s5a_AD
6s8d_A
6s8d_C
6s8d_E
6s8i_A
6s8i_C
6s8i_E
6s8j_A
6s8j_C
6s8j_E
6sc5_A
6sc6_A
6sc7_A
6sc8_A
6sc9_A
6sge_A
6sge_C
6shg_B
6sni_X
6ssi_A
6ssi_B
6ssi_C
6ssi_D
6ssi_E
6suz_A
6sv2_A
6svl_C
6svl_F
6svl_J
6svl_R
6t3f_F
6t3j_E
6t3j_J
6tej_B
6tko_AB
6tou_G
6txz_A
6txz_B
6txz_C
6txz_D
6tyb_G
6tyl_A
6tyl_F
6tys_A
6tys_B
6tys_E
6u02_A
6u02_B
6u02_E
6u0l_A
6u0l_B
6u0l_C
6u0n_A
6u0n_B
6u0n_C
6u12_A
6u2f_A
6u36_B
6u38_B
6u3i_A
6u51_B
6u51_D
6u52_B
6u52_D
6u54_B
6u55_B
6u6u_R
6u9s_C
6uc6_A
6uc6_B
6udj_G
6udj_J
6udj_P
6uft_A
6uht_A
6uht_B
6ui1_A
6uig_A
6uig_G
6ukj_A
6ul4_A
6ul6_A
6ulf_KP
6um7_A
6um7_E
6um7_I
6urh_C
6urm_C
6urm_F
6uta_C
6uta_E
6uun_AB
6uus_AB
6uva_AB
6uyd_E
6uyf_E
6uyg_E
6uym_E
6uym_F
6uyn_AB
6v4n_I
6v4n_M
6v4n_N
6v4n_W
6v4o_I
6v4o_M
6v4o_N
6v4o_W
6v4p_AB
6v7y_A
6v7z_AB
6v7z_CD
6v8x_A
6v8x_E
6v8x_I
6v8z_A
6v8z_G
6v8z_M
6vcb_AB
6vel_C
6vep_E
6vep_K
6vep_Q
6vep_W
6veq_E
6veq_K
6vgr_B
6vi4_A
6vja_C
6vja_D
6vln_KP
6vn1_A
6vn1_B
6vn1_C
6vn7_AB
6vrh_A
6vzi_B
6vzi_G
6w03_B
6w03_G
6w0g_C
6w0h_C
6w0i_C
6w0j_C
6w16_F
6w41_C
6w4m_GN
6w4s_F
6w7s_A
6waq_B
6waq_D
6war_A
6war_C
6war_E
6war_G
6war_I
6war_K
6war_M
6war_O
6wds_ABC
6wdt_ABC
6wgl_C
6wh9_A
6wh9_D
6wha_BC
6whc_AB
6wio_C
6wmw_B
6wo3_E
6wo4_E
6wo5_E
6wo5_F
6wps_A
6wps_B
6wps_E
6wpw_CDG
6ww5_B
6wwz_AB
6wzg_ABG
6x18_ABG
6x19_AB
6x3s_B
6x3s_D
6x3t_B
6x3t_D
6x3u_B
6x3u_D
6x3v_B
6x3v_D
6x3w_B
6x3w_D
6x3x_B
6x3x_D
6x3z_B
6x3z_D
6x40_B
6x40_D
6x4t_A
6x4t_C
6x9r_AB
6x9s_AB
6x9t_AB
6x9u_AB
6x9v_AB
6xbk_AB
6xbm_AB
6xc2_A
6xc2_Z
6xc3_C
6xc4_A
6xc4_Z
6xc7_A
6xcm_BN
6xcm_CH
6xe1_E
6xkp_A
6xkq_A
6xkr_P
6xw4_A
6xw4_B
6xw5_A
6xw5_B
6xw6_A
6xw6_B
6xw7_A
6xw7_B
6xw7_E
6xw7_F
6xxv_C
6xxv_F
6xzu_B
6xzw_D
6y9b_A
6y9b_B
6yla_A
6yla_E
6ysq_A
6ysq_B
6ywc_C
6ywc_F
6ywd_C
6yz5_E
6z10_A
6z1v_A
6z20_A
6z20_C
6z2l_A
6z2m_A
6z2m_E
6z3p_ABC
6z43_A
6z43_B
6z43_C
6zbp_E
6zh9_E
6zrv_A
6zxn_B
6zxn_C
7a69_A
7a6f_A
7bwj_E
7bxa_A
7bxa_P
7bz5_A
7c01_B
7c2l_A
7c2l_B
7c2l_C
7c61_A
7c6a_A
7c81_AC
7c8w_B
7cai_A
7cai_BC
7can_B
7cfm_ABG
7cfn_AB
7ch4_R
7ch5_R
7chc_R
7che_R
7chf_R
7chh_A
7chh_B
7chh_C
7cmk_AC
7cu5_E
7cu5_Q
7d3s_ABG
7jjo_AB
7jmp_A
7jmw_A
7jn5_F
7joo_C
7jv2_A
7jx3_R
7k43_A
7k43_B
7k43_E
7k8m_E
7k8n_A
7k8s_A
7k8s_B
7k8s_C
7k8t_A
7k8t_B
7k8t_C
7k8z_A
7k8z_C
7k90_A
7k90_B
7k90_C
7k9z_E
