# Supplementary material for: Surface ID: a geometry-aware system for protein molecular surface comparison
Source: Bioinformatics. 2023 Apr 17;39(4):btad196. doi: 10.1093/bioinformatics/btad196 (PMC10133531; doi:10.1093/bioinformatics/btad196)
Supplement: btad196_Supplementary_Data [file btad196_supplementary_data.zip › validate.txt]

pdb
1nca_N
2atk_C
2boc_C
2ypv_A
3b2u_A
3b2u_B
3b2u_S
3csy_OP
3kj4_A
3p9w_A
4ene_A
4fqj_A
4ij3_A
4j6r_G
4lqf_A
4nx3_D
4oga_E
4olw_G
4wv1_C
5hvh_A
5i9q_G
5ja8_G
5lx9_A
5t33_G
5th9_B
5ush_X
5uty_G
5vnw_B
5xmh_A
5yy5_B
6a78_A
6b0a_A
6gjq_C
6h7k_A
6i04_B
6ktr_C
6mtj_B
6os0_A
6q23_D
6u02_J
6u9s_F
6ute_S
6uyd_F
6vgr_A
6wh9_G
6ww5_A
6x1a_AB
6xc7_A
6xkp_B
