# Supplementary material for: Surface ID: a geometry-aware system for protein molecular surface comparison
Source: Bioinformatics. 2023 Apr 17;39(4):btad196. doi: 10.1093/bioinformatics/btad196 (PMC10133531; doi:10.1093/bioinformatics/btad196)
Supplement: btad196_Supplementary_Data [file btad196_supplementary_data.zip › s001A.txt]

# Job: 
# Query: s001A
# No:  Chain   Z    rmsd lali nres  %id PDB  Description
   1:  4fqi-A 45.2  0.0  324   324  100   MOLECULE: HEMAGGLUTININ HA1;                                         
   2:  6cf5-C 43.3  0.4  323   323  100   MOLECULE: HEMAGGLUTININ;                                             
   3:  6cf5-A 43.2  0.5  324   324  100   MOLECULE: HEMAGGLUTININ;                                             
   4:  6cf5-E 43.2  0.4  323   323  100   MOLECULE: HEMAGGLUTININ;                                             
   5:  4bgx-A 42.9  0.3  321   321  100   MOLECULE: HEMAGGLUTININ;                                             
   6:  4bgw-A 42.9  0.3  321   321  100   MOLECULE: HEMAGGLUTININ;                                             
   7:  6cfg-A 42.9  0.3  324   324  100   MOLECULE: HEMAGGLUTININ;                                             
   8:  4kdq-E 42.8  0.4  321   321   96   MOLECULE: HEMAGGLUTININ;                                             
   9:  4bh1-C 42.7  0.7  319   319   95   MOLECULE: HEMAGGLUTININ;                                             
  10:  4bh1-E 42.7  0.8  319   319   95   MOLECULE: HEMAGGLUTININ;                                             
  11:  4bh0-E 42.7  0.4  320   320   95   MOLECULE: HEMAGGLUTININ;                                             
  12:  4kdq-A 42.7  0.4  321   321   96   MOLECULE: HEMAGGLUTININ;                                             
  13:  4kdq-C 42.7  0.4  321   321   96   MOLECULE: HEMAGGLUTININ;                                             
  14:  3gbm-A 42.7  0.3  324   324  100   MOLECULE: HEMAGGLUTININ;                                             
  15:  4k64-A 42.6  0.4  321   321   96   MOLECULE: HEMAGGLUTININ;                                             
  16:  4bgz-C 42.6  0.5  319   319   95   MOLECULE: HEMAGGLUTININ;                                             
  17:  4k64-C 42.6  0.4  321   321   96   MOLECULE: HEMAGGLUTININ;                                             
  18:  4bgz-E 42.6  0.6  320   320   95   MOLECULE: HEMAGGLUTININ;                                             
  19:  4bh1-A 42.6  0.8  319   319   95   MOLECULE: HEMAGGLUTININ;                                             
  20:  6vmz-E 42.6  0.4  322   322  100   MOLECULE: HEMAGGLUTININ;                                             
  21:  5jw4-C 42.6  0.4  321   321   99   MOLECULE: HEMAGGLUTININ;                                             
  22:  4cqs-A 42.6  0.4  321   321   99   MOLECULE: HEMAGGLUTININ HA1;                                         
  23:  4cqr-A 42.6  0.4  321   321   99   MOLECULE: HEMAGGLUTININ HA1;                                         
  24:  4cqu-A 42.6  0.4  321   321   99   MOLECULE: HEMAGGLUTININ HA1;                                         
  25:  4bh0-A 42.5  0.4  319   319   95   MOLECULE: HEMAGGLUTININ;                                             
  26:  4bgz-A 42.5  0.4  319   319   95   MOLECULE: HEMAGGLUTININ;                                             
  27:  4k62-A 42.5  0.4  321   321   96   MOLECULE: HEMAGGLUTININ;                                             
  28:  4k62-C 42.5  0.4  321   321   96   MOLECULE: HEMAGGLUTININ;                                             
  29:  4bh0-C 42.5  0.4  319   319   95   MOLECULE: HEMAGGLUTININ;                                             
  30:  4cqz-A 42.5  0.4  321   321   99   MOLECULE: HEMAGGLUTININ HA1;                                         
  31:  5jw4-K 42.5  0.4  321   321   99   MOLECULE: HEMAGGLUTININ;                                             
  32:  5jw4-E 42.5  0.4  321   321   99   MOLECULE: HEMAGGLUTININ;                                             
  33:  5jw4-I 42.5  0.5  321   321   99   MOLECULE: HEMAGGLUTININ;                                             
  34:  5jw4-G 42.5  0.5  321   321   99   MOLECULE: HEMAGGLUTININ;                                             
  35:  4cqp-A 42.5  0.4  321   321   99   MOLECULE: HEMAGGLUTININ HA1;                                         
  36:  4jun-C 42.5  0.4  321   321   96   MOLECULE: HEMAGGLUTININ HA1;                                         
  37:  5jw4-A 42.5  0.4  321   321   99   MOLECULE: HEMAGGLUTININ;                                             
  38:  5ajm-A 42.5  0.4  321   321   99   MOLECULE: HAEMAGGLUTININ HA1;                                        
  39:  6vmz-C 42.5  0.5  322   322  100   MOLECULE: HEMAGGLUTININ;                                             
  40:  4bgy-A 42.4  0.4  321   321  100   MOLECULE: HEMAGGLUTININ;                                             
  41:  4mhi-G 42.4  0.5  323   323   95   MOLECULE: HEMAGGLUTININ HA1 CHAIN;                                   
  42:  4mhi-K 42.4  0.4  323   323   95   MOLECULE: HEMAGGLUTININ HA1 CHAIN;                                   
  43:  4cqx-C 42.4  0.4  320   320   95   MOLECULE: HAEMAGGLUTININ HA1;                                        
  44:  4cqw-E 42.4  0.4  322   322   94   MOLECULE: HAEMAGGLUTININ HA1;                                        
  45:  4jun-A 42.4  0.5  321   321   96   MOLECULE: HEMAGGLUTININ HA1;                                         
  46:  4cqy-A 42.4  0.4  322   324   94   MOLECULE: HAEMAGGLUTININ HA1;                                        
  47:  4cqw-A 42.4  0.5  322   324   94   MOLECULE: HAEMAGGLUTININ HA1;                                        
  48:  4cqy-C 42.4  0.5  322   322   94   MOLECULE: HAEMAGGLUTININ HA1;                                        
  49:  6vmz-A 42.4  0.3  320   320  100   MOLECULE: HEMAGGLUTININ;                                             
  50:  4k67-E 42.3  0.4  321   321   94   MOLECULE: HEMAGGLUTININ;                                             
  51:  4k67-G 42.3  0.4  321   321   94   MOLECULE: HEMAGGLUTININ;                                             
  52:  4k67-A 42.3  0.4  321   321   94   MOLECULE: HEMAGGLUTININ;                                             
  53:  4k67-C 42.3  0.4  321   321   94   MOLECULE: HEMAGGLUTININ;                                             
  54:  4cqy-E 42.3  0.5  322   322   94   MOLECULE: HAEMAGGLUTININ HA1;                                        
  55:  4cqx-A 42.3  0.5  322   322   94   MOLECULE: HAEMAGGLUTININ HA1;                                        
  56:  3zp3-E 42.3  0.4  321   321  100   MOLECULE: HAEMAGGLUTININ;                                            
  57:  4mhi-I 42.3  0.5  323   323   95   MOLECULE: HEMAGGLUTININ HA1 CHAIN;                                   
  58:  4jum-A 42.3  0.4  321   321   95   MOLECULE: HEMAGGLUTININ HA1;                                         
  59:  4cqw-C 42.3  0.5  322   322   94   MOLECULE: HAEMAGGLUTININ HA1;                                        
  60:  3zp1-E 42.3  0.4  321   321  100   MOLECULE: HAEMAGGLUTININ;                                            
  61:  4mhi-O 42.3  0.5  323   323   95   MOLECULE: HEMAGGLUTININ HA1 CHAIN;                                   
  62:  3zp6-E 42.3  0.4  321   321  100   MOLECULE: HAEMAGGLUTININ;                                            
  63:  4cqx-E 42.3  0.5  322   322   94   MOLECULE: HAEMAGGLUTININ HA1;                                        
  64:  4cqq-A 42.3  0.4  321   321   99   MOLECULE: HEMAGGLUTININ HA1;                                         
  65:  4mhi-E 42.3  0.5  323   323   95   MOLECULE: HEMAGGLUTININ HA1 CHAIN;                                   
  66:  4cqv-A 42.2  0.5  322   322   94   MOLECULE: HAEMAGGLUTININ HA1;                                        
  67:  4mhi-Q 42.2  0.5  323   323   95   MOLECULE: HEMAGGLUTININ HA1 CHAIN;                                   
  68:  4mhi-A 42.2  0.4  323   323   95   MOLECULE: HEMAGGLUTININ HA1 CHAIN;                                   
  69:  3zpb-E 42.2  0.5  321   321  100   MOLECULE: HAEMAGGLUTININ;                                            
  70:  3s11-A 42.2  0.4  322   322   96   MOLECULE: HEMAGGLUTININ HA1 CHAIN;                                   
  71:  3zp0-E 42.2  0.4  321   321  100   MOLECULE: HEMAGGLUTININ;                                             
  72:  4k65-C 42.1  0.5  321   321   94   MOLECULE: HEMAGGLUTININ;                                             
  73:  4jun-E 42.1  0.5  321   321   96   MOLECULE: HEMAGGLUTININ HA1;                                         
  74:  4cqv-C 42.1  0.5  322   322   94   MOLECULE: HAEMAGGLUTININ HA1;                                        
  75:  1jso-A 42.1  0.6  321   321   91   MOLECULE: HAEMAGGLUTININ (HA1 CHAIN);                                
  76:  3zp2-E 42.1  0.5  321   321  100   MOLECULE: HAEMAGGLUTININ;                                            
  77:  3znm-C 42.1  0.4  321   321  100   MOLECULE: HAEMAGGLUTININ;                                            
  78:  3znm-A 42.1  0.4  321   321  100   MOLECULE: HAEMAGGLUTININ;                                            
  79:  3znm-E 42.1  0.4  321   321  100   MOLECULE: HAEMAGGLUTININ;                                            
  80:  4cqv-E 42.1  0.6  322   322   94   MOLECULE: HAEMAGGLUTININ HA1;                                        
  81:  1jsm-A 42.1  0.6  321   321   91   MOLECULE: HAEMAGGLUTININ (HA1 CHAIN);                                
  82:  4k65-A 42.0  0.5  321   321   94   MOLECULE: HEMAGGLUTININ;                                             
  83:  4mhj-O 42.0  0.4  318   318   95   MOLECULE: HEMAGGLUTININ HA1 CHAIN;                                   
  84:  4mhh-C 42.0  0.5  324   324  100   MOLECULE: HEMAGGLUTININ HA1 CHAIN;                                   
  85:  3zpa-E 42.0  0.5  321   321   99   MOLECULE: HEMAGGLUTININ;                                             
  86:  4mhj-S 42.0  0.4  322   322   95   MOLECULE: HEMAGGLUTININ HA1 CHAIN;                                   
  87:  4mhh-A 42.0  0.5  324   324  100   MOLECULE: HEMAGGLUTININ HA1 CHAIN;                                   
  88:  3s11-E 42.0  0.5  322   322   96   MOLECULE: HEMAGGLUTININ HA1 CHAIN;                                   
  89:  4mhj-A 42.0  0.4  322   322   95   MOLECULE: HEMAGGLUTININ HA1 CHAIN;                                   
  90:  4mhi-C 42.0  0.5  323   323   95   MOLECULE: HEMAGGLUTININ HA1 CHAIN;                                   
  91:  4mhh-E 42.0  0.6  324   324  100   MOLECULE: HEMAGGLUTININ HA1 CHAIN;                                   
  92:  4k66-A 41.9  0.5  321   321   94   MOLECULE: HEMAGGLUTININ;                                             
  93:  4k66-G 41.9  0.5  321   321   94   MOLECULE: HEMAGGLUTININ;                                             
  94:  4k66-C 41.9  0.5  321   321   94   MOLECULE: HEMAGGLUTININ;                                             
  95:  3gbm-C 41.9  0.7  323   323  100   MOLECULE: HEMAGGLUTININ;                                             
  96:  4mhj-M 41.9  0.4  322   322   95   MOLECULE: HEMAGGLUTININ HA1 CHAIN;                                   
  97:  4juk-A 41.9  0.5  320   320   93   MOLECULE: HEMAGGLUTININ HA1;                                         
  98:  4mhj-C 41.9  0.5  321   321   94   MOLECULE: HEMAGGLUTININ HA1 CHAIN;                                   
  99:  2ibx-E 41.9  0.5  321   321  100   MOLECULE: HEMAGGLUTININ;                                             
 100:  3znl-E 41.9  0.4  321   321  100   MOLECULE: HAEMAGGLUTININ;                                            
 101:  3znl-C 41.9  0.4  321   321  100   MOLECULE: HAEMAGGLUTININ;                                            
 102:  3s11-C 41.9  0.6  321   321   96   MOLECULE: HEMAGGLUTININ HA1 CHAIN;                                   
 103:  3znl-A 41.9  0.4  321   321  100   MOLECULE: HAEMAGGLUTININ;                                            
 104:  3znk-A 41.9  0.4  321   321  100   MOLECULE: HAEMAGGLUTININ;                                            
 105:  3znk-E 41.9  0.4  321   321  100   MOLECULE: HAEMAGGLUTININ;                                            
 106:  3znk-C 41.9  0.4  321   321  100   MOLECULE: HAEMAGGLUTININ;                                            
 107:  4k66-E 41.8  0.6  321   321   94   MOLECULE: HEMAGGLUTININ;                                             
 108:  4mhi-M 41.8  0.6  323   323   95   MOLECULE: HEMAGGLUTININ HA1 CHAIN;                                   
 109:  4jul-A 41.7  0.6  321   321   95   MOLECULE: HEMAGGLUTININ HA1;                                         
 110:  4mhj-G 41.7  0.4  321   321   95   MOLECULE: HEMAGGLUTININ HA1 CHAIN;                                   
 111:  5e2y-A 41.7  0.5  323   323   93   MOLECULE: HEMAGGLUTININ;                                             
 112:  2ibx-C 41.7  0.5  321   321  100   MOLECULE: HEMAGGLUTININ;                                             
 113:  1jsn-A 41.7  0.6  321   321   91   MOLECULE: HAEMAGGLUTININ (HA1 CHAIN);                                
 114:  4k63-C 41.6  0.5  321   321   96   MOLECULE: HEMAGGLUTININ;                                             
 115:  4k63-G 41.6  0.5  321   321   96   MOLECULE: HEMAGGLUTININ;                                             
 116:  4k63-E 41.6  0.5  321   321   96   MOLECULE: HEMAGGLUTININ;                                             
 117:  4n5z-Q 41.6  0.5  324   324   99   MOLECULE: HEMAGGLUTININ HA1 CHAIN;                                   
 118:  4n5z-G 41.5  0.5  324   324   99   MOLECULE: HEMAGGLUTININ HA1 CHAIN;                                   
 119:  4k63-A 41.5  0.5  321   321   96   MOLECULE: HEMAGGLUTININ;                                             
 120:  4k64-G 41.5  0.6  321   321   96   MOLECULE: HEMAGGLUTININ;                                             
 121:  5e30-E 41.5  0.5  323   323   93   MOLECULE: HEMAGGLUTININ;                                             
 122:  2ibx-A 41.5  0.5  321   321  100   MOLECULE: HEMAGGLUTININ;                                             
 123:  4cr0-A 41.5  0.6  321   321   99   MOLECULE: HAEMAGGLUTININ HA1;                                        
 124:  4n5z-A 41.5  0.5  324   324   99   MOLECULE: HEMAGGLUTININ HA1 CHAIN;                                   
 125:  4n5z-O 41.5  0.5  324   324   99   MOLECULE: HEMAGGLUTININ HA1 CHAIN;                                   
 126:  4n5z-E 41.5  0.5  324   324   99   MOLECULE: HEMAGGLUTININ HA1 CHAIN;                                   
 127:  5e2y-E 41.4  0.5  323   323   93   MOLECULE: HEMAGGLUTININ;                                             
 128:  5e30-A 41.4  0.6  323   323   93   MOLECULE: HEMAGGLUTININ;                                             
 129:  5e2y-C 41.4  0.5  323   323   93   MOLECULE: HEMAGGLUTININ;                                             
 130:  5e30-C 41.4  0.6  323   323   93   MOLECULE: HEMAGGLUTININ;                                             
 131:  4n5z-M 41.4  0.5  324   324   99   MOLECULE: HEMAGGLUTININ HA1 CHAIN;                                   
 132:  4n5z-I 41.3  0.6  324   324   99   MOLECULE: HEMAGGLUTININ HA1 CHAIN;                                   
 133:  4k64-E 41.3  0.5  321   321   96   MOLECULE: HEMAGGLUTININ;                                             
 134:  4jul-J 41.3  0.6  321   321   95   MOLECULE: HEMAGGLUTININ HA1;                                         
 135:  7dea-A 41.3  0.5  319   319   87   MOLECULE: HEMAGGLUTININ;                                             
 136:  4n5z-K 41.3  0.5  324   324   99   MOLECULE: HEMAGGLUTININ HA1 CHAIN;                                   
 137:  7dea-C 41.2  0.5  319   319   87   MOLECULE: HEMAGGLUTININ;                                             
 138:  7dea-E 41.2  0.5  319   319   87   MOLECULE: HEMAGGLUTININ;                                             
 139:  4jul-E 41.2  0.6  322   322   95   MOLECULE: HEMAGGLUTININ HA1;                                         
 140:  4jul-L 41.2  0.5  319   319   95   MOLECULE: HEMAGGLUTININ HA1;                                         
 141:  4n5y-A 41.2  0.6  324   324   99   MOLECULE: HEMAGGLUTININ HA1 CHAIN;                                   
 142:  4n5y-K 41.2  0.5  324   324   99   MOLECULE: HEMAGGLUTININ HA1 CHAIN;                                   
 143:  4n5z-C 41.2  0.5  324   324   99   MOLECULE: HEMAGGLUTININ HA1 CHAIN;                                   
 144:  4k65-G 41.1  0.8  321   321   94   MOLECULE: HEMAGGLUTININ;                                             
 145:  5e34-A 41.1  0.6  323   323   86   MOLECULE: HEMAGGLUTININ;                                             
 146:  3fku-G 41.1  0.6  322   323  100   MOLECULE: HEMAGGLUTININ;                                             
 147:  3fku-K 41.1  0.5  322   323  100   MOLECULE: HEMAGGLUTININ;                                             
 148:  4jul-C 41.1  0.6  321   321   95   MOLECULE: HEMAGGLUTININ HA1;                                         
 149:  4n5y-Q 41.1  0.6  324   324   99   MOLECULE: HEMAGGLUTININ HA1 CHAIN;                                   
 150:  4n5z-W 41.1  0.6  324   324   99   MOLECULE: HEMAGGLUTININ HA1 CHAIN;                                   
 151:  4n5y-M 41.1  0.6  324   324   99   MOLECULE: HEMAGGLUTININ HA1 CHAIN;                                   
 152:  4n5y-G 41.1  0.6  324   324   99   MOLECULE: HEMAGGLUTININ HA1 CHAIN;                                   
 153:  4n5y-C 41.1  0.5  324   324   99   MOLECULE: HEMAGGLUTININ HA1 CHAIN;                                   
 154:  4n5z-a 41.1  0.6  324   324   99   MOLECULE: HEMAGGLUTININ HA1 CHAIN;                                   
 155:  4n5y-I 41.1  0.6  324   324   99   MOLECULE: HEMAGGLUTININ HA1 CHAIN;                                   
 156:  4n5y-E 41.1  0.5  324   324   99   MOLECULE: HEMAGGLUTININ HA1 CHAIN;                                   
 157:  4k65-E 41.0  0.8  321   321   94   MOLECULE: HEMAGGLUTININ;                                             
 158:  4n5y-Y 41.0  0.5  324   324   99   MOLECULE: HEMAGGLUTININ HA1 CHAIN;                                   
 159:  4n5y-O 41.0  0.6  324   324   99   MOLECULE: HEMAGGLUTININ HA1 CHAIN;                                   
 160:  5e32-A 41.0  0.5  323   323   86   MOLECULE: HEMAGGLUTININ;                                             
 161:  4n5y-c 40.9  0.6  324   324   99   MOLECULE: HEMAGGLUTININ HA1 CHAIN;                                   
 162:  3fku-I 40.9  0.6  322   323  100   MOLECULE: HEMAGGLUTININ;                                             
 163:  4jul-H 40.9  0.7  321   321   95   MOLECULE: HEMAGGLUTININ HA1;                                         
 164:  4n5z-Y 40.9  0.6  324   324   99   MOLECULE: HEMAGGLUTININ HA1 CHAIN;                                   
 165:  4n5z-c 40.9  0.5  324   324   99   MOLECULE: HEMAGGLUTININ HA1 CHAIN;                                   
 166:  4n5z-S 40.8  0.6  324   324   99   MOLECULE: HEMAGGLUTININ HA1 CHAIN;                                   
 167:  4n5z-U 40.8  0.6  324   324   99   MOLECULE: HEMAGGLUTININ HA1 CHAIN;                                   
 168:  5e35-A 40.7  0.6  323   323   86   MOLECULE: HEMAGGLUTININ;                                             
 169:  5a3i-E 40.7  1.3  323   323   98   MOLECULE: HEMAGGLUTININ;                                             
 170:  4n5y-S 40.7  0.7  324   324   99   MOLECULE: HEMAGGLUTININ HA1 CHAIN;                                   
 171:  4n5y-U 40.7  0.7  324   324   99   MOLECULE: HEMAGGLUTININ HA1 CHAIN;                                   
 172:  4n5y-a 40.7  0.6  324   324   99   MOLECULE: HEMAGGLUTININ HA1 CHAIN;                                   
 173:  3fku-C 40.6  0.6  322   323  100   MOLECULE: HEMAGGLUTININ;                                             
 174:  3fku-A 40.6  0.7  322   323  100   MOLECULE: HEMAGGLUTININ;                                             
 175:  3fku-E 40.6  0.7  322   323  100   MOLECULE: HEMAGGLUTININ;                                             
 176:  4n5y-W 40.6  0.7  324   324   99   MOLECULE: HEMAGGLUTININ HA1 CHAIN;                                   
 177:  4k62-G 40.5  0.7  321   321   96   MOLECULE: HEMAGGLUTININ;                                             
 178:  4kwm-A 40.5  0.8  323   323   95   MOLECULE: HEMAGGLUTININ;                                             
 179:  5a3i-A 40.5  1.2  323   323   98   MOLECULE: HEMAGGLUTININ;                                             
 180:  4k62-E 40.4  0.8  321   321   96   MOLECULE: HEMAGGLUTININ;                                             
 181:  3s13-A 40.3  0.4  277   277   97   MOLECULE: HEMAGGLUTININ HA1 CHAIN;                                   
 182:  3ku6-A 40.0  0.9  322   322   69   MOLECULE: HEMAGGLUTININ HA1 CHAIN;                                   
 183:  3ku5-A 39.9  0.9  322   322   69   MOLECULE: HEMAGGLUTININ HA1 CHAIN;                                   
 184:  4kwm-C 39.9  1.0  322   322   95   MOLECULE: HEMAGGLUTININ;                                             
 185:  3qqb-A 39.9  0.9  322   324   69   MOLECULE: HEMAGGLUTININ;                                             
 186:  3qqe-A 39.9  1.0  322   323   69   MOLECULE: HEMAGGLUTININ;                                             
 187:  5e2z-C 39.9  0.7  323   323   93   MOLECULE: HEMAGGLUTININ;                                             
 188:  3ku3-A 39.8  1.0  322   324   69   MOLECULE: HEMAGGLUTININ HA1 CHAIN;                                   
 189:  5e2z-E 39.6  0.7  323   323   93   MOLECULE: HEMAGGLUTININ;                                             
 190:  4w8n-A 39.5  1.0  321   321   70   MOLECULE: HEMAGGLUTININ;                                             
 191:  4kwm-E 39.5  1.1  322   322   95   MOLECULE: HEMAGGLUTININ;                                             
 192:  4w8n-C 39.4  1.0  321   326   70   MOLECULE: HEMAGGLUTININ;                                             
 193:  4w8n-E 39.4  0.9  319   319   71   MOLECULE: HEMAGGLUTININ;                                             
 194:  4hf5-A 39.4  0.7  322   324   69   MOLECULE: HEMAGGLUTININ HA1;                                         
 195:  4hg4-A 39.4  1.0  322   323   68   MOLECULE: HEMAGGLUTININ HA1;                                         
 196:  6ntf-A 39.3  0.5  321   491   96   MOLECULE: HEMAGGLUTININ;                                             
 197:  7l0l-A 39.3  0.8  320   322   69   MOLECULE: 316-310-1B11 LIGHT CHAIN;                                  
 198:  4hg4-C 39.2  1.0  322   324   68   MOLECULE: HEMAGGLUTININ HA1;                                         
 199:  4hg4-D 39.2  1.1  322   324   68   MOLECULE: HEMAGGLUTININ HA1;                                         
 200:  7l0l-C 39.2  0.8  320   322   69   MOLECULE: 316-310-1B11 LIGHT CHAIN;                                  
 201:  7l0l-D 39.2  0.8  320   322   69   MOLECULE: 316-310-1B11 LIGHT CHAIN;                                  
 202:  5e2z-A 39.1  0.7  323   323   93   MOLECULE: HEMAGGLUTININ;                                             
 203:  6e3h-A 39.1  1.5  322   322  100   MOLECULE: HEMAGGLUTININ HA1;                                         
 204:  4hlz-C 39.1  0.9  322   324   69   MOLECULE: HEMAGGLUTININ HA1;                                         
 205:  4hg4-H 39.1  1.2  322   325   68   MOLECULE: HEMAGGLUTININ HA1;                                         
 206:  4hg4-I 39.1  1.2  322   324   68   MOLECULE: HEMAGGLUTININ HA1;                                         
 207:  4hg4-E 39.1  1.2  322   323   68   MOLECULE: HEMAGGLUTININ HA1;                                         
 208:  4hg4-F 39.0  1.1  322   324   68   MOLECULE: HEMAGGLUTININ HA1;                                         
 209:  4hg4-B 39.0  1.0  318   319   68   MOLECULE: HEMAGGLUTININ HA1;                                         
 210:  4hlz-A 38.9  1.0  322   324   69   MOLECULE: HEMAGGLUTININ HA1;                                         
 211:  4kdo-E 38.8  1.5  321   322   97   MOLECULE: HEMAGGLUTININ;                                             
 212:  4bh3-A 38.8  1.5  322   324   97   MOLECULE: HEMAGGLUTININ;                                             
 213:  4bh4-A 38.8  1.5  322   324   97   MOLECULE: HEMAGGLUTININ;                                             
 214:  4kdo-C 38.8  1.5  321   322   97   MOLECULE: HEMAGGLUTININ;                                             
 215:  5ykc-C 38.8  0.6  323   495   81   MOLECULE: HEMAGGLUTININ;                                             
 216:  4hg4-G 38.8  1.3  322   324   68   MOLECULE: HEMAGGLUTININ HA1;                                         
 217:  4kdo-A 38.7  1.6  322   322   98   MOLECULE: HEMAGGLUTININ;                                             
 218:  4bh2-A 38.7  1.5  322   324   97   MOLECULE: HEMAGGLUTININ;                                             
 219:  5hu8-A 38.7  1.5  319   320   88   MOLECULE: HEMAGGLUTININ HA1;                                         
 220:  5hu8-E 38.7  1.6  319   320   89   MOLECULE: HEMAGGLUTININ HA1;                                         
 221:  5hu8-C 38.7  1.5  319   320   88   MOLECULE: HEMAGGLUTININ HA1;                                         
 222:  4gxx-E 38.7  1.2  323   325   59   MOLECULE: HEMAGGLUTININ HA1 CHAIN;                                   
 223:  4kdm-E 38.6  1.5  321   322   97   MOLECULE: HEMAGGLUTININ;                                             
 224:  5huf-A 38.6  1.6  324   324   88   MOLECULE: HEMAGGLUTININ HA1;                                         
 225:  5huf-E 38.6  1.7  324   324   88   MOLECULE: HEMAGGLUTININ HA1;                                         
 226:  4gxx-C 38.6  1.1  321   323   58   MOLECULE: HEMAGGLUTININ HA1 CHAIN;                                   
 227:  4gxx-A 38.6  1.2  322   323   58   MOLECULE: HEMAGGLUTININ HA1 CHAIN;                                   
 228:  4kdn-E 38.5  1.5  321   322   97   MOLECULE: HEMAGGLUTININ;                                             
 229:  4kdm-A 38.5  1.5  321   322   97   MOLECULE: HEMAGGLUTININ;                                             
 230:  5huf-C 38.5  1.6  324   324   88   MOLECULE: HEMAGGLUTININ HA1;                                         
 231:  4juh-A 38.5  1.1  321   324   58   MOLECULE: HEMAGGLUTININ;                                             
 232:  4kth-A 38.5  1.6  321   322   90   MOLECULE: HEMAGGLUTININ;                                             
 233:  4hlz-E 38.5  1.1  322   324   69   MOLECULE: HEMAGGLUTININ HA1;                                         
 234:  2fk0-G 38.4  1.5  320   322   99   MOLECULE: HEMAGGLUTININ;                                             
 235:  2fk0-I 38.4  1.5  320   322   99   MOLECULE: HEMAGGLUTININ;                                             
 236:  1rvt-L 38.4  1.1  321   324   57   MOLECULE: HEMAGGLUTININ;                                             
 237:  4kdm-C 38.3  1.6  321   322   97   MOLECULE: HEMAGGLUTININ;                                             
 238:  4kdn-A 38.3  1.6  322   322   98   MOLECULE: HEMAGGLUTININ;                                             
 239:  2fk0-A 38.3  1.5  320   322   99   MOLECULE: HEMAGGLUTININ;                                             
 240:  3s12-A 38.3  1.4  318   318   97   MOLECULE: HEMAGGLUTININ HA1 CHAIN;                                   
 241:  2fk0-K 38.3  1.5  320   322   99   MOLECULE: HEMAGGLUTININ;                                             
 242:  4juj-A 38.3  1.1  321   324   58   MOLECULE: HEMAGGLUTININ;                                             
 243:  2fk0-C 38.3  1.5  320   322   99   MOLECULE: HEMAGGLUTININ;                                             
 244:  2fk0-E 38.3  1.5  320   322   99   MOLECULE: HEMAGGLUTININ;                                             
 245:  5yt8-A 38.3  0.8  319   495   80   MOLECULE: HEMAGGLUTININ;                                             
 246:  1ruy-H 38.3  1.1  321   324   57   MOLECULE: HEMAGGLUTININ;                                             
 247:  1ruy-J 38.3  1.1  321   324   57   MOLECULE: HEMAGGLUTININ;                                             
 248:  1ruy-L 38.3  1.1  321   324   57   MOLECULE: HEMAGGLUTININ;                                             
 249:  6in5-A 38.3  0.8  319   495   80   MOLECULE: HEMAGGLUTININ;                                             
 250:  1rv0-J 38.3  1.1  321   324   57   MOLECULE: HEMAGGLUTININ;                                             
 251:  1rv0-L 38.3  1.1  321   324   57   MOLECULE: HEMAGGLUTININ;                                             
 252:  1rvx-A 38.3  1.1  320   323   58   MOLECULE: HEMAGGLUTININ;                                             
 253:  1ru7-A 38.2  1.1  320   323   58   MOLECULE: HEMAGGLUTININ;                                             
 254:  1ru7-G 38.2  1.1  320   323   58   MOLECULE: HEMAGGLUTININ;                                             
 255:  1rvz-G 38.2  1.1  320   323   58   MOLECULE: HEMAGGLUTININ;                                             
 256:  3r2x-A 38.2  1.1  320   322   58   MOLECULE: HEMAGGLUTININ;                                             
 257:  1rvx-C 38.2  1.1  320   323   58   MOLECULE: HEMAGGLUTININ;                                             
 258:  3lzf-A 38.2  1.1  321   323   58   MOLECULE: HEMAGGLUTININ, HA1 SUBUNIT;                                
 259:  4juh-C 38.2  1.2  321   324   58   MOLECULE: HEMAGGLUTININ;                                             
 260:  4eef-C 38.2  1.1  321   323   58   MOLECULE: HEMAGGLUTININ HA1 CHAIN;                                   
 261:  1rvx-G 38.2  1.1  320   323   58   MOLECULE: HEMAGGLUTININ;                                             
 262:  4juj-E 38.2  1.1  321   324   58   MOLECULE: HEMAGGLUTININ;                                             
 263:  4juh-E 38.2  1.1  321   324   58   MOLECULE: HEMAGGLUTININ;                                             
 264:  4juj-C 38.2  1.1  321   324   58   MOLECULE: HEMAGGLUTININ;                                             
 265:  4gxu-K 38.2  1.3  323   325   58   MOLECULE: HEMAGGLUTININ HA1 CHAIN;                                   
 266:  6ijt-A 38.2  0.8  319   495   80   MOLECULE: HEMAGGLUTININ;                                             
 267:  1rv0-H 38.2  1.1  321   324   57   MOLECULE: HEMAGGLUTININ;                                             
 268:  1rvt-H 38.2  1.1  321   324   57   MOLECULE: HEMAGGLUTININ;                                             
 269:  1rvt-J 38.2  1.2  321   324   57   MOLECULE: HEMAGGLUTININ;                                             
 270:  4jug-G 38.1  1.2  321   324   58   MOLECULE: HEMAGGLUTININ;                                             
 271:  1ru7-K 38.1  1.1  320   323   58   MOLECULE: HEMAGGLUTININ;                                             
 272:  1ru7-E 38.1  1.1  320   323   58   MOLECULE: HEMAGGLUTININ;                                             
 273:  1rvz-I 38.1  1.1  320   323   58   MOLECULE: HEMAGGLUTININ;                                             
 274:  1rvz-C 38.1  1.1  320   323   58   MOLECULE: HEMAGGLUTININ;                                             
 275:  1ru7-C 38.1  1.1  320   323   58   MOLECULE: HEMAGGLUTININ;                                             
 276:  1rvx-K 38.1  1.1  320   323   58   MOLECULE: HEMAGGLUTININ;                                             
 277:  1ru7-I 38.1  1.1  320   323   58   MOLECULE: HEMAGGLUTININ;                                             
 278:  1rvx-I 38.1  1.1  320   323   58   MOLECULE: HEMAGGLUTININ;                                             
 279:  1rvz-K 38.1  1.1  320   323   58   MOLECULE: HEMAGGLUTININ;                                             
 280:  1rvz-A 38.1  1.1  320   323   58   MOLECULE: HEMAGGLUTININ;                                             
 281:  4jug-A 38.1  1.2  321   324   58   MOLECULE: HEMAGGLUTININ;                                             
 282:  4eef-A 38.1  1.1  322   325   58   MOLECULE: HEMAGGLUTININ HA1 CHAIN;                                   
 283:  4jug-E 38.1  1.1  320   324   58   MOLECULE: HEMAGGLUTININ;                                             
 284:  4jug-I 38.1  1.3  321   324   58   MOLECULE: HEMAGGLUTININ;                                             
 285:  4jug-K 38.1  1.2  321   324   58   MOLECULE: HEMAGGLUTININ;                                             
 286:  4jug-C 38.1  1.2  321   324   58   MOLECULE: HEMAGGLUTININ;                                             
 287:  4kth-E 38.1  1.5  321   321   92   MOLECULE: HEMAGGLUTININ;                                             
 288:  4gxu-I 38.1  1.3  323   325   58   MOLECULE: HEMAGGLUTININ HA1 CHAIN;                                   
 289:  6cf7-A 38.1  1.1  320   322   54   MOLECULE: HEMAGGLUTININ;                                             
 290:  6v47-C 38.1  1.0  321   321   50   MOLECULE: HEMAGGLUTININ HA1 CHAIN;                                   
 291:  6v47-A 38.1  1.0  321   321   50   MOLECULE: HEMAGGLUTININ HA1 CHAIN;                                   
 292:  4kth-C 38.1  1.5  321   321   92   MOLECULE: HEMAGGLUTININ;                                             
 293:  4kdn-C 38.0  1.7  321   322   97   MOLECULE: HEMAGGLUTININ;                                             
 294:  1rvx-E 38.0  1.1  320   323   58   MOLECULE: HEMAGGLUTININ;                                             
 295:  1rvz-E 38.0  1.1  320   323   58   MOLECULE: HEMAGGLUTININ;                                             
 296:  5vli-A 38.0  1.4  321   322   58   MOLECULE: HEMAGGLUTININ;                                             
 297:  6kcj-A 38.0  0.8  319   495   81   MOLECULE: HEMAGGLUTININ;                                             
 298:  4eef-E 38.0  1.1  322   323   58   MOLECULE: HEMAGGLUTININ HA1 CHAIN;                                   
 299:  4gxu-G 37.9  1.3  323   325   58   MOLECULE: HEMAGGLUTININ HA1 CHAIN;                                   
 300:  5yt9-A 37.9  0.8  319   495   81   MOLECULE: HEMAGGLUTININ;                                             
 301:  6v47-E 37.9  1.2  321   321   50   MOLECULE: HEMAGGLUTININ HA1 CHAIN;                                   
 302:  6a0z-A 37.9  0.8  270   270  100   MOLECULE: HEMAGGLUTININ,ENVELOPE GLYCOPROTEIN;                       
 303:  4gxu-A 37.8  1.3  323   325   58   MOLECULE: HEMAGGLUTININ HA1 CHAIN;                                   
 304:  1ruz-L 37.8  1.1  321   324   58   MOLECULE: HEMAGGLUTININ;                                             
 305:  1ruz-H 37.8  1.1  321   324   58   MOLECULE: HEMAGGLUTININ;                                             
 306:  4py8-A 37.7  1.2  323   328   59   MOLECULE: HEMAGGLUTININ HA1 CHAIN;                                   
 307:  1ruz-J 37.7  1.1  321   324   58   MOLECULE: HEMAGGLUTININ;                                             
 308:  5z88-A 37.6  0.8  319   492   81   MOLECULE: HEMAGGLUTININ;                                             
 309:  6lks-K 37.6  1.1  318   321   54   MOLECULE: HEMAGGLUTININ HA1 CHAIN;                                   
 310:  6lks-G 37.6  1.1  318   320   54   MOLECULE: HEMAGGLUTININ HA1 CHAIN;                                   
 311:  3gbn-A 37.5  1.3  323   328   59   MOLECULE: HEMAGGLUTININ;                                             
 312:  4gxu-E 37.5  1.5  323   325   58   MOLECULE: HEMAGGLUTININ HA1 CHAIN;                                   
 313:  5ykc-A 37.4  0.9  321   496   81   MOLECULE: HEMAGGLUTININ;                                             
 314:  5ykc-B 37.4  0.9  322   497   80   MOLECULE: HEMAGGLUTININ;                                             
 315:  6iig-A 37.4  0.8  319   495   81   MOLECULE: HEMAGGLUTININ;                                             
 316:  6lks-A 37.4  1.1  318   321   54   MOLECULE: HEMAGGLUTININ HA1 CHAIN;                                   
 317:  6lks-E 37.4  1.1  318   321   54   MOLECULE: HEMAGGLUTININ HA1 CHAIN;                                   
 318:  6lks-C 37.4  1.1  318   321   54   MOLECULE: HEMAGGLUTININ HA1 CHAIN;                                   
 319:  5w6r-C 37.3  1.3  319   322   58   MOLECULE: HEMAGGLUTININ;                                             
 320:  6lks-I 37.3  1.2  318   320   54   MOLECULE: HEMAGGLUTININ HA1 CHAIN;                                   
 321:  5w6r-E 37.2  1.3  319   322   58   MOLECULE: HEMAGGLUTININ;                                             
 322:  5w6r-G 37.2  1.3  319   322   58   MOLECULE: HEMAGGLUTININ;                                             
 323:  5w6r-A 37.2  1.3  319   322   58   MOLECULE: HEMAGGLUTININ;                                             
 324:  6uyn-A 37.2  1.4  322   326   55   MOLECULE: HEMAGGLUTININ HA1 CHAIN;                                   
 325:  5w6u-A 37.2  1.3  319   322   58   MOLECULE: HEMAGGLUTININ;                                             
 326:  4kw1-A 37.2  1.6  320   321   94   MOLECULE: HEMAGGLUTININ;                                             
 327:  6fyt-A 37.2  1.5  321   322   54   MOLECULE: HEMAGGLUTININ;                                             
 328:  6wcr-A 37.1  1.3  320   322   58   MOLECULE: HEMAGGLUTININ;                                             
 329:  5w5u-A 37.1  1.3  320   322   58   MOLECULE: HEMAGGLUTININ;                                             
 330:  5w5s-A 37.1  1.3  320   322   58   MOLECULE: HEMAGGLUTININ;                                             
 331:  4jtv-G 37.0  1.6  320   321   54   MOLECULE: HEMAGGLUTININ;                                             
 332:  5w6t-A 37.0  1.3  319   322   58   MOLECULE: HEMAGGLUTININ;                                             
 333:  7jix-A 37.0  1.3  321   323   54   MOLECULE: HEMAGGLUTININ HA1 CHAIN;                                   
 334:  4jtv-E 36.9  1.6  320   321   54   MOLECULE: HEMAGGLUTININ;                                             
 335:  4jtx-C 36.9  1.6  320   322   54   MOLECULE: HEMAGGLUTININ;                                             
 336:  4jtx-A 36.9  1.6  322   323   54   MOLECULE: HEMAGGLUTININ;                                             
 337:  4jtx-G 36.9  1.6  321   322   54   MOLECULE: HEMAGGLUTININ;                                             
 338:  3htq-A 36.9  1.7  321   324   57   MOLECULE: HEMAGGLUTININ;                                             
 339:  4gxu-C 36.9  1.7  323   325   58   MOLECULE: HEMAGGLUTININ HA1 CHAIN;                                   
 340:  5w6i-A 36.9  1.3  319   322   58   MOLECULE: HEMAGGLUTININ;                                             
 341:  4ju0-K 36.8  1.6  320   321   54   MOLECULE: HEMAGGLUTININ;                                             
 342:  4ju0-E 36.8  1.7  320   321   54   MOLECULE: HEMAGGLUTININ;                                             
 343:  4jtv-A 36.8  1.6  320   321   54   MOLECULE: HEMAGGLUTININ;                                             
 344:  4jtv-K 36.8  1.6  320   321   54   MOLECULE: HEMAGGLUTININ;                                             
 345:  4ju0-G 36.8  1.7  321   322   54   MOLECULE: HEMAGGLUTININ;                                             
 346:  4jtx-K 36.8  1.6  321   322   54   MOLECULE: HEMAGGLUTININ;                                             
 347:  3htt-A 36.8  1.7  321   324   57   MOLECULE: HEMAGGLUTININ;                                             
 348:  4lxv-A 36.8  1.7  322   323   54   MOLECULE: HEMAGGLUTININ;                                             
 349:  3al4-G 36.8  1.6  320   321   54   MOLECULE: HEMAGGLUTININ;                                             
 350:  3hto-A 36.8  1.7  321   324   57   MOLECULE: HEMAGGLUTININ;                                             
 351:  4lxv-I 36.8  1.6  322   323   54   MOLECULE: HEMAGGLUTININ;                                             
 352:  6mya-A 36.8  1.1  322   488   55   MOLECULE: HEMAGGLUTININ;                                             
 353:  6mya-D 36.8  1.1  321   478   55   MOLECULE: HEMAGGLUTININ;                                             
 354:  4lxv-G 36.8  1.7  322   323   54   MOLECULE: HEMAGGLUTININ;                                             
 355:  6mya-B 36.8  1.0  321   482   55   MOLECULE: HEMAGGLUTININ;                                             
 356:  4m4y-C 36.8  1.6  321   323   55   MOLECULE: HEMAGGLUTININ HA1 SUBUNIT;                                 
 357:  6mya-F 36.8  1.1  321   484   55   MOLECULE: HEMAGGLUTININ;                                             
 358:  3ubq-A 36.8  1.7  320   323   54   MOLECULE: HEMAGGLUTININ HA1;                                         
 359:  3al4-I 36.8  1.7  320   321   54   MOLECULE: HEMAGGLUTININ;                                             
 360:  4lxv-E 36.8  1.7  322   323   54   MOLECULE: HEMAGGLUTININ;                                             
 361:  3m6s-C 36.8  1.6  321   323   55   MOLECULE: HEMAGGLUTININ;                                             
 362:  4f3z-A 36.8  1.2  319   320   54   MOLECULE: HEMAGGLUTININ;                                             
 363:  4lxv-K 36.8  1.7  322   323   54   MOLECULE: HEMAGGLUTININ;                                             
 364:  4wst-E 36.8  1.4  322   325   49   MOLECULE: HEMAGGLUTININ HA1 CHAIN;                                   
 365:  4wst-G 36.8  1.4  322   325   49   MOLECULE: HEMAGGLUTININ HA1 CHAIN;                                   
 366:  4jtx-E 36.7  1.6  320   321   54   MOLECULE: HEMAGGLUTININ;                                             
 367:  4jtv-I 36.7  1.6  319   321   54   MOLECULE: HEMAGGLUTININ;                                             
 368:  4ju0-C 36.7  1.7  320   321   54   MOLECULE: HEMAGGLUTININ;                                             
 369:  4jtv-C 36.7  1.6  319   321   54   MOLECULE: HEMAGGLUTININ;                                             
 370:  4ju0-A 36.7  1.7  321   322   54   MOLECULE: HEMAGGLUTININ;                                             
 371:  4m4y-E 36.7  1.6  323   326   55   MOLECULE: HEMAGGLUTININ HA1 SUBUNIT;                                 
 372:  3htp-A 36.7  1.7  321   324   57   MOLECULE: HEMAGGLUTININ;                                             
 373:  5wko-T 36.7  1.6  321   323   55   MOLECULE: ANTIBODY 27F3 HEAVY CHAIN;                                 
 374:  3m6s-G 36.7  1.6  320   322   54   MOLECULE: HEMAGGLUTININ;                                             
 375:  4wst-C 36.7  1.4  322   325   49   MOLECULE: HEMAGGLUTININ HA1 CHAIN;                                   
 376:  6mya-C 36.7  1.0  322   486   55   MOLECULE: HEMAGGLUTININ;                                             
 377:  6wj1-C 36.7  1.6  323   324   54   MOLECULE: HEMAGGLUTININ HA1 CHAIN;                                   
 378:  3m6s-I 36.7  1.6  320   322   54   MOLECULE: HEMAGGLUTININ;                                             
 379:  3al4-A 36.7  1.7  320   321   54   MOLECULE: HEMAGGLUTININ;                                             
 380:  3m6s-A 36.7  1.6  323   325   55   MOLECULE: HEMAGGLUTININ;                                             
 381:  4lxv-C 36.7  1.7  322   323   54   MOLECULE: HEMAGGLUTININ;                                             
 382:  3ubj-A 36.7  1.7  320   323   54   MOLECULE: HEMAGGLUTININ HA1;                                         
 383:  3m6s-E 36.7  1.6  321   323   55   MOLECULE: HEMAGGLUTININ;                                             
 384:  4m4y-A 36.7  1.7  321   324   55   MOLECULE: HEMAGGLUTININ HA1 SUBUNIT;                                 
 385:  3m6s-K 36.7  1.6  319   321   54   MOLECULE: HEMAGGLUTININ;                                             
 386:  5dur-A 36.7  0.5  218   218   94   MOLECULE: HEAVY CHAIN OF ANTIBODY 100F4;                             
 387:  4jtx-I 36.6  1.6  320   322   54   MOLECULE: HEMAGGLUTININ;                                             
 388:  4ju0-I 36.6  1.7  320   321   54   MOLECULE: HEMAGGLUTININ;                                             
 389:  5wko-M 36.6  1.7  321   324   55   MOLECULE: ANTIBODY 27F3 HEAVY CHAIN;                                 
 390:  3ube-A 36.6  1.6  320   323   54   MOLECULE: HEMAGGLUTININ HA1;                                         
 391:  5wko-U 36.6  1.7  323   326   55   MOLECULE: ANTIBODY 27F3 HEAVY CHAIN;                                 
 392:  6mya-E 36.6  1.0  322   489   55   MOLECULE: HEMAGGLUTININ;                                             
 393:  3ubq-G 36.6  1.6  320   323   54   MOLECULE: HEMAGGLUTININ HA1;                                         
 394:  3ubq-C 36.6  1.5  319   321   54   MOLECULE: HEMAGGLUTININ HA1;                                         
 395:  3al4-C 36.6  1.7  320   321   54   MOLECULE: HEMAGGLUTININ;                                             
 396:  4wst-K 36.6  1.4  322   325   49   MOLECULE: HEMAGGLUTININ HA1 CHAIN;                                   
 397:  5ug0-A 36.6  1.2  320   326   54   MOLECULE: HEMAGGLUTININ HA1;                                         
 398:  4wst-I 36.6  1.4  322   325   49   MOLECULE: HEMAGGLUTININ HA1 CHAIN;                                   
 399:  4wst-A 36.6  1.4  322   325   49   MOLECULE: HEMAGGLUTININ HA1 CHAIN;                                   
 400:  5wko-O 36.6  1.7  323   326   55   MOLECULE: ANTIBODY 27F3 HEAVY CHAIN;                                 
 401:  3qqo-A 36.5  1.5  321   322   69   MOLECULE: HEMAGGLUTININ;                                             
 402:  3ubj-G 36.5  1.6  320   323   54   MOLECULE: HEMAGGLUTININ HA1;                                         
 403:  3ubn-G 36.5  1.7  319   321   54   MOLECULE: HEMAGGLUTININ HA1;                                         
 404:  3ubn-A 36.5  1.6  320   323   54   MOLECULE: HEMAGGLUTININ HA1;                                         
 405:  3ubj-C 36.5  1.5  318   320   54   MOLECULE: HEMAGGLUTININ HA1;                                         
 406:  3ube-G 36.5  1.7  319   321   54   MOLECULE: HEMAGGLUTININ HA1;                                         
 407:  3ube-C 36.5  1.6  318   320   54   MOLECULE: HEMAGGLUTININ HA1;                                         
 408:  4yy9-A 36.5  1.4  321   325   50   MOLECULE: HA1;                                                       
 409:  5br6-A 36.5  1.4  321   326   49   MOLECULE: HEMAGGLUTININ HA1 CHAIN;                                   
 410:  4yya-A 36.5  1.4  321   325   49   MOLECULE: HA1;                                                       
 411:  4yyb-A 36.5  1.4  321   325   49   MOLECULE: HA1;                                                       
 412:  5bny-A 36.5  1.3  321   324   50   MOLECULE: HEMAGGLUTININ;                                             
 413:  5br0-A 36.5  1.4  321   326   49   MOLECULE: HEMAGGLUTININ HA1 CHAIN;                                   
 414:  4wsv-E 36.5  1.4  322   325   49   MOLECULE: HEMAGGLUTININ HA1 CHAIN;                                   
 415:  5br3-A 36.5  1.4  321   326   49   MOLECULE: HEMAGGLUTININ HA1 CHAIN;                                   
 416:  5bny-E 36.5  1.3  321   324   50   MOLECULE: HEMAGGLUTININ;                                             
 417:  5br6-C 36.5  1.4  321   326   49   MOLECULE: HEMAGGLUTININ HA1 CHAIN;                                   
 418:  5br0-C 36.5  1.4  321   326   49   MOLECULE: HEMAGGLUTININ HA1 CHAIN;                                   
 419:  5br3-C 36.5  1.4  321   326   49   MOLECULE: HEMAGGLUTININ HA1 CHAIN;                                   
 420:  2wrg-L 36.4  1.8  321   324   58   MOLECULE: HEMAGGLUTININ HA1 CHAIN;                                   
 421:  4yy0-C 36.4  1.3  321   325   49   MOLECULE: HA1;                                                       
 422:  2wrg-J 36.4  1.8  321   324   58   MOLECULE: HEMAGGLUTININ HA1 CHAIN;                                   
 423:  2wrg-H 36.4  1.8  321   324   58   MOLECULE: HEMAGGLUTININ HA1 CHAIN;                                   
 424:  4f3z-E 36.4  1.2  318   320   54   MOLECULE: HEMAGGLUTININ;                                             
 425:  3qqo-C 36.4  1.5  321   322   69   MOLECULE: HEMAGGLUTININ;                                             
 426:  7t3d-A 36.4  1.7  321   324   55   MOLECULE: HEMAGGLUTININ HA1 CHAIN;                                   
 427:  7t3d-E 36.4  1.7  321   324   55   MOLECULE: HEMAGGLUTININ HA1 CHAIN;                                   
 428:  7t3d-F 36.4  1.7  321   324   55   MOLECULE: HEMAGGLUTININ HA1 CHAIN;                                   
 429:  3al4-E 36.4  1.7  320   321   54   MOLECULE: HEMAGGLUTININ;                                             
 430:  3al4-K 36.4  1.7  320   321   54   MOLECULE: HEMAGGLUTININ;                                             
 431:  5bqy-E 36.4  1.3  321   324   50   MOLECULE: HEMAGGLUTININ HA1 CHAIN;                                   
 432:  4yy0-A 36.4  1.4  321   325   49   MOLECULE: HA1;                                                       
 433:  4wsv-C 36.4  1.4  322   325   49   MOLECULE: HEMAGGLUTININ HA1 CHAIN;                                   
 434:  4xkg-A 36.4  1.4  323   330   49   MOLECULE: HEMAGGLUTININ HA1 CHAIN;                                   
 435:  4wsu-C 36.4  1.4  322   325   49   MOLECULE: HEMAGGLUTININ HA1 CHAIN;                                   
 436:  4xkd-E 36.4  1.4  322   325   49   MOLECULE: HEMAGGLUTININ HA1 CHAIN;                                   
 437:  4wsu-E 36.4  1.5  322   325   49   MOLECULE: HEMAGGLUTININ HA1 CHAIN;                                   
 438:  4xkg-E 36.4  1.4  322   325   49   MOLECULE: HEMAGGLUTININ HA1 CHAIN;                                   
 439:  4wsv-A 36.4  1.4  322   325   49   MOLECULE: HEMAGGLUTININ HA1 CHAIN;                                   
 440:  4xkd-A 36.4  1.4  323   330   49   MOLECULE: HEMAGGLUTININ HA1 CHAIN;                                   
 441:  5t0e-A 36.4  1.4  323   330   49   MOLECULE: HEMAGGLUTININ;                                             
 442:  5t0b-A 36.4  1.4  323   330   49   MOLECULE: HEMAGGLUTININ;                                             
 443:  7mfg-C 36.4  1.1  320   322   55   MOLECULE: HEMAGGLUTININ HA1 CHAIN;                                   
 444:  7mfg-A 36.4  1.1  320   322   55   MOLECULE: HEMAGGLUTININ HA1 CHAIN;                                   
 445:  5t0e-E 36.4  1.4  322   325   49   MOLECULE: HEMAGGLUTININ;                                             
 446:  6pd5-A 36.4  1.6  323   491  100   MOLECULE: HEMAGGLUTININ;                                             
 447:  3lzg-E 36.3  1.7  319   323   55   MOLECULE: HEMAGGLUTININ, HA1 SUBUNIT;                                
 448:  4xke-E 36.3  1.4  322   325   49   MOLECULE: HEMAGGLUTININ HA1 CHAIN;                                   
 449:  3lzg-C 36.3  1.6  320   323   54   MOLECULE: HEMAGGLUTININ, HA1 SUBUNIT;                                
 450:  3lzg-A 36.3  1.7  320   323   54   MOLECULE: HEMAGGLUTININ, HA1 SUBUNIT;                                
 451:  5t08-C 36.3  1.4  320   325   49   MOLECULE: HEMAGGLUTININ;                                             
 452:  3ubq-I 36.3  1.6  317   319   54   MOLECULE: HEMAGGLUTININ HA1;                                         
 453:  6osr-F 36.3  1.2  320   476   56   MOLECULE: HEMAGGLUTININ;                                             
 454:  3ubn-E 36.3  1.8  320   323   54   MOLECULE: HEMAGGLUTININ HA1;                                         
 455:  3ube-E 36.3  1.8  319   323   54   MOLECULE: HEMAGGLUTININ HA1;                                         
 456:  3ubj-I 36.3  1.6  318   320   54   MOLECULE: HEMAGGLUTININ HA1;                                         
 457:  5t0e-C 36.3  1.4  320   325   49   MOLECULE: HEMAGGLUTININ;                                             
 458:  5bqy-A 36.3  1.3  321   324   50   MOLECULE: HEMAGGLUTININ HA1 CHAIN;                                   
 459:  6pcx-A 36.3  1.6  323   491  100   MOLECULE: HEMAGGLUTININ;                                             
 460:  3ubn-C 36.3  1.6  318   319   54   MOLECULE: HEMAGGLUTININ HA1;                                         
 461:  4xkf-A 36.3  1.4  323   329   49   MOLECULE: HEMAGGLUTININ HA1 CHAIN;                                   
 462:  4wsu-A 36.3  1.4  322   325   49   MOLECULE: HEMAGGLUTININ HA1 CHAIN;                                   
 463:  2wr1-A 36.3  1.6  319   490   70   MOLECULE: HEMAGGLUTININ;                                             
 464:  5t0b-E 36.3  1.4  322   325   49   MOLECULE: HEMAGGLUTININ;                                             
 465:  5t08-E 36.3  1.4  322   325   49   MOLECULE: HEMAGGLUTININ;                                             
 466:  7mfg-G 36.3  1.1  320   322   55   MOLECULE: HEMAGGLUTININ HA1 CHAIN;                                   
 467:  7jpd-A 36.3  1.8  320   323   54   MOLECULE: HEMAGGLUTININ HA1 CHAIN;                                   
 468:  5gjt-A 36.3  1.7  319   321   55   MOLECULE: HEMAGGLUTININ;                                             
 469:  3lzg-G 36.2  1.7  321   323   54   MOLECULE: HEMAGGLUTININ, HA1 SUBUNIT;                                
 470:  4xke-A 36.2  1.4  323   330   49   MOLECULE: HEMAGGLUTININ HA1 CHAIN;                                   
 471:  3lzg-K 36.2  1.6  322   325   55   MOLECULE: HEMAGGLUTININ, HA1 SUBUNIT;                                
 472:  4xkd-C 36.2  1.4  320   326   49   MOLECULE: HEMAGGLUTININ HA1 CHAIN;                                   
 473:  5t0b-C 36.2  1.4  320   326   49   MOLECULE: HEMAGGLUTININ;                                             
 474:  6osr-A 36.2  1.2  320   481   56   MOLECULE: HEMAGGLUTININ;                                             
 475:  6osr-C 36.2  1.2  320   476   56   MOLECULE: HEMAGGLUTININ;                                             
 476:  4yy0-E 36.2  1.4  321   325   49   MOLECULE: HA1;                                                       
 477:  5bny-C 36.2  1.4  321   324   50   MOLECULE: HEMAGGLUTININ;                                             
 478:  5bqy-C 36.2  1.4  321   324   50   MOLECULE: HEMAGGLUTININ HA1 CHAIN;                                   
 479:  6e7g-C 36.2  1.5  313   313   98   MOLECULE: HEMAGGLUTININ HA1 CHAIN;                                   
 480:  4xkf-E 36.2  1.4  322   325   49   MOLECULE: HEMAGGLUTININ HA1 CHAIN;                                   
 481:  5bqz-A 36.2  1.3  321   323   50   MOLECULE: HEMAGGLUTININ HA1 CHAIN;                                   
 482:  5bqz-E 36.2  1.3  321   323   50   MOLECULE: HEMAGGLUTININ HA1 CHAIN;                                   
 483:  5w6g-A 36.2  1.9  322   326   53   MOLECULE: HEMAGGLUTININ HA1;                                         
 484:  5t08-A 36.2  1.4  323   330   49   MOLECULE: HEMAGGLUTININ;                                             
 485:  7jpd-D 36.2  1.8  321   323   55   MOLECULE: HEMAGGLUTININ HA1 CHAIN;                                   
 486:  7jpd-C 36.2  1.8  320   323   54   MOLECULE: HEMAGGLUTININ HA1 CHAIN;                                   
 487:  6d8w-B 36.2  1.6  323   491   53   MOLECULE: HEMAGGLUTININ;                                             
 488:  3sm5-A 36.1  1.7  320   323   54   MOLECULE: HEMAGGLUTININ;                                             
 489:  4xkg-C 36.1  1.4  320   326   49   MOLECULE: HEMAGGLUTININ HA1 CHAIN;                                   
 490:  3ube-I 36.1  1.5  317   319   54   MOLECULE: HEMAGGLUTININ HA1;                                         
 491:  7mem-F 36.1  1.7  320   321   54   MOLECULE: HEMAGGLUTININ HA1 CHAIN;                                   
 492:  7mem-C 36.1  1.7  320   321   54   MOLECULE: HEMAGGLUTININ HA1 CHAIN;                                   
 493:  7mem-E 36.1  1.7  320   321   54   MOLECULE: HEMAGGLUTININ HA1 CHAIN;                                   
 494:  3sm5-C 36.1  1.7  320   323   54   MOLECULE: HEMAGGLUTININ;                                             
 495:  4kw1-C 36.1  1.7  314   314   95   MOLECULE: HEMAGGLUTININ;                                             
 496:  6osr-E 36.1  1.2  319   477   56   MOLECULE: HEMAGGLUTININ;                                             
 497:  3sm5-E 36.1  1.7  320   323   54   MOLECULE: HEMAGGLUTININ;                                             
 498:  6osr-B 36.1  1.2  322   477   56   MOLECULE: HEMAGGLUTININ;                                             
 499:  7deb-B 36.1  1.5  321   494   88   MOLECULE: HEMAGGLUTININ;                                             
 500:  7deb-C 36.1  1.5  321   494   88   MOLECULE: HEMAGGLUTININ;                                             
 501:  7jpd-F 36.1  1.7  319   320   55   MOLECULE: HEMAGGLUTININ HA1 CHAIN;                                   
 502:  7kna-C 36.1  1.7  321   483   54   MOLECULE: HEMAGGLUTININ,I53_DN5;                                     
 503:  5t0d-E 36.1  1.4  322   325   49   MOLECULE: HEMAGGLUTININ;                                             
 504:  7jpd-B 36.1  1.9  320   323   55   MOLECULE: HEMAGGLUTININ HA1 CHAIN;                                   
 505:  7jpd-E 36.1  1.8  320   323   55   MOLECULE: HEMAGGLUTININ HA1 CHAIN;                                   
 506:  3ztn-A 36.1  1.7  320   327   54   MOLECULE: HAEMAGGLUTININ;                                            
 507:  6osr-D 36.1  1.3  320   483   56   MOLECULE: HEMAGGLUTININ;                                             
 508:  3lzg-I 36.0  1.7  319   323   55   MOLECULE: HEMAGGLUTININ, HA1 SUBUNIT;                                
 509:  4yy7-C 36.0  1.4  321   325   49   MOLECULE: HA1;                                                       
 510:  2wrh-J 36.0  1.8  319   322   57   MOLECULE: HEMAGGLUTININ HA1 CHAIN;                                   
 511:  4yy1-C 36.0  1.4  321   325   49   MOLECULE: HA1;                                                       
 512:  3ubn-I 36.0  1.5  317   319   54   MOLECULE: HEMAGGLUTININ HA1;                                         
 513:  2wrh-L 36.0  1.8  319   322   57   MOLECULE: HEMAGGLUTININ HA1 CHAIN;                                   
 514:  3ubj-K 36.0  1.8  318   320   54   MOLECULE: HEMAGGLUTININ HA1;                                         
 515:  5t0d-C 36.0  1.4  320   325   49   MOLECULE: HEMAGGLUTININ;                                             
 516:  2wrh-H 36.0  1.7  319   322   57   MOLECULE: HEMAGGLUTININ HA1 CHAIN;                                   
 517:  6wj1-E 36.0  1.7  323   326   55   MOLECULE: HEMAGGLUTININ HA1 CHAIN;                                   
 518:  7deb-A 36.0  1.5  322   494   89   MOLECULE: HEMAGGLUTININ;                                             
 519:  6e7h-A 36.0  1.5  312   312   99   MOLECULE: HEMAGGLUTININ HA1 CHAIN;                                   
 520:  4yy1-A 36.0  1.4  321   325   49   MOLECULE: HA1;                                                       
 521:  4yy7-A 36.0  1.4  321   325   49   MOLECULE: HA1;                                                       
 522:  5t0d-A 36.0  1.4  323   330   49   MOLECULE: HEMAGGLUTININ;                                             
 523:  4xkf-C 35.9  1.4  320   326   49   MOLECULE: HEMAGGLUTININ HA1 CHAIN;                                   
 524:  6wj1-A 35.9  1.7  321   324   55   MOLECULE: HEMAGGLUTININ HA1 CHAIN;                                   
 525:  3ube-K 35.9  1.7  318   320   55   MOLECULE: HEMAGGLUTININ HA1;                                         
 526:  3ubq-K 35.9  1.8  316   318   54   MOLECULE: HEMAGGLUTININ HA1;                                         
 527:  5ugy-C 35.9  1.7  320   323   54   MOLECULE: HEMAGGLUTININ HA1;                                         
 528:  5ugy-A 35.9  1.7  320   323   54   MOLECULE: HEMAGGLUTININ HA1;                                         
 529:  6e7g-E 35.9  1.5  311   311   99   MOLECULE: HEMAGGLUTININ HA1 CHAIN;                                   
 530:  5ugy-E 35.9  1.7  320   323   54   MOLECULE: HEMAGGLUTININ HA1;                                         
 531:  3qqo-E 35.9  1.5  322   322   69   MOLECULE: HEMAGGLUTININ;                                             
 532:  6d8w-F 35.9  1.6  320   476   54   MOLECULE: HEMAGGLUTININ;                                             
 533:  5vmc-C 35.9  1.8  319   321   58   MOLECULE: HEMAGGLUTININ HA1;                                         
 534:  3ubq-E 35.8  1.8  319   321   55   MOLECULE: HEMAGGLUTININ HA1;                                         
 535:  4xke-C 35.8  1.4  320   326   49   MOLECULE: HEMAGGLUTININ HA1 CHAIN;                                   
 536:  5bqz-C 35.8  1.4  321   323   50   MOLECULE: HEMAGGLUTININ HA1 CHAIN;                                   
 537:  6n41-C 35.8  1.5  322   479   54   MOLECULE: HEMAGGLUTININ;                                             
 538:  6d8w-D 35.8  1.4  315   443   53   MOLECULE: HEMAGGLUTININ;                                             
 539:  6d8w-A 35.8  1.5  319   466   54   MOLECULE: HEMAGGLUTININ;                                             
 540:  6d8w-C 35.8  1.7  322   476   53   MOLECULE: HEMAGGLUTININ;                                             
 541:  6d8w-E 35.8  1.7  321   477   53   MOLECULE: HEMAGGLUTININ;                                             
 542:  5vmg-A 35.8  1.8  319   321   58   MOLECULE: HEMAGGLUTININ HA1;                                         
 543:  6wiz-A 35.8  1.7  321   322   54   MOLECULE: HEMAGGLUTININ HA1;                                         
 544:  5vmc-A 35.8  1.8  319   321   58   MOLECULE: HEMAGGLUTININ HA1;                                         
 545:  5vmc-E 35.8  1.8  319   321   58   MOLECULE: HEMAGGLUTININ HA1;                                         
 546:  6b3m-S 35.7  1.6  320   321   98   MOLECULE: HEMAGGLUTININ HA1;                                         
 547:  6b3m-E 35.7  1.6  320   321   98   MOLECULE: HEMAGGLUTININ HA1;                                         
 548:  6e7h-C 35.7  1.5  310   310   99   MOLECULE: HEMAGGLUTININ HA1 CHAIN;                                   
 549:  6b3m-Q 35.7  1.5  320   321   98   MOLECULE: HEMAGGLUTININ HA1;                                         
 550:  6pd3-A 35.7  1.6  323   491  100   MOLECULE: HEMAGGLUTININ;                                             
 551:  5vmf-C 35.7  1.8  319   321   57   MOLECULE: HEMAGGLUTININ HA1;                                         
 552:  5vmf-E 35.6  1.9  319   321   57   MOLECULE: HEMAGGLUTININ HA1;                                         
 553:  3ubn-K 35.6  1.7  317   319   55   MOLECULE: HEMAGGLUTININ HA1;                                         
 554:  6b3m-K 35.6  1.6  320   321   98   MOLECULE: HEMAGGLUTININ HA1;                                         
 555:  6b3m-G 35.6  1.5  320   321   98   MOLECULE: HEMAGGLUTININ HA1;                                         
 556:  6ml8-A 35.6  1.7  317   321   55   MOLECULE: HEMAGGLUTININ;                                             
 557:  6wex-E 35.6  1.4  322   325   49   MOLECULE: HEMAGGLUTININ;                                             
 558:  6pd6-A 35.6  1.6  323   491  100   MOLECULE: HEMAGGLUTININ;                                             
 559:  5vmg-E 35.6  1.9  319   321   58   MOLECULE: HEMAGGLUTININ HA1;                                         
 560:  5vmj-A 35.5  1.8  319   321   58   MOLECULE: HEMAGGLUTININ HA1;                                         
 561:  1rd8-E 35.5  1.8  321   328   58   MOLECULE: HEMAGGLUTININ;                                             
 562:  2fk0-M 35.5  1.6  321   322   98   MOLECULE: HEMAGGLUTININ;                                             
 563:  5gjs-A 35.5  1.8  318   320   54   MOLECULE: HEMAGGLUTININ;                                             
 564:  5vmf-A 35.5  1.8  319   321   57   MOLECULE: HEMAGGLUTININ HA1;                                         
 565:  4eda-A 35.4  2.5  320   321   54   MOLECULE: HEMAGGLUTININ;                                             
 566:  3ubj-E 35.4  1.8  317   319   55   MOLECULE: HEMAGGLUTININ HA1;                                         
 567:  6e7g-A 35.4  1.5  313   313  100   MOLECULE: HEMAGGLUTININ HA1 CHAIN;                                   
 568:  6b3m-A 35.4  1.6  320   321   99   MOLECULE: HEMAGGLUTININ HA1;                                         
 569:  1rd8-C 35.4  1.8  321   328   58   MOLECULE: HEMAGGLUTININ;                                             
 570:  6e7h-E 35.4  1.5  308   308   99   MOLECULE: HEMAGGLUTININ HA1 CHAIN;                                   
 571:  5dur-C 35.4  0.5  212   212   94   MOLECULE: HEAVY CHAIN OF ANTIBODY 100F4;                             
 572:  7dkj-E 35.4  1.1  321   498   68   MOLECULE: HEMAGGLUTININ;                                             
 573:  7dkj-I 35.4  1.1  321   498   68   MOLECULE: HEMAGGLUTININ;                                             
 574:  7dkj-A 35.4  1.1  321   498   68   MOLECULE: HEMAGGLUTININ;                                             
 575:  5vmg-C 35.4  1.8  319   321   58   MOLECULE: HEMAGGLUTININ HA1;                                         
 576:  1rd8-A 35.4  1.8  321   328   58   MOLECULE: HEMAGGLUTININ;                                             
 577:  5vmj-C 35.4  1.8  319   321   58   MOLECULE: HEMAGGLUTININ HA1;                                         
 578:  5vmj-E 35.3  1.9  319   321   58   MOLECULE: HEMAGGLUTININ HA1;                                         
 579:  6xgc-A 35.3  1.7  321   323   55   MOLECULE: HEMAGGLUTININ HA1 CHAIN;                                   
 580:  6xgc-E 35.3  1.7  321   323   55   MOLECULE: HEMAGGLUTININ HA1 CHAIN;                                   
 581:  6xgc-C 35.3  1.7  321   323   55   MOLECULE: HEMAGGLUTININ HA1 CHAIN;                                   
 582:  4eda-C 35.3  1.9  309   311   53   MOLECULE: HEMAGGLUTININ;                                             
 583:  2fk0-O 35.3  1.7  321   322   98   MOLECULE: HEMAGGLUTININ;                                             
 584:  2wrf-E 35.2  1.1  317   486   68   MOLECULE: HEMAGGLUTININ;                                             
 585:  2wrf-B 35.2  1.1  317   486   68   MOLECULE: HEMAGGLUTININ;                                             
 586:  2wrf-F 35.2  1.2  317   485   68   MOLECULE: HEMAGGLUTININ;                                             
 587:  6hjp-C 35.2  1.3  321   324   57   MOLECULE: HEMAGGLUTININ;                                             
 588:  2wrf-H 35.2  1.1  317   486   68   MOLECULE: HEMAGGLUTININ;                                             
 589:  6hjp-E 35.2  1.3  321   324   57   MOLECULE: HEMAGGLUTININ;                                             
 590:  6hjp-A 35.2  1.3  321   324   57   MOLECULE: HEMAGGLUTININ;                                             
 591:  2wrf-G 35.2  1.1  317   486   68   MOLECULE: HEMAGGLUTININ;                                             
 592:  2wrf-I 35.2  1.1  317   485   68   MOLECULE: HEMAGGLUTININ;                                             
 593:  2wrf-C 35.2  1.1  317   485   68   MOLECULE: HEMAGGLUTININ;                                             
 594:  6n41-A 35.1  1.6  318   483   54   MOLECULE: HEMAGGLUTININ;                                             
 595:  2wrc-C 35.1  1.4  317   467   68   MOLECULE: HEMAGGLUTININ;                                             
 596:  6hjn-A 35.1  1.3  321   323   57   MOLECULE: HEMAGGLUTININ;                                             
 597:  2wrc-B 35.0  1.4  320   486   68   MOLECULE: HEMAGGLUTININ;                                             
 598:  6hjn-E 35.0  1.3  321   323   57   MOLECULE: HEMAGGLUTININ;                                             
 599:  2wrb-C 35.0  1.5  318   441   68   MOLECULE: HEMAGGLUTININ;                                             
 600:  2wrd-C 35.0  1.4  316   481   68   MOLECULE: HEMAGGLUTININ;                                             
 601:  2wrc-A 35.0  1.4  315   474   68   MOLECULE: HEMAGGLUTININ;                                             
 602:  2fk0-Q 35.0  1.2  320   322   99   MOLECULE: HEMAGGLUTININ;                                             
 603:  3qqi-B 35.0  0.7  219   219   64   MOLECULE: HEMAGGLUTININ;                                             
 604:  6hjn-C 35.0  1.3  321   323   57   MOLECULE: HEMAGGLUTININ;                                             
 605:  6xsk-A 35.0  1.6  320   322   54   MOLECULE: 789-203-3C12 FAB LIGHT CHAIN;                              
 606:  5ibl-B 34.9  2.2  297   298   53   MOLECULE: HEMAGGLUTININ;                                             
 607:  2wr7-B 34.9  1.4  319   486   69   MOLECULE: HEMAGGLUTININ;                                             
 608:  4hfu-A 34.8  1.7  319   320   68   MOLECULE: HEMAGGLUTININ HA1;                                         
 609:  2wr4-B 34.8  1.5  318   486   71   MOLECULE: HEMAGGLUTININ;                                             
 610:  2wrb-B 34.8  1.5  320   486   68   MOLECULE: HEMAGGLUTININ;                                             
 611:  2wr0-A 34.8  1.6  319   490   70   MOLECULE: HEMAGGLUTININ;                                             
 612:  2wr4-C 34.8  1.3  318   486   71   MOLECULE: HEMAGGLUTININ;                                             
 613:  2wrd-B 34.8  1.5  320   486   68   MOLECULE: HEMAGGLUTININ;                                             
 614:  3qqi-A 34.8  0.7  219   219   64   MOLECULE: HEMAGGLUTININ;                                             
 615:  2wr2-C 34.8  1.5  317   485   70   MOLECULE: HEMAGGLUTININ;                                             
 616:  6xsk-C 34.8  1.6  320   322   54   MOLECULE: 789-203-3C12 FAB LIGHT CHAIN;                              
 617:  2wrd-A 34.7  1.5  317   472   68   MOLECULE: HEMAGGLUTININ;                                             
 618:  2wrb-A 34.7  1.4  316   474   68   MOLECULE: HEMAGGLUTININ;                                             
 619:  2wr7-C 34.7  1.4  317   467   68   MOLECULE: HEMAGGLUTININ;                                             
 620:  2wr3-B 34.7  1.5  319   486   71   MOLECULE: HEMAGGLUTININ;                                             
 621:  2wr0-C 34.7  1.5  318   486   70   MOLECULE: HEMAGGLUTININ;                                             
 622:  7kna-B 34.7  1.7  321   483   54   MOLECULE: HEMAGGLUTININ,I53_DN5;                                     
 623:  6xsk-E 34.7  1.6  320   322   54   MOLECULE: 789-203-3C12 FAB LIGHT CHAIN;                              
 624:  4wsr-F 34.6  1.3  320   481   49   MOLECULE: HEMAGGLUTININ;                                             
 625:  4wss-A 34.6  1.3  321   490   50   MOLECULE: HEMAGGLUTININ;                                             
 626:  4kps-C 34.6  2.2  321   324   45   MOLECULE: HEMAGGLUTININ;                                             
 627:  4wss-E 34.6  1.4  321   489   50   MOLECULE: HEMAGGLUTININ;                                             
 628:  4kpq-C 34.6  2.2  321   324   45   MOLECULE: HEMAGGLUTININ;                                             
 629:  4kps-E 34.6  2.2  321   324   45   MOLECULE: HEMAGGLUTININ;                                             
 630:  4kpq-E 34.6  2.2  321   324   45   MOLECULE: HEMAGGLUTININ;                                             
 631:  4wsr-C 34.6  1.4  321   482   50   MOLECULE: HEMAGGLUTININ;                                             
 632:  4kps-A 34.6  2.2  321   324   45   MOLECULE: HEMAGGLUTININ;                                             
 633:  4wsr-A 34.6  1.3  321   483   50   MOLECULE: HEMAGGLUTININ;                                             
 634:  5ibl-F 34.6  2.1  304   306   54   MOLECULE: HEMAGGLUTININ;                                             
 635:  2wr3-C 34.6  1.4  318   486   70   MOLECULE: HEMAGGLUTININ;                                             
 636:  2wre-B 34.6  1.5  320   486   68   MOLECULE: HEMAGGLUTININ;                                             
 637:  2wr5-C 34.6  1.3  317   485   70   MOLECULE: HEMAGGLUTININ;                                             
 638:  7kna-A 34.6  1.7  321   483   54   MOLECULE: HEMAGGLUTININ,I53_DN5;                                     
 639:  2wr5-B 34.6  1.4  318   485   71   MOLECULE: HEMAGGLUTININ;                                             
 640:  6hjq-C 34.6  1.4  321   324   57   MOLECULE: HEMAGGLUTININ;                                             
 641:  6hjq-A 34.6  1.4  321   324   57   MOLECULE: HEMAGGLUTININ;                                             
 642:  4kpq-A 34.6  2.2  321   324   45   MOLECULE: HEMAGGLUTININ;                                             
 643:  4wsr-B 34.5  1.4  321   482   50   MOLECULE: HEMAGGLUTININ;                                             
 644:  4wss-C 34.5  1.4  321   482   50   MOLECULE: HEMAGGLUTININ;                                             
 645:  4wsr-E 34.5  1.5  321   489   50   MOLECULE: HEMAGGLUTININ;                                             
 646:  2wr4-A 34.5  1.5  317   485   71   MOLECULE: HEMAGGLUTININ;                                             
 647:  2wr5-A 34.5  1.4  317   485   70   MOLECULE: HEMAGGLUTININ;                                             
 648:  6hjr-A 34.5  1.4  321   323   57   MOLECULE: HEMAGGLUTININ;                                             
 649:  2wre-C 34.5  1.5  317   481   68   MOLECULE: HEMAGGLUTININ;                                             
 650:  6hjq-E 34.5  1.4  321   324   57   MOLECULE: HEMAGGLUTININ;                                             
 651:  4wss-F 34.4  1.3  318   479   49   MOLECULE: HEMAGGLUTININ;                                             
 652:  4wss-D 34.4  1.4  321   493   50   MOLECULE: HEMAGGLUTININ;                                             
 653:  4wss-B 34.4  1.4  321   481   50   MOLECULE: HEMAGGLUTININ;                                             
 654:  6n41-B 34.4  1.9  320   486   54   MOLECULE: HEMAGGLUTININ;                                             
 655:  6ona-C 34.4  1.7  321   485   54   MOLECULE: HEMAGGLUTININ;                                             
 656:  2wr2-B 34.4  1.5  319   490   71   MOLECULE: HEMAGGLUTININ;                                             
 657:  2wr2-A 34.4  1.6  319   490   70   MOLECULE: HEMAGGLUTININ;                                             
 658:  2wr1-C 34.4  1.5  317   485   70   MOLECULE: HEMAGGLUTININ;                                             
 659:  2wr1-B 34.4  1.5  318   490   70   MOLECULE: HEMAGGLUTININ;                                             
 660:  2wr3-A 34.4  1.5  317   485   70   MOLECULE: HEMAGGLUTININ;                                             
 661:  2wr0-B 34.4  1.6  319   491   70   MOLECULE: HEMAGGLUTININ;                                             
 662:  6zrk-C 34.4  1.5  321   328   44   MOLECULE: HEMAGGLUTININ;                                             
 663:  4wsr-D 34.3  1.3  321   498   50   MOLECULE: HEMAGGLUTININ;                                             
 664:  2wr7-A 34.3  1.4  314   473   68   MOLECULE: HEMAGGLUTININ;                                             
 665:  1jsd-A 34.3  1.6  314   317   45   MOLECULE: HAEMAGGLUTININ (HA1 CHAIN);                                
 666:  6ona-A 34.2  1.9  319   479   54   MOLECULE: HEMAGGLUTININ;                                             
 667:  6hjr-E 34.2  1.4  321   323   57   MOLECULE: HEMAGGLUTININ;                                             
 668:  1jsh-A 34.2  1.6  314   317   45   MOLECULE: HAEMAGGLUTININ (HA1 CHAIN);                                
 669:  5xhv-A 34.1  1.7  282   283   51   MOLECULE: HEMAGGLUTININ;                                             
 670:  4kw1-G 34.1  1.7  309   310   94   MOLECULE: HEMAGGLUTININ;                                             
 671:  6hjr-C 34.1  1.4  321   323   57   MOLECULE: HEMAGGLUTININ;                                             
 672:  2wre-A 34.1  1.6  316   471   68   MOLECULE: HEMAGGLUTININ;                                             
 673:  1jsi-A 34.1  1.6  314   317   45   MOLECULE: HAEMAGGLUTININ (HA1 CHAIN);                                
 674:  2wrf-D 34.0  1.5  317   486   69   MOLECULE: HEMAGGLUTININ;                                             
 675:  2wrf-A 33.9  1.5  318   486   69   MOLECULE: HEMAGGLUTININ;                                             
 676:  6ona-B 33.8  1.9  317   480   55   MOLECULE: HEMAGGLUTININ;                                             
 677:  4h32-E 33.6  2.2  319   320   44   MOLECULE: HEMAGGLUTININ;                                             
 678:  4h32-G 33.5  2.2  319   320   44   MOLECULE: HEMAGGLUTININ;                                             
 679:  4h32-K 33.5  2.3  319   320   44   MOLECULE: HEMAGGLUTININ;                                             
 680:  4h32-A 33.5  2.2  319   320   44   MOLECULE: HEMAGGLUTININ;                                             
 681:  6v46-C 33.4  1.8  318   323   45   MOLECULE: HEMAGGLUTININ HA1 CHAIN;                                   
 682:  6v46-E 33.4  1.8  318   323   45   MOLECULE: HEMAGGLUTININ HA1 CHAIN;                                   
 683:  4h32-I 33.3  2.3  319   320   44   MOLECULE: HEMAGGLUTININ;                                             
 684:  4h32-C 33.3  2.3  319   320   44   MOLECULE: HEMAGGLUTININ;                                             
 685:  6v46-A 33.2  1.9  317   323   45   MOLECULE: HEMAGGLUTININ HA1 CHAIN;                                   
 686:  5uk0-E 33.1  1.7  320   323   53   MOLECULE: HEMAGGLUTININ HA1;                                         
 687:  5xhv-E 33.0  1.9  282   283   50   MOLECULE: HEMAGGLUTININ;                                             
 688:  4k3x-E 33.0  2.0  315   322   46   MOLECULE: HEMAGGLUTININ HA1;                                         
 689:  4k3x-A 33.0  1.9  315   322   46   MOLECULE: HEMAGGLUTININ HA1;                                         
 690:  5ujz-E 33.0  1.7  320   323   53   MOLECULE: HEMAGGLUTININ HA1;                                         
 691:  5ujz-C 33.0  1.7  320   323   53   MOLECULE: HEMAGGLUTININ HA1;                                         
 692:  5ujz-A 33.0  1.7  320   323   53   MOLECULE: HEMAGGLUTININ HA1;                                         
 693:  5uk0-A 33.0  1.7  320   323   53   MOLECULE: HEMAGGLUTININ HA1;                                         
 694:  5uk0-C 33.0  1.7  320   323   53   MOLECULE: HEMAGGLUTININ HA1;                                         
 695:  5k9o-I 33.0  2.2  320   466   55   MOLECULE: 31.B.09 HEAVY FV;                                          
 696:  7a9d-C 32.9  1.8  320   322   43   MOLECULE: HEMAGGLUTININ;                                             
 697:  5uk1-A 32.8  1.6  320   323   53   MOLECULE: HEMAGGLUTININ HA1;                                         
 698:  5uk2-E 32.8  1.7  320   323   53   MOLECULE: HEMAGGLUTININ HA1;                                         
 699:  5uk1-C 32.8  1.7  320   323   53   MOLECULE: HEMAGGLUTININ HA1;                                         
 700:  5uk1-E 32.8  1.7  320   323   53   MOLECULE: HEMAGGLUTININ HA1;                                         
 701:  5uk2-A 32.8  1.7  320   323   53   MOLECULE: HEMAGGLUTININ HA1;                                         
 702:  5uk2-C 32.8  1.7  320   323   53   MOLECULE: HEMAGGLUTININ HA1;                                         
 703:  4k3x-C 32.8  2.0  315   322   46   MOLECULE: HEMAGGLUTININ HA1;                                         
 704:  4edb-A 32.7  1.9  320   323   54   MOLECULE: HEMAGGLUTININ;                                             
 705:  4i78-B 32.7  2.4  318   319   44   MOLECULE: HEMAGGLUTININ HA1;                                         
 706:  6a4k-A 32.6  1.3  221   223   46   MOLECULE: HEMAGGLUTININ;                                             
 707:  7a9d-A 32.6  1.8  320   322   43   MOLECULE: HEMAGGLUTININ;                                             
 708:  5k9o-F 32.5  2.2  312   467   52   MOLECULE: 31.B.09 HEAVY FV;                                          
 709:  4i78-A 32.5  2.4  318   319   44   MOLECULE: HEMAGGLUTININ HA1;                                         
 710:  4edb-E 32.4  1.9  320   323   53   MOLECULE: HEMAGGLUTININ;                                             
 711:  6a4k-C 32.4  1.3  221   223   46   MOLECULE: HEMAGGLUTININ;                                             
 712:  4kw1-E 32.3  1.7  300   301   94   MOLECULE: HEMAGGLUTININ;                                             
 713:  6p3r-L 32.3  1.1  208   208  100   MOLECULE: HUMAN FAB H5.31 HEAVY CHAIN;                               
 714:  6a67-A 32.2  1.1  205   205   97   MOLECULE: FLD21.140 HEAVY CHAIN;                                     
 715:  6iut-A 32.2  0.9  207   208   93   MOLECULE: AVFLUIGG01 HEAVY CHAIN;                                    
 716:  7x6o-F 32.2  2.7  317   321   55   MOLECULE: HEMAGGLUTININ;                                             
 717:  7x6o-A 32.2  2.7  317   321   55   MOLECULE: HEMAGGLUTININ;                                             
 718:  7x6o-E 32.2  2.7  317   321   55   MOLECULE: HEMAGGLUTININ;                                             
 719:  4fiu-B 32.0  2.3  321   509   46   MOLECULE: HEMAGGLUTININ;                                             
 720:  6a4k-B 32.0  1.3  219   221   46   MOLECULE: HEMAGGLUTININ;                                             
 721:  6a4k-D 32.0  1.3  217   221   46   MOLECULE: HEMAGGLUTININ;                                             
 722:  6a67-B 32.0  1.1  204   204   97   MOLECULE: FLD21.140 HEAVY CHAIN;                                     
 723:  5dut-A 31.9  1.5  209   213   91   MOLECULE: HEMAGGLUTININ;                                             
 724:  4f3z-C 31.9  1.4  298   301   53   MOLECULE: HEMAGGLUTININ;                                             
 725:  6nsa-A 31.9  2.2  316   317   37   MOLECULE: HEMAGGLUTININ HA1 CHAIN;                                   
 726:  6urm-C 31.8  1.3  215   217   47   MOLECULE: HEMAGGLUTININ;                                             
 727:  4edb-C 31.8  1.9  320   323   54   MOLECULE: HEMAGGLUTININ;                                             
 728:  6iuv-B 31.8  1.3  211   212   91   MOLECULE: HEMAGGLUTININ;                                             
 729:  6p3r-E 31.8  0.9  202   202  100   MOLECULE: HUMAN FAB H5.31 HEAVY CHAIN;                               
 730:  6bkt-A 31.8  2.1  316   317   37   MOLECULE: HEMAGGLUTININ;                                             
 731:  6bkn-A 31.8  2.1  316   317   37   MOLECULE: HEMAGGLUTININ;                                             
 732:  6bkr-A 31.8  2.1  316   317   37   MOLECULE: HEMAGGLUTININ HA1 CHAIN;                                   
 733:  6bko-A 31.8  2.1  316   317   37   MOLECULE: HEMAGGLUTININ;                                             
 734:  6bks-A 31.8  2.1  316   317   37   MOLECULE: HEMAGGLUTININ;                                             
 735:  6q0o-A 31.8  1.2  214   215   48   MOLECULE: HEMAGGLUTININ HEAD DOMAIN;                                 
 736:  6nsb-A 31.8  2.1  316   317   37   MOLECULE: HEMAGGLUTININ HA1 CHAIN;                                   
 737:  6urm-F 31.7  1.4  217   219   47   MOLECULE: HEMAGGLUTININ;                                             
 738:  4fnk-E 31.7  2.3  316   318   39   MOLECULE: HEMAGGLUTININ HA1 CHAIN;                                   
 739:  1qfu-A 31.7  2.2  316   317   38   MOLECULE: PROTEIN (HEMAGGLUTININ (HA1 CHAIN));                       
 740:  6bkp-A 31.7  2.1  316   317   37   MOLECULE: HEMAGGLUTININ;                                             
 741:  5k9q-Q 31.7  2.4  316   318   38   MOLECULE: HEMAGGLUTININ HA1;                                         
 742:  5vtz-C 31.7  2.2  316   317   38   MOLECULE: HEMAGGLUTININ HA1 CHAIN;                                   
 743:  5kuy-C 31.7  2.2  316   316   39   MOLECULE: HEMAGGLUTININ HA1;                                         
 744:  6nhp-C 31.7  2.2  316   317   39   MOLECULE: HEMAGGLUTININ HA1 CHAIN;                                   
 745:  4zcj-A 31.7  2.2  316   316   39   MOLECULE: HEMAGGLUTININ;                                             
 746:  5k9q-C 31.7  2.3  317   319   38   MOLECULE: HEMAGGLUTININ HA1;                                         
 747:  5k9q-M 31.7  2.3  317   318   38   MOLECULE: HEMAGGLUTININ HA1;                                         
 748:  6v44-C 31.7  2.2  318   320   37   MOLECULE: HEMAGGLUTININ HA1 CHAIN;                                   
 749:  6v44-A 31.7  2.2  318   320   37   MOLECULE: HEMAGGLUTININ HA1 CHAIN;                                   
 750:  6v44-E 31.7  2.2  318   320   37   MOLECULE: HEMAGGLUTININ HA1 CHAIN;                                   
 751:  4hkx-E 31.6  1.1  210   212   49   MOLECULE: HEMAGGLUTININ HA1;                                         
 752:  4nm8-C 31.6  2.3  316   318   39   MOLECULE: HEMAGGLUTININ HA1 CHAIN;                                   
 753:  4xrc-C 31.6  1.2  206   206   97   MOLECULE: H5.3 FAB LIGHT CHAIN;                                      
 754:  4fnk-C 31.6  2.2  316   317   39   MOLECULE: HEMAGGLUTININ HA1 CHAIN;                                   
 755:  3eym-E 31.6  2.3  316   318   38   MOLECULE: HEMAGGLUTININ HA1 CHAIN;                                   
 756:  4o5n-A 31.6  2.2  316   317   37   MOLECULE: HEMAGGLUTININ HA1 CHAIN;                                   
 757:  3eyk-A 31.6  2.1  317   319   39   MOLECULE: HEMAGGLUTININ HA1 CHAIN;                                   
 758:  4we5-A 31.6  2.4  317   321   38   MOLECULE: HEMAGGLUTININ HA1 CHAIN;                                   
 759:  2ypg-A 31.6  2.2  316   317   38   MOLECULE: HEMAGGLUTININ HA1 CHAIN;                                   
 760:  6wez-A 31.6  2.1  316   317   37   MOLECULE: HEMAGGLUTININ;                                             
 761:  4o58-A 31.6  2.2  316   317   39   MOLECULE: HEMAGGLUTININ HA1 CHAIN;                                   
 762:  4uo0-C 31.6  2.1  317   320   36   MOLECULE: HEMAGGLUTININ;                                             
 763:  6nhp-E 31.6  2.4  316   317   39   MOLECULE: HEMAGGLUTININ HA1 CHAIN;                                   
 764:  5vu4-C 31.6  2.4  316   317   38   MOLECULE: HEMAGGLUTININ HA1 CHAIN;                                   
 765:  5kuy-A 31.6  2.2  317   319   39   MOLECULE: HEMAGGLUTININ HA1;                                         
 766:  6tzb-C 31.6  2.2  316   317   39   MOLECULE: HEMAGGLUTININ HA1 CHAIN;                                   
 767:  4ln6-I 31.6  2.4  312   316   37   MOLECULE: HEMAGGLUTININ;                                             
 768:  5vtx-C 31.6  2.3  316   317   38   MOLECULE: HEMAGGLUTININ HA1 CHAIN;                                   
 769:  6tzb-E 31.6  2.4  316   317   39   MOLECULE: HEMAGGLUTININ HA1 CHAIN;                                   
 770:  6bkm-C 31.6  2.4  316   317   38   MOLECULE: HEMAGGLUTININ;                                             
 771:  5t6s-I 31.6  2.1  312   316   37   MOLECULE: HEMAGGLUTININ HA1;                                         
 772:  4ln6-K 31.6  2.2  312   316   36   MOLECULE: HEMAGGLUTININ;                                             
 773:  6cex-C 31.6  2.2  316   316   39   MOLECULE: HEMAGGLUTININ;                                             
 774:  5t6s-A 31.6  2.0  312   316   37   MOLECULE: HEMAGGLUTININ HA1;                                         
 775:  6nhr-E 31.6  2.4  316   317   39   MOLECULE: HEMAGGLUTININ HA1 CHAIN;                                   
 776:  6nhq-E 31.6  2.4  316   317   39   MOLECULE: HEMAGGLUTININ HA1 CHAIN;                                   
 777:  6cex-E 31.6  2.3  316   318   39   MOLECULE: HEMAGGLUTININ;                                             
 778:  5vu4-A 31.6  2.2  316   317   38   MOLECULE: HEMAGGLUTININ HA1 CHAIN;                                   
 779:  7k37-A 31.6  2.3  316   318   38   MOLECULE: HEMAGGLUTININ;                                             
 780:  7k39-E 31.6  2.3  316   318   38   MOLECULE: HEMAGGLUTININ;                                             
 781:  7k37-C 31.6  2.3  316   318   38   MOLECULE: HEMAGGLUTININ;                                             
 782:  5vtz-E 31.6  2.4  316   317   38   MOLECULE: HEMAGGLUTININ HA1 CHAIN;                                   
 783:  5vty-A 31.6  2.2  315   316   38   MOLECULE: HEMAGGLUTININ HA1 CHAIN;                                   
 784:  5vtu-C 31.6  2.3  315   316   38   MOLECULE: HEMAGGLUTININ HA1 CHAIN;                                   
 785:  5vtr-C 31.6  2.2  316   317   38   MOLECULE: HEMAGGLUTININ HA1 CHAIN;                                   
 786:  5t6n-C 31.6  2.3  316   317   39   MOLECULE: HEMAGGLUTININ HA1;                                         
 787:  4uo0-A 31.6  2.5  317   325   36   MOLECULE: HEMAGGLUTININ;                                             
 788:  6nhq-C 31.6  2.2  316   317   39   MOLECULE: HEMAGGLUTININ HA1 CHAIN;                                   
 789:  5kuy-E 31.6  2.3  316   317   39   MOLECULE: HEMAGGLUTININ HA1;                                         
 790:  4ln6-C 31.6  2.3  312   316   37   MOLECULE: HEMAGGLUTININ;                                             
 791:  6nhr-C 31.6  2.3  316   317   39   MOLECULE: HEMAGGLUTININ HA1 CHAIN;                                   
 792:  4ln6-A 31.6  2.2  312   316   37   MOLECULE: HEMAGGLUTININ;                                             
 793:  5t6n-E 31.6  2.3  316   318   39   MOLECULE: HEMAGGLUTININ HA1;                                         
 794:  4ln6-G 31.6  2.2  312   316   37   MOLECULE: HEMAGGLUTININ;                                             
 795:  5vtv-C 31.6  2.3  316   317   38   MOLECULE: HEMAGGLUTININ HA1 CHAIN;                                   
 796:  7k37-E 31.6  2.3  316   318   38   MOLECULE: HEMAGGLUTININ;                                             
 797:  5k9q-A 31.6  2.5  317   320   38   MOLECULE: HEMAGGLUTININ HA1;                                         
 798:  5xl3-B 31.6  2.2  317   319   37   MOLECULE: HEMAGGLUTININ;                                             
 799:  5k9q-O 31.6  2.2  317   318   38   MOLECULE: HEMAGGLUTININ HA1;                                         
 800:  7rdh-E 31.6  2.2  316   317   39   MOLECULE: HEMAGGLUTININ HA1 CHAIN;                                   
 801:  5xl4-A 31.6  2.2  317   319   37   MOLECULE: HEMAGGLUTININ;                                             
 802:  7rdh-C 31.6  2.2  316   316   39   MOLECULE: HEMAGGLUTININ HA1 CHAIN;                                   
 803:  6aou-A 31.6  2.1  316   317   37   MOLECULE: HEMAGGLUTININ HA1 CHAIN;                                   
 804:  5xl4-B 31.6  2.2  317   319   37   MOLECULE: HEMAGGLUTININ;                                             
 805:  6aov-A 31.6  2.1  316   317   37   MOLECULE: HEMAGGLUTININ HA1 CHAIN;                                   
 806:  5xl5-B 31.6  2.2  317   319   36   MOLECULE: HEMAGGLUTININ;                                             
 807:  6n4f-A 31.6  2.3  317   317   39   MOLECULE: HEMAGGLUTININ HA1;                                         
 808:  6ns9-A 31.6  2.2  316   317   37   MOLECULE: HEMAGGLUTININ HA1 CHAIN;                                   
 809:  6n4f-C 31.6  2.3  317   317   39   MOLECULE: HEMAGGLUTININ HA1;                                         
 810:  6n4f-E 31.6  2.3  317   317   39   MOLECULE: HEMAGGLUTININ HA1;                                         
 811:  5xl7-A 31.6  2.1  317   319   36   MOLECULE: HEMAGGLUTININ;                                             
 812:  7t1v-C 31.6  2.0  312   315   38   MOLECULE: HEMAGGLUTININ HA1 CHAIN;                                   
 813:  5xl7-B 31.6  2.1  317   319   36   MOLECULE: HEMAGGLUTININ;                                             
 814:  6n4f-G 31.6  2.3  317   317   39   MOLECULE: HEMAGGLUTININ HA1;                                         
 815:  5xlb-B 31.6  2.2  317   319   36   MOLECULE: HEMAGGLUTININ;                                             
 816:  5xld-A 31.6  2.2  317   319   36   MOLECULE: HEMAGGLUTININ;                                             
 817:  5xld-B 31.6  2.2  317   319   36   MOLECULE: HEMAGGLUTININ;                                             
 818:  4yjz-E 31.5  1.1  210   212   48   MOLECULE: HEMAGGLUTININ;                                             
 819:  6iuv-A 31.5  1.4  210   213   90   MOLECULE: HEMAGGLUTININ;                                             
 820:  4fqv-E 31.5  2.5  313   317   38   MOLECULE: HEMAGGLUTININ HA1;                                         
 821:  4hmg-C 31.5  2.3  317   328   38   MOLECULE: HEMAGGLUTININ, CHAIN HA1;                                  
 822:  4nm8-A 31.5  2.4  316   318   39   MOLECULE: HEMAGGLUTININ HA1 CHAIN;                                   
 823:  2hmg-E 31.5  2.3  317   328   38   MOLECULE: HEMAGGLUTININ (HA1 CHAIN);                                 
 824:  4o5i-A 31.5  2.2  316   317   37   MOLECULE: HEMAGGLUTININ HA1 CHAIN;                                   
 825:  4o5i-C 31.5  2.2  316   317   37   MOLECULE: HEMAGGLUTININ HA1 CHAIN;                                   
 826:  4qy1-Q 31.5  2.2  313   318   37   MOLECULE: HEMAGGLUTININ;                                             
 827:  4hmg-E 31.5  2.3  317   328   38   MOLECULE: HEMAGGLUTININ, CHAIN HA1;                                  
 828:  4dj6-C 31.5  2.5  312   316   38   MOLECULE: HEMAGGLUTININ;                                             
 829:  4fqr-G 31.5  2.3  316   318   39   MOLECULE: HEMAGGLUTININ HA1 CHAIN;                                   
 830:  4hmg-A 31.5  2.3  317   328   38   MOLECULE: HEMAGGLUTININ, CHAIN HA1;                                  
 831:  4fqy-A 31.5  2.3  316   318   39   MOLECULE: HEMAGGLUTININ HA1;                                         
 832:  4dj6-A 31.5  2.5  312   316   38   MOLECULE: HEMAGGLUTININ;                                             
 833:  1hge-E 31.5  2.3  317   328   38   MOLECULE: HEMAGGLUTININ, (G135R), HA1 CHAIN;                         
 834:  3eym-A 31.5  2.2  316   317   38   MOLECULE: HEMAGGLUTININ HA1 CHAIN;                                   
 835:  4nm8-E 31.5  2.3  316   317   39   MOLECULE: HEMAGGLUTININ HA1 CHAIN;                                   
 836:  4n62-A 31.5  2.3  312   318   37   MOLECULE: HEMAGGLUTININ HA1;                                         
 837:  4o5i-K 31.5  2.2  316   317   37   MOLECULE: HEMAGGLUTININ HA1 CHAIN;                                   
 838:  4o5i-E 31.5  2.2  316   317   37   MOLECULE: HEMAGGLUTININ HA1 CHAIN;                                   
 839:  4n63-A 31.5  2.3  312   318   37   MOLECULE: HEMAGGLUTININ HA1;                                         
 840:  4uo0-E 31.5  2.5  317   325   36   MOLECULE: HEMAGGLUTININ;                                             
 841:  4n61-A 31.5  2.3  312   318   37   MOLECULE: HEMAGGLUTININ HA1;                                         
 842:  4cyz-C 31.5  2.2  313   318   36   MOLECULE: HEMAGGLUTININ;                                             
 843:  4n64-A 31.5  2.3  312   318   37   MOLECULE: HEMAGGLUTININ HA1;                                         
 844:  4dj6-E 31.5  2.5  313   317   38   MOLECULE: HEMAGGLUTININ;                                             
 845:  4fqv-A 31.5  2.5  312   316   37   MOLECULE: HEMAGGLUTININ HA1;                                         
 846:  4fnk-A 31.5  2.3  316   318   39   MOLECULE: HEMAGGLUTININ HA1 CHAIN;                                   
 847:  4uo2-C 31.5  2.2  317   320   36   MOLECULE: H3 HAEMAGGLUTININ HA1 CHAIN;                               
 848:  5vtu-A 31.5  2.2  316   317   38   MOLECULE: HEMAGGLUTININ HA1 CHAIN;                                   
 849:  4we4-A 31.5  2.3  316   321   38   MOLECULE: HEMAGGLUTININ HA1 CHAIN;                                   
 850:  5t6s-K 31.5  2.4  312   316   36   MOLECULE: HEMAGGLUTININ HA1;                                         
 851:  5vtq-C 31.5  2.2  316   317   38   MOLECULE: HEMAGGLUTININ HA1 CHAIN;                                   
 852:  5vtv-E 31.5  2.4  316   317   38   MOLECULE: HEMAGGLUTININ HA1 CHAIN;                                   
 853:  5xl1-A 31.5  2.2  317   319   37   MOLECULE: HEMAGGLUTININ;                                             
 854:  5vtr-E 31.5  2.4  316   317   38   MOLECULE: HEMAGGLUTININ HA1 CHAIN;                                   
 855:  5t6s-E 31.5  2.3  312   316   37   MOLECULE: HEMAGGLUTININ HA1;                                         
 856:  7k39-C 31.5  2.3  316   318   38   MOLECULE: HEMAGGLUTININ;                                             
 857:  7k39-A 31.5  2.3  316   318   38   MOLECULE: HEMAGGLUTININ;                                             
 858:  5vtx-E 31.5  2.4  316   317   38   MOLECULE: HEMAGGLUTININ HA1 CHAIN;                                   
 859:  5vtw-E 31.5  2.4  316   317   38   MOLECULE: HEMAGGLUTININ HA1 CHAIN;                                   
 860:  5vty-C 31.5  2.4  316   317   38   MOLECULE: HEMAGGLUTININ HA1 CHAIN;                                   
 861:  5vtu-E 31.5  2.3  316   317   38   MOLECULE: HEMAGGLUTININ HA1 CHAIN;                                   
 862:  5xl1-B 31.5  2.2  317   319   37   MOLECULE: HEMAGGLUTININ;                                             
 863:  6bkm-E 31.5  2.4  316   317   38   MOLECULE: HEMAGGLUTININ;                                             
 864:  5t6s-G 31.5  2.0  312   316   37   MOLECULE: HEMAGGLUTININ HA1;                                         
 865:  6bkq-E 31.5  2.4  316   317   38   MOLECULE: HEMAGGLUTININ;                                             
 866:  6cex-A 31.5  2.3  315   317   38   MOLECULE: HEMAGGLUTININ;                                             
 867:  5vtw-C 31.5  2.3  316   317   38   MOLECULE: HEMAGGLUTININ HA1 CHAIN;                                   
 868:  5t6s-C 31.5  2.1  312   316   37   MOLECULE: HEMAGGLUTININ HA1;                                         
 869:  6bkq-C 31.5  2.4  316   317   38   MOLECULE: HEMAGGLUTININ;                                             
 870:  5vu4-E 31.5  2.3  316   321   38   MOLECULE: HEMAGGLUTININ HA1 CHAIN;                                   
 871:  4ln6-E 31.5  2.5  312   316   37   MOLECULE: HEMAGGLUTININ;                                             
 872:  2ypg-C 31.5  2.4  317   320   38   MOLECULE: HEMAGGLUTININ HA1 CHAIN;                                   
 873:  5dum-A 31.5  0.7  197   197   94   MOLECULE: 65C6 HEAVY CHAIN;                                          
 874:  2ypg-E 31.5  2.3  316   318   38   MOLECULE: HEMAGGLUTININ HA1 CHAIN;                                   
 875:  4uo3-C 31.5  2.3  317   320   36   MOLECULE: H3 HAEMAGGLUTININ HA1 CHAIN;                               
 876:  4n5j-A 31.5  2.3  312   318   37   MOLECULE: HEMAGGLUTININ HA1;                                         
 877:  6nhq-A 31.5  2.3  316   321   39   MOLECULE: HEMAGGLUTININ HA1 CHAIN;                                   
 878:  6aot-A 31.5  2.1  316   317   36   MOLECULE: HEMAGGLUTININ HA1 CHAIN;                                   
 879:  5k9q-E 31.5  2.2  317   318   38   MOLECULE: HEMAGGLUTININ HA1;                                         
 880:  6oc3-E 31.5  1.1  210   212   49   MOLECULE: HEAVY CHAIN OF FLUA-20 FAB;                                
 881:  6aos-A 31.5  2.2  316   317   36   MOLECULE: HEMAGGLUTININ HA1 CHAIN;                                   
 882:  6aoq-A 31.5  2.1  316   317   37   MOLECULE: HEMAGGLUTININ HA1 CHAIN;                                   
 883:  7rdh-A 31.5  2.2  316   316   39   MOLECULE: HEMAGGLUTININ HA1 CHAIN;                                   
 884:  6aor-A 31.5  2.1  316   317   37   MOLECULE: HEMAGGLUTININ HA1 CHAIN;                                   
 885:  5xl5-A 31.5  2.1  317   319   36   MOLECULE: HEMAGGLUTININ;                                             
 886:  2viu-A 31.5  2.2  316   320   38   MOLECULE: HEMAGGLUTININ;                                             
 887:  5xl6-A 31.5  2.2  317   319   36   MOLECULE: HEMAGGLUTININ;                                             
 888:  1hge-A 31.5  2.3  317   328   38   MOLECULE: HEMAGGLUTININ, (G135R), HA1 CHAIN;                         
 889:  3eyj-A 31.5  2.1  317   319   39   MOLECULE: HEMAGGLUTININ HA1 CHAIN;                                   
 890:  5jw3-A 31.5  2.1  312   316   37   MOLECULE: HEMAGGLUTININ;                                             
 891:  7t1v-A 31.5  2.2  312   315   38   MOLECULE: HEMAGGLUTININ HA1 CHAIN;                                   
 892:  7t1v-E 31.5  2.3  312   315   37   MOLECULE: HEMAGGLUTININ HA1 CHAIN;                                   
 893:  4f23-A 31.4  2.3  321   509   46   MOLECULE: HEMAGGLUTININ;                                             
 894:  3eym-C 31.4  2.3  316   318   38   MOLECULE: HEMAGGLUTININ HA1 CHAIN;                                   
 895:  4qy0-G 31.4  2.2  313   318   37   MOLECULE: HEMAGGLUTININ;                                             
 896:  3hmg-A 31.4  2.3  317   328   38   MOLECULE: HEMAGGLUTININ;                                             
 897:  4qy2-K 31.4  2.2  313   318   37   MOLECULE: HEMAGGLUTININ;                                             
 898:  5hmg-E 31.4  2.3  317   328   38   MOLECULE: HEMAGGLUTININ HA1 CHAIN;                                   
 899:  4fqr-C 31.4  2.3  316   318   39   MOLECULE: HEMAGGLUTININ HA1 CHAIN;                                   
 900:  1hge-C 31.4  2.3  317   328   38   MOLECULE: HEMAGGLUTININ, (G135R), HA1 CHAIN;                         
 901:  4qy2-G 31.4  2.2  313   318   37   MOLECULE: HEMAGGLUTININ;                                             
 902:  1hgh-A 31.4  2.3  317   328   38   MOLECULE: HEMAGGLUTININ, CHAIN HA1;                                  
 903:  4qy2-E 31.4  2.2  313   318   37   MOLECULE: HEMAGGLUTININ;                                             
 904:  1hgf-A 31.4  2.3  317   328   38   MOLECULE: HEMAGGLUTININ, CHAIN HA1;                                  
 905:  1hgj-E 31.4  2.3  317   328   38   MOLECULE: HEMAGGLUTININ, CHAIN HA1;                                  
 906:  5hmg-C 31.4  2.3  317   328   38   MOLECULE: HEMAGGLUTININ HA1 CHAIN;                                   
 907:  4n63-C 31.4  2.3  312   318   37   MOLECULE: HEMAGGLUTININ HA1;                                         
 908:  1hgi-E 31.4  2.3  317   328   38   MOLECULE: HEMAGGLUTININ, CHAIN HA1;                                  
 909:  4qy1-E 31.4  2.2  313   318   37   MOLECULE: HEMAGGLUTININ;                                             
 910:  1hgi-A 31.4  2.3  317   328   38   MOLECULE: HEMAGGLUTININ, CHAIN HA1;                                  
 911:  4wsx-S 31.4  2.2  314   319   37   MOLECULE: HEMAGGLUTININ HA1 CHAIN;                                   
 912:  3hmg-C 31.4  2.3  317   328   38   MOLECULE: HEMAGGLUTININ;                                             
 913:  1hgi-C 31.4  2.3  317   328   38   MOLECULE: HEMAGGLUTININ, CHAIN HA1;                                  
 914:  1hgj-A 31.4  2.3  317   328   38   MOLECULE: HEMAGGLUTININ, CHAIN HA1;                                  
 915:  4o5i-I 31.4  2.2  316   317   37   MOLECULE: HEMAGGLUTININ HA1 CHAIN;                                   
 916:  3hmg-E 31.4  2.3  317   328   38   MOLECULE: HEMAGGLUTININ;                                             
 917:  1hgh-E 31.4  2.3  317   328   38   MOLECULE: HEMAGGLUTININ, CHAIN HA1;                                  
 918:  1hgj-C 31.4  2.3  317   328   38   MOLECULE: HEMAGGLUTININ, CHAIN HA1;                                  
 919:  1hgd-A 31.4  2.3  317   328   38   MOLECULE: HEMAGGLUTININ, CHAIN HA1;                                  
 920:  2hmg-C 31.4  2.3  317   328   38   MOLECULE: HEMAGGLUTININ (HA1 CHAIN);                                 
 921:  4qy2-I 31.4  2.2  313   318   37   MOLECULE: HEMAGGLUTININ;                                             
 922:  1hgf-E 31.4  2.3  317   328   38   MOLECULE: HEMAGGLUTININ, CHAIN HA1;                                  
 923:  5hmg-A 31.4  2.3  317   328   38   MOLECULE: HEMAGGLUTININ HA1 CHAIN;                                   
 924:  2hmg-A 31.4  2.3  317   328   38   MOLECULE: HEMAGGLUTININ (HA1 CHAIN);                                 
 925:  4o5i-G 31.4  2.2  316   317   37   MOLECULE: HEMAGGLUTININ HA1 CHAIN;                                   
 926:  4qy0-A 31.4  2.2  313   318   37   MOLECULE: HEMAGGLUTININ;                                             
 927:  4bsh-A 31.4  2.3  312   316   37   MOLECULE: HEMAGGLUTININ;                                             
 928:  4fqr-A 31.4  2.3  316   318   39   MOLECULE: HEMAGGLUTININ HA1 CHAIN;                                   
 929:  4d00-C 31.4  2.2  316   321   36   MOLECULE: HAEMAGGLUTININ HA1;                                        
 930:  1hgd-E 31.4  2.3  317   328   38   MOLECULE: HEMAGGLUTININ, CHAIN HA1;                                  
 931:  4bsg-A 31.4  2.3  312   316   37   MOLECULE: HEMAGGLUTININ;                                             
 932:  4cyv-A 31.4  2.2  313   318   36   MOLECULE: HEMAGGLUTININ;                                             
 933:  4cyz-E 31.4  2.3  313   318   36   MOLECULE: HEMAGGLUTININ;                                             
 934:  4cyz-A 31.4  2.3  313   318   36   MOLECULE: HEMAGGLUTININ;                                             
 935:  4zcj-C 31.4  2.2  316   316   39   MOLECULE: HEMAGGLUTININ;                                             
 936:  4n62-C 31.4  2.3  312   318   37   MOLECULE: HEMAGGLUTININ HA1;                                         
 937:  4ln8-I 31.4  2.2  312   316   37   MOLECULE: HEMAGGLUTININ;                                             
 938:  4n5j-C 31.4  2.3  311   317   37   MOLECULE: HEMAGGLUTININ HA1;                                         
 939:  4fqr-M 31.4  2.3  316   318   39   MOLECULE: HEMAGGLUTININ HA1 CHAIN;                                   
 940:  4d00-E 31.4  2.2  314   319   37   MOLECULE: HAEMAGGLUTININ HA1;                                        
 941:  1hgd-C 31.4  2.3  317   328   38   MOLECULE: HEMAGGLUTININ, CHAIN HA1;                                  
 942:  4qy1-A 31.4  2.2  313   318   37   MOLECULE: HEMAGGLUTININ;                                             
 943:  4d00-A 31.4  2.2  314   319   37   MOLECULE: HAEMAGGLUTININ HA1;                                        
 944:  6wf0-A 31.4  2.1  316   317   37   MOLECULE: HEMAGGLUTININ;                                             
 945:  4qy2-A 31.4  2.2  313   318   37   MOLECULE: HEMAGGLUTININ;                                             
 946:  4fqv-C 31.4  2.5  312   316   37   MOLECULE: HEMAGGLUTININ HA1;                                         
 947:  4fqr-O 31.4  2.3  316   318   39   MOLECULE: HEMAGGLUTININ HA1 CHAIN;                                   
 948:  4fqr-E 31.4  2.3  316   318   39   MOLECULE: HEMAGGLUTININ HA1 CHAIN;                                   
 949:  4bsi-A 31.4  2.3  312   316   37   MOLECULE: HEMAGGLUTININ;                                             
 950:  4ln8-K 31.4  2.2  312   316   37   MOLECULE: HEMAGGLUTININ;                                             
 951:  5thb-C 31.4  2.1  313   319   36   MOLECULE: HEMAGGLUTININ HA1 CHAIN;                                   
 952:  5thc-E 31.4  2.0  313   318   36   MOLECULE: HEMAGGLUTININ HA1 CHAIN;                                   
 953:  5vjm-A 31.4  2.4  310   314   36   MOLECULE: HEMAGGLUTININ HA1;                                         
 954:  6idb-A 31.4  2.3  312   317   37   MOLECULE: HEMAGGLUTININ HA1 CHAIN;                                   
 955:  4xq5-E 31.4  2.0  313   318   37   MOLECULE: HEMAGGLUTININ HA1 CHAIN;                                   
 956:  6fyu-A 31.4  2.4  312   319   37   MOLECULE: HEMAGGLUTININ;                                             
 957:  1mqn-A 31.4  2.2  316   318   38   MOLECULE: HEMAGGLUTININ HA1 CHAIN;                                   
 958:  6bkm-A 31.4  2.3  316   321   38   MOLECULE: HEMAGGLUTININ;                                             
 959:  5thf-A 31.4  2.2  316   319   39   MOLECULE: HEMAGGLUTININ HA1 CHAIN;                                   
 960:  6idz-A 31.4  2.3  312   317   37   MOLECULE: HEMAGGLUTININ HA1 CHAIN;                                   
 961:  6id2-C 31.4  2.4  310   314   37   MOLECULE: HEMAGGLUTININ HA1 CHAIN;                                   
 962:  4zcj-E 31.4  2.3  316   316   39   MOLECULE: HEMAGGLUTININ;                                             
 963:  4ubd-I 31.4  2.1  316   317   38   MOLECULE: HEMAGGLUTININ HA1 CHAIN;                                   
 964:  5vjl-A 31.4  2.4  310   314   36   MOLECULE: HEMAGGLUTININ HA1;                                         
 965:  6id2-A 31.4  2.2  310   314   37   MOLECULE: HEMAGGLUTININ HA1 CHAIN;                                   
 966:  4xq5-C 31.4  2.1  313   319   37   MOLECULE: HEMAGGLUTININ HA1 CHAIN;                                   
 967:  1mqm-A 31.4  2.2  316   318   38   MOLECULE: HEMAGGLUTININ HA1 CHAIN;                                   
 968:  5vty-E 31.4  2.3  316   321   38   MOLECULE: HEMAGGLUTININ HA1 CHAIN;                                   
 969:  4ln8-G 31.4  2.2  312   316   37   MOLECULE: HEMAGGLUTININ;                                             
 970:  4ln8-A 31.4  2.3  312   316   37   MOLECULE: HEMAGGLUTININ;                                             
 971:  7k3b-E 31.4  2.3  307   307   38   MOLECULE: HEMAGGLUTININ;                                             
 972:  4ln8-C 31.4  2.2  312   316   37   MOLECULE: HEMAGGLUTININ;                                             
 973:  4ln8-E 31.4  2.3  312   316   37   MOLECULE: HEMAGGLUTININ;                                             
 974:  5th1-C 31.4  2.1  313   319   36   MOLECULE: HEMAGGLUTININ HA1 CHAIN;                                   
 975:  6nhp-A 31.4  2.3  316   321   39   MOLECULE: HEMAGGLUTININ HA1 CHAIN;                                   
 976:  5t6n-A 31.4  2.4  316   318   39   MOLECULE: HEMAGGLUTININ HA1;                                         
 977:  6nhr-A 31.4  2.2  316   321   39   MOLECULE: HEMAGGLUTININ HA1 CHAIN;                                   
 978:  5thf-E 31.4  2.2  316   319   39   MOLECULE: HEMAGGLUTININ HA1 CHAIN;                                   
 979:  7k3b-A 31.4  2.3  307   307   38   MOLECULE: HEMAGGLUTININ;                                             
 980:  5thb-A 31.4  2.1  313   318   36   MOLECULE: HEMAGGLUTININ HA1 CHAIN;                                   
 981:  5th1-A 31.4  2.1  313   318   36   MOLECULE: HEMAGGLUTININ HA1 CHAIN;                                   
 982:  7k3b-C 31.4  2.3  307   307   38   MOLECULE: HEMAGGLUTININ;                                             
 983:  7k3a-E 31.4  2.3  316   318   38   MOLECULE: HEMAGGLUTININ;                                             
 984:  4n5k-A 31.4  2.3  312   318   37   MOLECULE: HEMAGGLUTININ HA1;                                         
 985:  4n60-A 31.4  2.3  312   318   37   MOLECULE: HEMAGGLUTININ HA1;                                         
 986:  5vtq-E 31.4  2.4  316   317   38   MOLECULE: HEMAGGLUTININ HA1 CHAIN;                                   
 987:  4uo2-A 31.4  2.4  317   325   36   MOLECULE: H3 HAEMAGGLUTININ HA1 CHAIN;                               
 988:  5xl3-A 31.4  2.2  317   319   37   MOLECULE: HEMAGGLUTININ;                                             
 989:  5kan-E 31.4  2.3  317   319   38   MOLECULE: HEMAGGLUTININ HA1;                                         
 990:  5vtz-A 31.4  2.3  316   321   38   MOLECULE: HEMAGGLUTININ HA1 CHAIN;                                   
 991:  5y2m-C 31.4  2.2  317   319   37   MOLECULE: HEMAGGLUTININ;                                             
 992:  5vtq-A 31.4  2.3  316   321   38   MOLECULE: HEMAGGLUTININ HA1 CHAIN;                                   
 993:  6aop-A 31.4  2.2  316   317   36   MOLECULE: HEMAGGLUTININ HA1 CHAIN;                                   
 994:  5vtw-A 31.4  2.2  316   321   38   MOLECULE: HEMAGGLUTININ HA1 CHAIN;                                   
 995:  5vtv-A 31.4  2.3  316   321   38   MOLECULE: HEMAGGLUTININ HA1 CHAIN;                                   
 996:  5y2m-B 31.4  2.2  317   319   37   MOLECULE: HEMAGGLUTININ;                                             
 997:  5vtx-A 31.4  2.2  316   321   38   MOLECULE: HEMAGGLUTININ HA1 CHAIN;                                   
 998:  6tvc-E 31.4  2.0  314   319   36   MOLECULE: HAEMAGGLUTININ HA1;                                        
 999:  5tg9-A 31.4  2.3  314   325   36   MOLECULE: HEMAGGLUTININ;                                             
1000:  5y2m-A 31.4  2.2  317   319   37   MOLECULE: HEMAGGLUTININ;                                             
1001:  5vtr-A 31.4  2.3  316   321   38   MOLECULE: HEMAGGLUTININ HA1 CHAIN;                                   
1002:  5tg9-C 31.4  2.3  314   325   36   MOLECULE: HEMAGGLUTININ;                                             
1003:  1eo8-A 31.4  2.3  316   319   38   MOLECULE: HEMAGGLUTININ (HA1 CHAIN);                                 
1004:  5xl6-B 31.4  2.2  317   319   36   MOLECULE: HEMAGGLUTININ;                                             
1005:  5xlc-B 31.4  2.2  317   319   36   MOLECULE: HEMAGGLUTININ;                                             
1006:  4mc5-A 31.3  1.9  316   494   46   MOLECULE: HEMAGGLUTININ;                                             
1007:  1hgg-C 31.3  2.3  317   328   38   MOLECULE: HEMAGGLUTININ, CHAIN HA1;                                  
1008:  1hgg-A 31.3  2.3  317   328   38   MOLECULE: HEMAGGLUTININ, CHAIN HA1;                                  
1009:  1hgg-E 31.3  2.3  317   328   38   MOLECULE: HEMAGGLUTININ, CHAIN HA1;                                  
1010:  4wsx-K 31.3  2.2  314   319   37   MOLECULE: HEMAGGLUTININ HA1 CHAIN;                                   
1011:  4qy1-U 31.3  2.3  313   318   37   MOLECULE: HEMAGGLUTININ;                                             
1012:  4qy1-I 31.3  2.2  313   318   37   MOLECULE: HEMAGGLUTININ;                                             
1013:  4qy1-G 31.3  2.2  313   318   37   MOLECULE: HEMAGGLUTININ;                                             
1014:  4unw-E 31.3  2.3  317   321   36   MOLECULE: H3 HAEMAGGLUTININ HA1 CHAIN;                               
1015:  4wsx-O 31.3  2.2  314   319   37   MOLECULE: HEMAGGLUTININ HA1 CHAIN;                                   
1016:  4wsx-W 31.3  2.2  314   319   37   MOLECULE: HEMAGGLUTININ HA1 CHAIN;                                   
1017:  1hgf-C 31.3  2.3  317   328   38   MOLECULE: HEMAGGLUTININ, CHAIN HA1;                                  
1018:  4wsx-G 31.3  2.2  314   319   37   MOLECULE: HEMAGGLUTININ HA1 CHAIN;                                   
1019:  4qy0-I 31.3  2.2  313   318   37   MOLECULE: HEMAGGLUTININ;                                             
1020:  1hgh-C 31.3  2.3  317   328   38   MOLECULE: HEMAGGLUTININ, CHAIN HA1;                                  
1021:  4wsx-U 31.3  2.2  314   319   37   MOLECULE: HEMAGGLUTININ HA1 CHAIN;                                   
1022:  4gms-C 31.3  2.3  315   316   38   MOLECULE: HEMAGGLUTININ HA1 CHAIN;                                   
1023:  4cyv-C 31.3  2.3  314   319   36   MOLECULE: HEMAGGLUTININ;                                             
1024:  4fqr-K 31.3  2.3  316   318   39   MOLECULE: HEMAGGLUTININ HA1 CHAIN;                                   
1025:  4n60-C 31.3  2.4  312   318   37   MOLECULE: HEMAGGLUTININ HA1;                                         
1026:  4n61-C 31.3  2.4  312   318   37   MOLECULE: HEMAGGLUTININ HA1;                                         
1027:  4qy1-K 31.3  2.2  313   318   37   MOLECULE: HEMAGGLUTININ;                                             
1028:  4n64-C 31.3  2.4  312   318   37   MOLECULE: HEMAGGLUTININ HA1;                                         
1029:  4fqr-I 31.3  2.3  316   318   39   MOLECULE: HEMAGGLUTININ HA1 CHAIN;                                   
1030:  4gms-E 31.3  2.3  315   316   38   MOLECULE: HEMAGGLUTININ HA1 CHAIN;                                   
1031:  4qy0-E 31.3  2.2  313   318   37   MOLECULE: HEMAGGLUTININ;                                             
1032:  4wsx-Q 31.3  2.2  314   319   37   MOLECULE: HEMAGGLUTININ HA1 CHAIN;                                   
1033:  4qy1-C 31.3  2.2  313   318   37   MOLECULE: HEMAGGLUTININ;                                             
1034:  6ii8-C 31.3  2.5  312   316   37   MOLECULE: HEMAGGLUTININ;                                             
1035:  4ubd-A 31.3  2.3  316   320   38   MOLECULE: HEMAGGLUTININ HA1 CHAIN;                                   
1036:  6nsf-A 31.3  2.2  316   317   36   MOLECULE: HEMAGGLUTININ HA1 CHAIN;                                   
1037:  5thc-C 31.3  2.1  313   318   36   MOLECULE: HEMAGGLUTININ HA1 CHAIN;                                   
1038:  6fyu-D 31.3  2.1  312   318   36   MOLECULE: HEMAGGLUTININ;                                             
1039:  6id2-I 31.3  2.4  312   316   37   MOLECULE: HEMAGGLUTININ HA1 CHAIN;                                   
1040:  4ubd-E 31.3  2.3  316   320   38   MOLECULE: HEMAGGLUTININ HA1 CHAIN;                                   
1041:  4ubd-M 31.3  2.1  316   320   38   MOLECULE: HEMAGGLUTININ HA1 CHAIN;                                   
1042:  6id2-E 31.3  2.3  310   314   37   MOLECULE: HEMAGGLUTININ HA1 CHAIN;                                   
1043:  4wsx-E 31.3  2.2  314   319   37   MOLECULE: HEMAGGLUTININ HA1 CHAIN;                                   
1044:  4qy2-C 31.3  2.1  313   318   37   MOLECULE: HEMAGGLUTININ;                                             
1045:  6v48-K 31.3  2.2  317   319   39   MOLECULE: HEMAGGLUTININ HA1 CHAIN;                                   
1046:  6fyu-G 31.3  2.2  312   318   37   MOLECULE: HEMAGGLUTININ;                                             
1047:  4xq5-A 31.3  2.1  313   318   37   MOLECULE: HEMAGGLUTININ HA1 CHAIN;                                   
1048:  6ii9-E 31.3  2.2  312   316   37   MOLECULE: HEMAGGLUTININ;                                             
1049:  6v48-E 31.3  2.2  317   319   39   MOLECULE: HEMAGGLUTININ HA1 CHAIN;                                   
1050:  4wsx-I 31.3  2.2  314   319   37   MOLECULE: HEMAGGLUTININ HA1 CHAIN;                                   
1051:  4xqo-C 31.3  2.1  311   315   37   MOLECULE: HEMAGGLUTININ HA1 CHAIN;                                   
1052:  6ii8-A 31.3  2.3  312   316   37   MOLECULE: HEMAGGLUTININ;                                             
1053:  5th0-A 31.3  2.1  313   318   36   MOLECULE: HEMAGGLUTININ HA1 CHAIN;                                   
1054:  4wsx-C 31.3  2.2  314   319   37   MOLECULE: HEMAGGLUTININ HA1 CHAIN;                                   
1055:  4wsx-A 31.3  2.2  314   319   37   MOLECULE: HEMAGGLUTININ HA1 CHAIN;                                   
1056:  6ii9-C 31.3  2.4  312   316   37   MOLECULE: HEMAGGLUTININ;                                             
1057:  4ubd-Q 31.3  2.3  316   320   38   MOLECULE: HEMAGGLUTININ HA1 CHAIN;                                   
1058:  5vjk-A 31.3  2.4  311   315   36   MOLECULE: HEMAGGLUTININ HA1;                                         
1059:  4wsx-M 31.3  2.2  314   319   37   MOLECULE: HEMAGGLUTININ HA1 CHAIN;                                   
1060:  5tgo-A 31.3  2.1  313   318   36   MOLECULE: HEMAGGLUTININ HA1 CHAIN;                                   
1061:  6bkq-A 31.3  2.3  316   321   38   MOLECULE: HEMAGGLUTININ;                                             
1062:  5th0-C 31.3  2.1  313   319   36   MOLECULE: HEMAGGLUTININ HA1 CHAIN;                                   
1063:  5tgu-A 31.3  2.1  313   318   36   MOLECULE: HEMAGGLUTININ HA1 CHAIN;                                   
1064:  7k3a-A 31.3  2.3  316   318   38   MOLECULE: HEMAGGLUTININ;                                             
1065:  5y2l-A 31.3  2.2  316   317   38   MOLECULE: HEMAGGLUTININ;                                             
1066:  1mqn-D 31.3  2.1  316   318   38   MOLECULE: HEMAGGLUTININ HA1 CHAIN;                                   
1067:  1mqm-G 31.3  2.1  316   318   38   MOLECULE: HEMAGGLUTININ HA1 CHAIN;                                   
1068:  7k3a-C 31.3  2.3  316   318   38   MOLECULE: HEMAGGLUTININ;                                             
1069:  1mqn-G 31.3  2.1  316   318   38   MOLECULE: HEMAGGLUTININ HA1 CHAIN;                                   
1070:  1mqm-D 31.3  2.2  316   318   38   MOLECULE: HEMAGGLUTININ HA1 CHAIN;                                   
1071:  4dj7-C 31.3  2.5  311   315   38   MOLECULE: HEMAGGLUTININ;                                             
1072:  4dj7-A 31.3  2.5  312   316   38   MOLECULE: HEMAGGLUTININ;                                             
1073:  4dj7-E 31.3  2.5  313   317   38   MOLECULE: HEMAGGLUTININ;                                             
1074:  5tgo-C 31.3  2.1  313   319   36   MOLECULE: HEMAGGLUTININ HA1 CHAIN;                                   
1075:  4kom-A 31.3  2.4  310   314   37   MOLECULE: HEMAGGLUTININ HA1;                                         
1076:  4uo3-A 31.3  2.4  317   323   36   MOLECULE: H3 HAEMAGGLUTININ HA1 CHAIN;                               
1077:  5thf-C 31.3  2.3  316   318   39   MOLECULE: HEMAGGLUTININ HA1 CHAIN;                                   
1078:  4uo3-E 31.3  2.4  317   323   36   MOLECULE: H3 HAEMAGGLUTININ HA1 CHAIN;                               
1079:  4gms-A 31.3  2.3  315   316   38   MOLECULE: HEMAGGLUTININ HA1 CHAIN;                                   
1080:  4uo5-A 31.3  2.3  317   319   36   MOLECULE: H3 HAEMAGGLUTININ HA1 CHAIN;                               
1081:  4fqr-Q 31.3  2.3  316   318   39   MOLECULE: HEMAGGLUTININ HA1 CHAIN;                                   
1082:  6tjy-A 31.3  2.2  315   320   37   MOLECULE: HEMAGGLUTININ HA1;                                         
1083:  6oc3-F 31.3  1.1  210   212   49   MOLECULE: HEAVY CHAIN OF FLUA-20 FAB;                                
1084:  6v48-A 31.3  2.2  317   319   39   MOLECULE: HEMAGGLUTININ HA1 CHAIN;                                   
1085:  4mc5-B 31.2  2.1  317   494   46   MOLECULE: HEMAGGLUTININ;                                             
1086:  4f23-C 31.2  2.5  320   509   45   MOLECULE: HEMAGGLUTININ;                                             
1087:  3uyw-B 31.2  1.3  211   214   47   MOLECULE: HEMAGGLUTININ;                                             
1088:  3uyw-C 31.2  1.3  211   214   47   MOLECULE: HEMAGGLUTININ;                                             
1089:  3uyw-A 31.2  1.3  211   214   47   MOLECULE: HEMAGGLUTININ;                                             
1090:  3uyx-B 31.2  1.3  209   212   48   MOLECULE: HEMAGGLUTININ;                                             
1091:  4unz-A 31.2  2.4  316   317   36   MOLECULE: HAY SUBUNIT OF HAEMAGGLUTININ;                             
1092:  6p3s-K 31.2  1.0  206   206   94   MOLECULE: HUMAN FAB H5.28 HEAVY CHAIN;                               
1093:  7rcr-A 31.2  1.2  208   209   49   MOLECULE: HEMAGGLUTININ;                                             
1094:  4qy1-W 31.2  2.3  313   318   37   MOLECULE: HEMAGGLUTININ;                                             
1095:  4qy1-O 31.2  2.3  313   318   37   MOLECULE: HEMAGGLUTININ;                                             
1096:  4qy1-M 31.2  2.3  313   318   37   MOLECULE: HEMAGGLUTININ;                                             
1097:  3sdy-A 31.2  2.2  316   319   39   MOLECULE: HEMAGGLUTININ HA1 CHAIN;                                   
1098:  4n5k-C 31.2  2.3  312   318   37   MOLECULE: HEMAGGLUTININ HA1;                                         
1099:  4wsw-A 31.2  2.2  314   319   37   MOLECULE: HEMAGGLUTININ HA1 CHAIN;                                   
1100:  4bsc-A 31.2  2.5  312   316   36   MOLECULE: HEMAGGLUTININ;                                             
1101:  6id9-A 31.2  2.4  310   314   36   MOLECULE: HEMAGGLUTININ HA1 CHAIN;                                   
1102:  6nsg-A 31.2  2.2  316   317   36   MOLECULE: HEMAGGLUTININ HA1 CHAIN;                                   
1103:  4wsw-E 31.2  2.1  314   319   37   MOLECULE: HEMAGGLUTININ HA1 CHAIN;                                   
1104:  4wsw-C 31.2  2.3  314   319   37   MOLECULE: HEMAGGLUTININ HA1 CHAIN;                                   
1105:  6v48-I 31.2  2.2  317   319   39   MOLECULE: HEMAGGLUTININ HA1 CHAIN;                                   
1106:  6v48-G 31.2  2.2  317   319   39   MOLECULE: HEMAGGLUTININ HA1 CHAIN;                                   
1107:  4r8w-A 31.2  2.2  312   316   37   MOLECULE: HEMAGGLUTININ;                                             
1108:  6id3-A 31.2  2.4  310   314   36   MOLECULE: HEMAGGLUTININ HA1 CHAIN;                                   
1109:  6ida-A 31.2  2.4  310   314   36   MOLECULE: HEMAGGLUTININ HA1 CHAIN;                                   
1110:  6ii8-E 31.2  2.1  312   316   36   MOLECULE: HEMAGGLUTININ;                                             
1111:  6icx-A 31.2  2.4  310   314   37   MOLECULE: HEMAGGLUTININ HA1 CHAIN;                                   
1112:  4qy0-C 31.2  2.1  313   318   37   MOLECULE: HEMAGGLUTININ;                                             
1113:  6v48-C 31.2  2.2  317   319   39   MOLECULE: HEMAGGLUTININ HA1 CHAIN;                                   
1114:  6ii9-A 31.2  2.1  312   317   37   MOLECULE: HEMAGGLUTININ;                                             
1115:  1mql-A 31.2  2.2  316   318   38   MOLECULE: HEMAGGLUTININ HA1 CHAIN;                                   
1116:  6id2-K 31.2  2.3  312   316   37   MOLECULE: HEMAGGLUTININ HA1 CHAIN;                                   
1117:  5tgu-C 31.2  2.1  313   319   36   MOLECULE: HEMAGGLUTININ HA1 CHAIN;                                   
1118:  6tzb-A 31.2  2.3  316   321   39   MOLECULE: HEMAGGLUTININ HA1 CHAIN;                                   
1119:  4cyw-C 31.2  2.1  314   319   36   MOLECULE: HEMAGGLUTININ;                                             
1120:  4unw-C 31.2  2.3  317   321   36   MOLECULE: H3 HAEMAGGLUTININ HA1 CHAIN;                               
1121:  3vun-C 31.2  2.4  317   319   38   MOLECULE: HEMAGGLUTININ HA1 CHAIN;                                   
1122:  1mql-G 31.2  2.2  316   318   38   MOLECULE: HEMAGGLUTININ HA1 CHAIN;                                   
1123:  4ubd-U 31.2  2.3  316   320   38   MOLECULE: HEMAGGLUTININ HA1 CHAIN;                                   
1124:  4uo7-A 31.2  2.3  317   319   36   MOLECULE: HAEMAGGLUTININ HA1;                                        
1125:  1mql-D 31.2  2.1  316   318   38   MOLECULE: HEMAGGLUTININ HA1 CHAIN;                                   
1126:  4dj8-C 31.2  2.3  312   316   38   MOLECULE: HEMAGGLUTININ;                                             
1127:  3ztj-E 31.2  2.3  316   318   38   MOLECULE: HEMAGGLUTININ HA1 CHAIN;                                   
1128:  3vun-E 31.2  2.4  317   319   38   MOLECULE: HEMAGGLUTININ HA1 CHAIN;                                   
1129:  4cyw-E 31.2  2.1  314   319   36   MOLECULE: HEMAGGLUTININ;                                             
1130:  4uo4-A 31.2  2.4  317   319   36   MOLECULE: H3 HAEMAGGLUTININ HA1 CHAIN;                               
1131:  4bsd-A 31.2  2.5  312   316   36   MOLECULE: HEMAGGLUTININ;                                             
1132:  3vun-A 31.2  2.4  317   319   38   MOLECULE: HEMAGGLUTININ HA1 CHAIN;                                   
1133:  4bsb-A 31.2  2.5  312   316   37   MOLECULE: HEMAGGLUTININ;                                             
1134:  4uo2-E 31.2  2.4  317   325   36   MOLECULE: H3 HAEMAGGLUTININ HA1 CHAIN;                               
1135:  4dj8-E 31.2  2.3  313   317   37   MOLECULE: HEMAGGLUTININ;                                             
1136:  4dj8-A 31.2  2.3  312   316   37   MOLECULE: HEMAGGLUTININ;                                             
1137:  5xrs-E 31.2  2.3  317   319   36   MOLECULE: HEMAGGLUTININ;                                             
1138:  4uoa-A 31.2  2.4  317   324   37   MOLECULE: HA1;                                                       
1139:  5w42-A 31.2  2.2  317   319   36   MOLECULE: HEMAGGLUTININ;                                             
1140:  4uo1-A 31.2  2.4  317   325   36   MOLECULE: HEMAGGLUTININ;                                             
1141:  6tjy-C 31.2  2.2  315   320   37   MOLECULE: HEMAGGLUTININ HA1;                                         
1142:  6tws-A 31.2  2.3  315   320   36   MOLECULE: HEMAGGLUTININ;                                             
1143:  6tvc-A 31.2  2.1  314   319   36   MOLECULE: HAEMAGGLUTININ HA1;                                        
1144:  6tjy-K 31.2  2.3  315   320   37   MOLECULE: HEMAGGLUTININ HA1;                                         
1145:  6tvb-A 31.2  2.0  315   320   36   MOLECULE: HEMAGGLUTININ HA1;                                         
1146:  4uny-C 31.2  2.3  317   330   36   MOLECULE: HAY SUBUNIT OF HAEMAGGLUTININ;                             
1147:  6nz7-A 31.2  2.9  317   319   38   MOLECULE: HEMAGGLUTININ HA1 CHAIN;                                   
1148:  4fiu-A 31.1  2.3  321   509   46   MOLECULE: HEMAGGLUTININ;                                             
1149:  3uyw-D 31.1  1.3  211   214   47   MOLECULE: HEMAGGLUTININ;                                             
1150:  4m5z-A 31.1  1.3  209   210   48   MOLECULE: HEMAGGLUTININ HA1 CHAIN;                                   
1151:  4uny-A 31.1  2.4  316   317   36   MOLECULE: HAY SUBUNIT OF HAEMAGGLUTININ;                             
1152:  4qy0-K 31.1  2.2  313   318   37   MOLECULE: HEMAGGLUTININ;                                             
1153:  4qy1-S 31.1  2.3  312   317   37   MOLECULE: HEMAGGLUTININ;                                             
1154:  6icy-A 31.1  2.5  310   314   36   MOLECULE: HEMAGGLUTININ HA1 CHAIN;                                   
1155:  6nsc-A 31.1  2.2  316   317   36   MOLECULE: HEMAGGLUTININ HA1 CHAIN;                                   
1156:  6id5-A 31.1  2.4  310   314   36   MOLECULE: HEMAGGLUTININ HA1 CHAIN;                                   
1157:  4xqo-E 31.1  2.1  313   318   37   MOLECULE: HEMAGGLUTININ HA1 CHAIN;                                   
1158:  6id8-A 31.1  2.4  310   314   36   MOLECULE: HEMAGGLUTININ HA1 CHAIN;                                   
1159:  5kan-A 31.1  2.3  317   319   38   MOLECULE: HEMAGGLUTININ HA1;                                         
1160:  4uo7-C 31.1  2.3  317   319   36   MOLECULE: HAEMAGGLUTININ HA1;                                        
1161:  4uo7-E 31.1  2.3  317   319   36   MOLECULE: HAEMAGGLUTININ HA1;                                        
1162:  4uo1-C 31.1  2.2  316   319   36   MOLECULE: HEMAGGLUTININ;                                             
1163:  4bse-A 31.1  2.4  312   316   37   MOLECULE: HAEMAGGLUTININ HA1;                                        
1164:  3ztj-A 31.1  2.3  316   318   38   MOLECULE: HEMAGGLUTININ HA1 CHAIN;                                   
1165:  4bsa-A 31.1  2.5  312   316   37   MOLECULE: HEMAGGLUTININ;                                             
1166:  4kon-A 31.1  2.4  310   314   37   MOLECULE: HEMAGGLUTININ HA1;                                         
1167:  5kan-C 31.1  2.4  317   319   38   MOLECULE: HEMAGGLUTININ HA1;                                         
1168:  4cyv-E 31.1  2.2  314   319   36   MOLECULE: HEMAGGLUTININ;                                             
1169:  5w0d-A 31.1  1.2  211   214   48   MOLECULE: HEMAGGLUTININ HA1;                                         
1170:  6tvs-K 31.1  2.4  315   320   36   MOLECULE: HEMAGGLUTININ HA1;                                         
1171:  6tvc-C 31.1  2.1  314   319   36   MOLECULE: HAEMAGGLUTININ HA1;                                        
1172:  6tvb-C 31.1  2.2  315   320   36   MOLECULE: HEMAGGLUTININ HA1;                                         
1173:  6twi-C 31.1  2.1  315   320   36   MOLECULE: HEMAGGLUTININ;                                             
1174:  6tvf-I 31.1  2.2  315   320   37   MOLECULE: HEMAGGLUTININ HA1;                                         
1175:  6tvd-K 31.1  2.3  313   318   37   MOLECULE: HEMAGGLUTININ HA1;                                         
1176:  6tva-C 31.1  2.1  315   320   36   MOLECULE: HAEMAGGLUTININ HA1;                                        
1177:  6xq4-D 31.1  1.2  210   212   50   MOLECULE: HEMAGGLUTININ;                                             
1178:  4mc5-C 31.1  2.0  316   497   46   MOLECULE: HEMAGGLUTININ;                                             
1179:  1ti8-A 31.1  2.5  310   314   37   MOLECULE: HEMAGGLUTININ;                                             
1180:  4f23-B 31.0  2.3  321   509   46   MOLECULE: HEMAGGLUTININ;                                             
1181:  4unw-A 31.0  2.4  317   320   36   MOLECULE: H3 HAEMAGGLUTININ HA1 CHAIN;                               
1182:  4unx-A 31.0  2.4  317   319   36   MOLECULE: H3 HAEMAGGLUTININ HA1 CHAIN;                               
1183:  6id2-G 31.0  2.3  312   316   37   MOLECULE: HEMAGGLUTININ HA1 CHAIN;                                   
1184:  4xqo-A 31.0  2.2  312   316   37   MOLECULE: HEMAGGLUTININ HA1 CHAIN;                                   
1185:  4xqu-C 31.0  2.1  312   318   37   MOLECULE: HEMAGGLUTININ HA1;                                         
1186:  4xqu-E 31.0  2.1  312   317   37   MOLECULE: HEMAGGLUTININ HA1;                                         
1187:  5tgv-A 31.0  2.1  313   318   36   MOLECULE: HEMAGGLUTININ HA1 CHAIN;                                   
1188:  4unz-C 31.0  2.3  317   330   36   MOLECULE: HAY SUBUNIT OF HAEMAGGLUTININ;                             
1189:  3ztj-C 31.0  2.3  316   316   38   MOLECULE: HEMAGGLUTININ HA1 CHAIN;                                   
1190:  4uo6-A 31.0  2.3  317   319   36   MOLECULE: H3 HAEMAGGLUTININ HA1 CHAIN;                               
1191:  4bsf-A 31.0  2.4  312   316   37   MOLECULE: HAEMAGGLUTININ HA1;                                        
1192:  5xrs-C 31.0  2.3  317   319   36   MOLECULE: HEMAGGLUTININ;                                             
1193:  5tg8-A 31.0  2.4  314   328   36   MOLECULE: HEMAGGLUTININ HA1 CHAIN;                                   
1194:  5xrs-A 31.0  2.4  317   319   36   MOLECULE: HEMAGGLUTININ;                                             
1195:  5xrt-A 31.0  2.4  317   319   36   MOLECULE: HEMAGGLUTININ;                                             
1196:  6tvf-A 31.0  2.2  315   320   37   MOLECULE: HEMAGGLUTININ HA1;                                         
1197:  6twv-K 31.0  2.1  314   319   36   MOLECULE: HEMAGGLUTININ HA1;                                         
1198:  6tvs-C 31.0  2.2  315   321   36   MOLECULE: HEMAGGLUTININ HA1;                                         
1199:  6tjy-I 31.0  2.2  315   320   37   MOLECULE: HEMAGGLUTININ HA1;                                         
1200:  6tvd-A 31.0  2.2  315   320   37   MOLECULE: HEMAGGLUTININ HA1;                                         
1201:  6tvf-C 31.0  2.2  315   320   37   MOLECULE: HEMAGGLUTININ HA1;                                         
1202:  6tva-A 31.0  2.1  315   320   36   MOLECULE: HAEMAGGLUTININ HA1;                                        
1203:  6tvs-E 31.0  2.0  315   320   36   MOLECULE: HEMAGGLUTININ HA1;                                         
1204:  6twv-G 31.0  2.2  313   318   36   MOLECULE: HEMAGGLUTININ HA1;                                         
1205:  5tg8-C 31.0  2.4  314   328   36   MOLECULE: HEMAGGLUTININ HA1 CHAIN;                                   
1206:  6tvf-K 31.0  2.4  313   318   37   MOLECULE: HEMAGGLUTININ HA1;                                         
1207:  6twv-C 31.0  2.2  313   318   36   MOLECULE: HEMAGGLUTININ HA1;                                         
1208:  6tva-E 31.0  2.1  315   320   36   MOLECULE: HAEMAGGLUTININ HA1;                                        
1209:  6tws-C 31.0  2.2  315   320   36   MOLECULE: HEMAGGLUTININ;                                             
1210:  6twi-A 31.0  2.1  315   320   36   MOLECULE: HEMAGGLUTININ;                                             
1211:  6tvf-E 31.0  2.2  315   320   37   MOLECULE: HEMAGGLUTININ HA1;                                         
1212:  7kc1-A 31.0  2.2  313   314   36   MOLECULE: HEMAGGLUTININ;                                             
1213:  6whk-A 31.0  1.2  209   211   50   MOLECULE: HEMAGGLUTININ HA1 CHAIN;                                   
1214:  6v49-E 31.0  2.4  315   329   36   MOLECULE: HEMAGGLUTININ HA1 CHAIN;                                   
1215:  5xlb-A 31.0  2.2  317   319   36   MOLECULE: HEMAGGLUTININ;                                             
1216:  5xlc-A 31.0  2.2  317   319   36   MOLECULE: HEMAGGLUTININ;                                             
1217:  4fiu-C 30.9  2.5  320   509   44   MOLECULE: HEMAGGLUTININ;                                             
1218:  7jp4-B 30.9  1.1  204   207   50   MOLECULE: HEMAGGLUTININ;                                             
1219:  4uny-E 30.9  2.3  317   321   36   MOLECULE: HAY SUBUNIT OF HAEMAGGLUTININ;                             
1220:  6xq0-D 30.9  1.4  214   216   46   MOLECULE: HEMAGGLUTININ;                                             
1221:  4cyw-A 30.9  2.3  313   318   36   MOLECULE: HEMAGGLUTININ;                                             
1222:  5xrt-G 30.9  2.3  317   319   36   MOLECULE: HEMAGGLUTININ;                                             
1223:  4uo8-A 30.9  2.3  317   319   36   MOLECULE: HA1;                                                       
1224:  5xrs-G 30.9  2.2  317   321   36   MOLECULE: HEMAGGLUTININ;                                             
1225:  4uo1-E 30.9  2.5  317   325   36   MOLECULE: HEMAGGLUTININ;                                             
1226:  4uo5-E 30.9  2.3  316   318   36   MOLECULE: H3 HAEMAGGLUTININ HA1 CHAIN;                               
1227:  5xrt-C 30.9  2.3  317   319   36   MOLECULE: HEMAGGLUTININ;                                             
1228:  6tvb-E 30.9  2.1  314   322   36   MOLECULE: HEMAGGLUTININ HA1;                                         
1229:  6twv-I 30.9  2.3  314   319   36   MOLECULE: HEMAGGLUTININ HA1;                                         
1230:  6tvr-K 30.9  2.2  315   320   36   MOLECULE: HEMAGGLUTININ HA1;                                         
1231:  6tvr-G 30.9  2.1  314   319   36   MOLECULE: HEMAGGLUTININ HA1;                                         
1232:  7kc1-G 30.9  2.2  313   314   36   MOLECULE: HEMAGGLUTININ;                                             
1233:  7kc1-C 30.9  2.2  313   314   36   MOLECULE: HEMAGGLUTININ;                                             
1234:  6tvr-C 30.9  2.1  315   320   36   MOLECULE: HEMAGGLUTININ HA1;                                         
1235:  6v49-A 30.9  2.4  315   329   36   MOLECULE: HEMAGGLUTININ HA1 CHAIN;                                   
1236:  6n5a-A 30.9  2.3  312   315   38   MOLECULE: HEMAGGLUTININ HA1 SUBUNIT;                                 
1237:  4yk4-A 30.8  1.0  204   206   49   MOLECULE: 641 I-9 VLCL ANTIBODY;                                     
1238:  7jp4-A 30.8  1.2  203   204   49   MOLECULE: HEMAGGLUTININ;                                             
1239:  6p3s-O 30.8  1.1  207   209   95   MOLECULE: HUMAN FAB H5.28 HEAVY CHAIN;                               
1240:  4unx-E 30.8  2.3  317   319   36   MOLECULE: H3 HAEMAGGLUTININ HA1 CHAIN;                               
1241:  6xq0-A 30.8  1.3  213   219   46   MOLECULE: HEMAGGLUTININ;                                             
1242:  1ken-C 30.8  2.2  316   320   38   MOLECULE: HEMAGGLUTININ HA1;                                         
1243:  4xrc-D 30.8  1.3  207   211   97   MOLECULE: H5.3 FAB LIGHT CHAIN;                                      
1244:  4uo9-A 30.8  2.4  317   320   36   MOLECULE: HA1;                                                       
1245:  4unz-E 30.8  2.4  317   318   36   MOLECULE: HAY SUBUNIT OF HAEMAGGLUTININ;                             
1246:  4unx-C 30.8  2.3  317   319   36   MOLECULE: H3 HAEMAGGLUTININ HA1 CHAIN;                               
1247:  4cz0-A 30.8  2.2  313   318   36   MOLECULE: HAEMAGGLUTININ;                                            
1248:  5xrt-E 30.8  2.3  317   319   36   MOLECULE: HEMAGGLUTININ;                                             
1249:  6tvr-E 30.8  2.2  315   320   36   MOLECULE: HEMAGGLUTININ HA1;                                         
1250:  6twh-E 30.8  2.2  315   322   36   MOLECULE: HEMAGGLUTININ;                                             
1251:  6tws-G 30.8  2.2  315   320   36   MOLECULE: HEMAGGLUTININ;                                             
1252:  6ty1-C 30.8  2.2  315   320   36   MOLECULE: HEMAGGLUTININ;                                             
1253:  6twh-P 30.8  2.2  315   322   36   MOLECULE: HEMAGGLUTININ;                                             
1254:  6chx-B 30.8  1.2  205   206   49   MOLECULE: HEMAGGLUTININ;                                             
1255:  6v49-C 30.8  2.4  314   329   36   MOLECULE: HEMAGGLUTININ HA1 CHAIN;                                   
1256:  6tvr-A 30.8  2.2  315   321   36   MOLECULE: HEMAGGLUTININ HA1;                                         
1257:  6nz7-E 30.8  2.4  317   319   38   MOLECULE: HEMAGGLUTININ HA1 CHAIN;                                   
1258:  1ken-E 30.7  2.2  316   320   38   MOLECULE: HEMAGGLUTININ HA1;                                         
1259:  1ken-A 30.7  2.2  316   320   38   MOLECULE: HEMAGGLUTININ HA1;                                         
1260:  6ii4-A 30.7  3.1  312   316   36   MOLECULE: HEMAGGLUTININ;                                             
1261:  6ii4-C 30.7  3.0  312   316   36   MOLECULE: HEMAGGLUTININ;                                             
1262:  6y5h-A 30.7  2.3  317   318   38   MOLECULE: X-31 INFLUENZA HAEMAGGLUTININ HA1;                         
1263:  6twi-E 30.7  2.1  315   323   36   MOLECULE: HEMAGGLUTININ;                                             
1264:  6twh-N 30.7  2.1  315   320   36   MOLECULE: HEMAGGLUTININ;                                             
1265:  6ty1-G 30.7  2.1  315   320   36   MOLECULE: HEMAGGLUTININ;                                             
1266:  6tjy-E 30.7  2.2  315   320   36   MOLECULE: HEMAGGLUTININ HA1;                                         
1267:  6ty1-I 30.7  2.2  315   320   36   MOLECULE: HEMAGGLUTININ;                                             
1268:  6ty1-A 30.7  2.2  315   320   36   MOLECULE: HEMAGGLUTININ;                                             
1269:  4yk4-E 30.6  1.0  204   206   49   MOLECULE: 641 I-9 VLCL ANTIBODY;                                     
1270:  3uyx-A 30.6  1.3  208   212   48   MOLECULE: HEMAGGLUTININ;                                             
1271:  6wf1-A 30.6  2.3  313   318   37   MOLECULE: HEMAGGLUTININ;                                             
1272:  4xqu-A 30.6  2.2  313   318   37   MOLECULE: HEMAGGLUTININ HA1;                                         
1273:  6y5g-A 30.6  2.3  317   318   38   MOLECULE: X-31 INFLUENZA HAEMAGGLUTININ HA1;                         
1274:  6y5h-C 30.6  2.3  317   318   38   MOLECULE: X-31 INFLUENZA HAEMAGGLUTININ HA1;                         
1275:  6y5h-E 30.6  2.3  317   318   38   MOLECULE: X-31 INFLUENZA HAEMAGGLUTININ HA1;                         
1276:  6y5g-E 30.6  2.3  317   318   38   MOLECULE: X-31 INFLUENZA HAEMAGGLUTININ HA1;                         
1277:  6y5i-A 30.6  2.5  317   318   38   MOLECULE: X-31 INFLUENZA HAEMAGGLUTININ HA1;                         
1278:  4xnm-C 30.6  1.0  196   196  100   MOLECULE: H5.3 FAB LIGHT CHAIN;                                      
1279:  6chx-A 30.6  1.3  210   214   49   MOLECULE: HEMAGGLUTININ;                                             
1280:  4uo5-C 30.6  2.3  315   317   36   MOLECULE: H3 HAEMAGGLUTININ HA1 CHAIN;                               
1281:  6ty1-K 30.6  2.1  315   320   36   MOLECULE: HEMAGGLUTININ;                                             
1282:  6tvr-I 30.6  2.2  314   319   36   MOLECULE: HEMAGGLUTININ HA1;                                         
1283:  6y5i-C 30.5  2.5  317   318   38   MOLECULE: X-31 INFLUENZA HAEMAGGLUTININ HA1;                         
1284:  6y5k-C 30.5  2.4  310   312   38   MOLECULE: X-31 INFLUENZA HAEMAGGLUTININ HA1;                         
1285:  6y5g-C 30.5  2.3  317   318   38   MOLECULE: X-31 INFLUENZA HAEMAGGLUTININ HA1;                         
1286:  6y5i-E 30.5  2.5  317   318   38   MOLECULE: X-31 INFLUENZA HAEMAGGLUTININ HA1;                         
1287:  6y5k-E 30.5  2.4  310   312   38   MOLECULE: X-31 INFLUENZA HAEMAGGLUTININ HA1;                         
1288:  4xnm-D 30.5  1.4  206   210   98   MOLECULE: H5.3 FAB LIGHT CHAIN;                                      
1289:  6y5k-A 30.5  2.4  310   312   38   MOLECULE: X-31 INFLUENZA HAEMAGGLUTININ HA1;                         
1290:  4cz0-C 30.5  2.1  313   318   36   MOLECULE: HAEMAGGLUTININ;                                            
1291:  6ty1-E 30.5  2.2  315   320   36   MOLECULE: HEMAGGLUTININ;                                             
1292:  3mlh-B 30.3  1.5  212   213   47   MOLECULE: HEMAGGLUTININ;                                             
1293:  6n5e-A 30.3  1.9  282   282   39   MOLECULE: HEMAGGLUTININ;                                             
1294:  6e56-D 30.3  2.1  272   273   38   MOLECULE: HEMAGGLUTININ;                                             
1295:  5f45-A 30.3  2.2  312   318   37   MOLECULE: HEAVY CHAIN OF H7.167 FAB;                                 
1296:  6twh-L 30.3  2.1  311   316   36   MOLECULE: HEMAGGLUTININ;                                             
1297:  3m5j-A 30.2  2.5  305   310   36   MOLECULE: HEMAGGLUTININ;                                             
1298:  5w08-A 30.2  1.9  272   272   35   MOLECULE: HEMAGGLUTININ HA1;                                         
1299:  3m5h-A 30.2  2.5  305   310   36   MOLECULE: HEMAGGLUTININ;                                             
1300:  6e56-A 30.2  2.2  271   272   38   MOLECULE: HEMAGGLUTININ;                                             
1301:  5w08-B 30.2  1.9  272   274   35   MOLECULE: HEMAGGLUTININ HA1;                                         
1302:  6q0e-A 30.2  1.3  206   208   49   MOLECULE: HEMAGGLUTININ;                                             
1303:  5w08-D 30.2  2.0  272   273   35   MOLECULE: HEMAGGLUTININ HA1;                                         
1304:  6q0l-A 30.2  1.4  209   212   48   MOLECULE: HEMAGGLUTININ;                                             
1305:  6tvd-C 30.2  2.1  313   318   37   MOLECULE: HEMAGGLUTININ HA1;                                         
1306:  6twv-A 30.2  2.2  310   315   36   MOLECULE: HEMAGGLUTININ HA1;                                         
1307:  5tgu-E 30.1  2.2  309   318   35   MOLECULE: HEMAGGLUTININ HA1 CHAIN;                                   
1308:  5tgv-E 30.1  2.2  309   318   35   MOLECULE: HEMAGGLUTININ HA1 CHAIN;                                   
1309:  6xpx-A 30.1  2.2  271   271   38   MOLECULE: HEMAGGLUTININ;                                             
1310:  5w08-C 30.1  1.9  272   272   35   MOLECULE: HEMAGGLUTININ HA1;                                         
1311:  6tvd-E 30.1  2.3  313   318   37   MOLECULE: HEMAGGLUTININ HA1;                                         
1312:  5w08-E 30.1  2.0  273   273   35   MOLECULE: HEMAGGLUTININ HA1;                                         
1313:  6q18-A 30.1  1.4  209   212   48   MOLECULE: HEMAGGLUTININ;                                             
1314:  6tjw-A 30.1  2.3  312   317   35   MOLECULE: HEMAGGLUTININ HA1;                                         
1315:  6tvf-G 30.1  2.3  315   320   36   MOLECULE: HEMAGGLUTININ HA1;                                         
1316:  6e4x-B 30.1  2.1  275   275   36   MOLECULE: HEMAGGLUTININ;                                             
1317:  6xq4-A 30.1  1.3  207   209   49   MOLECULE: HEMAGGLUTININ;                                             
1318:  3m5g-A 30.1  2.5  305   310   36   MOLECULE: HEMAGGLUTININ;                                             
1319:  5v2a-A 30.1  2.2  312   317   37   MOLECULE: HEMAGGLUTININ;                                             
1320:  3mlh-A 30.0  1.4  208   212   48   MOLECULE: HEMAGGLUTININ;                                             
1321:  3m5h-C 30.0  2.3  304   309   36   MOLECULE: HEMAGGLUTININ;                                             
1322:  3m5h-E 30.0  2.1  305   309   36   MOLECULE: HEMAGGLUTININ;                                             
1323:  3m5g-C 30.0  2.2  304   308   35   MOLECULE: HEMAGGLUTININ;                                             
1324:  6p3s-H 30.0  1.0  202   202   96   MOLECULE: HUMAN FAB H5.28 HEAVY CHAIN;                               
1325:  5th1-E 30.0  2.2  309   318   35   MOLECULE: HEMAGGLUTININ HA1 CHAIN;                                   
1326:  3m5j-C 30.0  2.2  305   309   35   MOLECULE: HEMAGGLUTININ;                                             
1327:  4cz0-E 30.0  2.4  313   318   36   MOLECULE: HAEMAGGLUTININ;                                            
1328:  5w08-F 30.0  2.1  273   274   35   MOLECULE: HEMAGGLUTININ HA1;                                         
1329:  4wa1-F 29.9  2.2  317   491   37   MOLECULE: HEMAGGLUTININ;                                             
1330:  4wa1-E 29.9  2.2  317   491   37   MOLECULE: HEMAGGLUTININ;                                             
1331:  4wa1-D 29.9  2.2  317   491   37   MOLECULE: HEMAGGLUTININ;                                             
1332:  4wa1-C 29.9  2.2  317   491   37   MOLECULE: HEMAGGLUTININ;                                             
1333:  6y5j-E 29.9  2.3  307   308   39   MOLECULE: X-31 INFLUENZA HAEMAGGLUTININ HA1;                         
1334:  5th0-E 29.9  2.3  309   318   35   MOLECULE: HEMAGGLUTININ HA1 CHAIN;                                   
1335:  6y5j-A 29.9  2.3  307   308   39   MOLECULE: X-31 INFLUENZA HAEMAGGLUTININ HA1;                         
1336:  5tgo-E 29.9  2.2  309   318   35   MOLECULE: HEMAGGLUTININ HA1 CHAIN;                                   
1337:  3m5g-E 29.9  2.0  305   309   36   MOLECULE: HEMAGGLUTININ;                                             
1338:  3m5j-E 29.9  2.1  305   309   35   MOLECULE: HEMAGGLUTININ;                                             
1339:  3m5i-C 29.9  2.2  305   309   35   MOLECULE: HEMAGGLUTININ;                                             
1340:  6y5j-C 29.9  2.3  307   308   39   MOLECULE: X-31 INFLUENZA HAEMAGGLUTININ HA1;                         
1341:  5thb-E 29.9  2.2  309   318   35   MOLECULE: HEMAGGLUTININ HA1 CHAIN;                                   
1342:  3m5i-E 29.9  2.0  305   309   36   MOLECULE: HEMAGGLUTININ;                                             
1343:  4xnq-C 29.9  1.2  197   197   97   MOLECULE: H5.3 LIGHT CHAIN;                                          
1344:  6n5e-B 29.9  2.1  282   282   39   MOLECULE: HEMAGGLUTININ;                                             
1345:  6tjy-G 29.9  2.2  312   317   37   MOLECULE: HEMAGGLUTININ HA1;                                         
1346:  6twh-A 29.9  2.2  311   316   36   MOLECULE: HEMAGGLUTININ;                                             
1347:  5xl8-B 29.9  2.2  317   486   36   MOLECULE: HEMAGGLUTININ;                                             
1348:  5xl8-C 29.9  2.2  317   486   36   MOLECULE: HEMAGGLUTININ;                                             
1349:  5xl9-A 29.9  2.2  317   486   36   MOLECULE: HEMAGGLUTININ;                                             
1350:  5xl9-B 29.9  2.2  317   486   36   MOLECULE: HEMAGGLUTININ;                                             
1351:  5xl9-C 29.9  2.2  317   486   36   MOLECULE: HEMAGGLUTININ;                                             
1352:  4wa2-E 29.8  2.2  317   491   37   MOLECULE: HEMAGGLUTININ;                                             
1353:  4wa2-B 29.8  2.3  317   491   37   MOLECULE: HEMAGGLUTININ;                                             
1354:  4wa2-D 29.8  2.2  317   491   37   MOLECULE: HEMAGGLUTININ;                                             
1355:  4wa1-A 29.8  2.3  317   491   37   MOLECULE: HEMAGGLUTININ;                                             
1356:  4wa2-A 29.8  2.3  317   491   37   MOLECULE: HEMAGGLUTININ;                                             
1357:  6ocb-A 29.8  1.9  267   267   37   MOLECULE: HEAVY CHAIN OF FLUA-20 FAB;                                
1358:  5thc-A 29.8  2.2  309   318   35   MOLECULE: HEMAGGLUTININ HA1 CHAIN;                                   
1359:  6n5e-C 29.8  2.0  277   277   38   MOLECULE: HEMAGGLUTININ;                                             
1360:  6n5d-B 29.8  2.3  282   282   39   MOLECULE: HEMAGGLUTININ;                                             
1361:  6mzk-B 29.8  2.2  317   484   36   MOLECULE: HEMAGGLUTININ;                                             
1362:  6q0i-A 29.8  1.3  205   207   49   MOLECULE: HEMAGGLUTININ;                                             
1363:  6twh-C 29.8  2.2  310   315   36   MOLECULE: HEMAGGLUTININ;                                             
1364:  6p6p-C 29.8  2.2  317   489   37   MOLECULE: HEMAGGLUTININ;                                             
1365:  5xl2-C 29.8  2.2  317   484   37   MOLECULE: HEMAGGLUTININ;                                             
1366:  5xl8-A 29.8  2.2  317   486   36   MOLECULE: HEMAGGLUTININ;                                             
1367:  6p6p-F 29.8  2.2  317   489   37   MOLECULE: HEMAGGLUTININ;                                             
1368:  6p6p-D 29.8  2.2  317   489   37   MOLECULE: HEMAGGLUTININ;                                             
1369:  5xla-B 29.8  2.2  317   490   36   MOLECULE: HEMAGGLUTININ;                                             
1370:  4wa2-C 29.7  2.2  317   491   37   MOLECULE: HEMAGGLUTININ;                                             
1371:  4wa2-F 29.7  2.2  317   491   37   MOLECULE: HEMAGGLUTININ;                                             
1372:  4wa1-B 29.7  2.3  317   491   37   MOLECULE: HEMAGGLUTININ;                                             
1373:  6p3s-U 29.7  0.9  196   196  100   MOLECULE: HUMAN FAB H5.28 HEAVY CHAIN;                               
1374:  4we8-A 29.7  2.2  317   491   36   MOLECULE: HEMAGGLUTININ;                                             
1375:  6idd-A 29.7  2.4  312   485   37   MOLECULE: HEMAGGLUTININ;                                             
1376:  5tgv-C 29.7  2.2  309   319   35   MOLECULE: HEMAGGLUTININ HA1 CHAIN;                                   
1377:  6n5d-A 29.7  2.0  282   282   39   MOLECULE: HEMAGGLUTININ;                                             
1378:  6tvt-E 29.7  2.3  308   313   35   MOLECULE: HEMAGGLUTININ HA1;                                         
1379:  2yp3-A 29.7  2.2  317   491   36   MOLECULE: HEMAGGLUTININ;                                             
1380:  2yp5-A 29.7  2.2  317   491   36   MOLECULE: HEMAGGLUTININ;                                             
1381:  2yp9-A 29.7  2.2  317   490   36   MOLECULE: HEMAGGLUTININ;                                             
1382:  2yp4-A 29.7  2.2  317   491   36   MOLECULE: HEMAGGLUTININ;                                             
1383:  4we6-A 29.7  2.2  270   273   36   MOLECULE: HEMAGGLUTININ HA1 CHAIN;                                   
1384:  6mzk-C 29.7  2.3  317   482   36   MOLECULE: HEMAGGLUTININ;                                             
1385:  4we6-B 29.7  2.2  270   273   36   MOLECULE: HEMAGGLUTININ HA1 CHAIN;                                   
1386:  6q0h-A 29.7  1.4  207   209   50   MOLECULE: HEMAGGLUTININ;                                             
1387:  6txo-A 29.7  2.2  305   310   35   MOLECULE: HEMAGGLUTININ HA2;                                         
1388:  6tvt-C 29.7  2.2  306   311   35   MOLECULE: HEMAGGLUTININ HA1;                                         
1389:  6xpr-A 29.7  1.9  269   269   35   MOLECULE: HEMAGGLUTININ;                                             
1390:  6tvt-A 29.7  2.3  307   312   35   MOLECULE: HEMAGGLUTININ HA1;                                         
1391:  6p6p-E 29.7  2.2  317   489   37   MOLECULE: HEMAGGLUTININ;                                             
1392:  6p6p-B 29.7  2.2  317   488   37   MOLECULE: HEMAGGLUTININ;                                             
1393:  2yp2-A 29.7  2.2  317   491   36   MOLECULE: HEMAGGLUTININ;                                             
1394:  6mzk-A 29.7  2.2  317   484   36   MOLECULE: HEMAGGLUTININ;                                             
1395:  6idd-K 29.6  2.4  312   484   37   MOLECULE: HEMAGGLUTININ;                                             
1396:  6uig-A 29.6  2.3  266   269   35   MOLECULE: HEMAGGLUTININ;                                             
1397:  6uig-G 29.6  2.3  266   269   35   MOLECULE: HEMAGGLUTININ;                                             
1398:  3m5i-A 29.6  2.6  305   309   36   MOLECULE: HEMAGGLUTININ;                                             
1399:  2yp7-A 29.6  2.2  317   490   36   MOLECULE: HEMAGGLUTININ;                                             
1400:  4we9-A 29.6  2.2  317   491   36   MOLECULE: HEMAGGLUTININ;                                             
1401:  2yp8-A 29.6  2.2  317   490   36   MOLECULE: HEMAGGLUTININ;                                             
1402:  6xpz-D 29.6  1.9  269   269   36   MOLECULE: HEMAGGLUTININ;                                             
1403:  6txo-C 29.6  2.2  304   309   36   MOLECULE: HEMAGGLUTININ HA2;                                         
1404:  6tvd-I 29.6  2.2  313   318   37   MOLECULE: HEMAGGLUTININ HA1;                                         
1405:  6tjw-C 29.6  2.3  306   311   35   MOLECULE: HEMAGGLUTININ HA1;                                         
1406:  6twv-E 29.6  2.3  308   313   36   MOLECULE: HEMAGGLUTININ HA1;                                         
1407:  5xl2-A 29.6  2.4  317   486   37   MOLECULE: HEMAGGLUTININ;                                             
1408:  6mxu-C 29.6  2.5  317   488   38   MOLECULE: HEMAGGLUTININ;                                             
1409:  6n08-C 29.6  2.3  317   488   38   MOLECULE: HEMAGGLUTININ;                                             
1410:  6xpy-A 29.6  2.0  271   271   35   MOLECULE: HEMAGGLUTININ;                                             
1411:  6xpr-D 29.6  2.0  269   269   35   MOLECULE: HEMAGGLUTININ;                                             
1412:  6xpq-A 29.6  1.9  272   274   35   MOLECULE: HEMAGGLUTININ;                                             
1413:  6n08-B 29.6  2.2  317   488   38   MOLECULE: HEMAGGLUTININ;                                             
1414:  6xq2-A 29.6  1.9  265   265   35   MOLECULE: HEMAGGLUTININ;                                             
1415:  6mym-A 29.6  2.3  317   486   37   MOLECULE: HEMAGGLUTININ;                                             
1416:  6mym-B 29.6  2.3  317   486   37   MOLECULE: HEMAGGLUTININ;                                             
1417:  6d0u-B 29.5  1.9  267   267   37   MOLECULE: HEMAGGLUTININ;                                             
1418:  6n5d-K 29.5  2.1  282   282   39   MOLECULE: HEMAGGLUTININ;                                             
1419:  6wxb-C 29.5  2.4  316   485   38   MOLECULE: HEMAGGLUTININ;                                             
1420:  4wea-A 29.5  2.2  317   491   36   MOLECULE: HEMAGGLUTININ;                                             
1421:  4we7-D 29.5  1.9  270   272   35   MOLECULE: HEMAGGLUTININ HA1 CHAIN;                                   
1422:  4we7-B 29.5  1.9  270   272   35   MOLECULE: HEMAGGLUTININ HA1 CHAIN;                                   
1423:  6mxu-B 29.5  2.5  317   488   38   MOLECULE: HEMAGGLUTININ;                                             
1424:  7qa4-A 29.5  2.4  317   488   38   MOLECULE: HEMAGGLUTININ;                                             
1425:  5xl2-B 29.5  2.2  317   486   37   MOLECULE: HEMAGGLUTININ;                                             
1426:  5k9k-I 29.5  2.2  317   490   38   MOLECULE: 56.A.09 HEAVY CHAIN;                                       
1427:  6wxb-B 29.5  2.4  316   485   38   MOLECULE: HEMAGGLUTININ;                                             
1428:  6wxb-A 29.5  2.4  316   485   38   MOLECULE: HEMAGGLUTININ;                                             
1429:  6n08-A 29.5  2.3  317   488   38   MOLECULE: HEMAGGLUTININ;                                             
1430:  6p6p-A 29.5  2.2  316   487   37   MOLECULE: HEMAGGLUTININ;                                             
1431:  6mym-C 29.5  2.3  317   487   37   MOLECULE: HEMAGGLUTININ;                                             
1432:  5xla-A 29.5  2.2  317   490   36   MOLECULE: HEMAGGLUTININ;                                             
1433:  6d0u-A 29.4  2.1  267   267   37   MOLECULE: HEMAGGLUTININ;                                             
1434:  4fp8-B 29.4  1.9  267   267   37   MOLECULE: HEMAGGLUTININ HA1 CHAIN;                                   
1435:  4fp8-A 29.4  2.0  267   267   37   MOLECULE: HEMAGGLUTININ HA1 CHAIN;                                   
1436:  5umn-A 29.4  2.0  267   267   37   MOLECULE: HEMAGGLUTININ;                                             
1437:  6mxu-A 29.4  2.5  316   486   38   MOLECULE: HEMAGGLUTININ;                                             
1438:  6xpz-A 29.4  1.9  268   268   35   MOLECULE: HEMAGGLUTININ;                                             
1439:  5kaq-B 29.4  2.2  314   480   38   MOLECULE: HEMAGGLUTININ;                                             
1440:  6xpo-C 29.4  2.4  317   493   38   MOLECULE: HEMAGGLUTININ;                                             
1441:  1ha0-A 29.4  2.3  316   494   38   MOLECULE: PROTEIN (HEMAGGLUTININ PRECURSOR);                         
1442:  6xpo-B 29.4  2.4  317   491   38   MOLECULE: HEMAGGLUTININ;                                             
1443:  6idd-G 29.3  2.2  312   484   37   MOLECULE: HEMAGGLUTININ;                                             
1444:  6idd-I 29.3  2.2  312   484   37   MOLECULE: HEMAGGLUTININ;                                             
1445:  7x6l-D 29.3  2.8  315   319   38   MOLECULE: HEAVY CHAIN OF ANTIBODY 12 FAB;                            
1446:  7x6l-A 29.3  2.8  315   319   38   MOLECULE: HEAVY CHAIN OF ANTIBODY 12 FAB;                            
1447:  6d0u-G 29.3  2.1  267   267   37   MOLECULE: HEMAGGLUTININ;                                             
1448:  6d0u-J 29.3  1.9  267   267   37   MOLECULE: HEMAGGLUTININ;                                             
1449:  4we7-A 29.3  1.9  270   272   35   MOLECULE: HEMAGGLUTININ HA1 CHAIN;                                   
1450:  6pdx-C 29.3  2.1  317   487   36   MOLECULE: HEMAGGLUTININ;                                             
1451:  4fp8-D 29.3  1.9  266   266   38   MOLECULE: HEMAGGLUTININ HA1 CHAIN;                                   
1452:  4fp8-C 29.3  1.9  265   265   37   MOLECULE: HEMAGGLUTININ HA1 CHAIN;                                   
1453:  6tjw-E 29.3  2.2  313   319   35   MOLECULE: HEMAGGLUTININ HA1;                                         
1454:  5kaq-C 29.3  2.2  314   482   38   MOLECULE: HEMAGGLUTININ;                                             
1455:  4kvn-A 29.2  2.3  314   470   37   MOLECULE: HEMAGGLUTININ;                                             
1456:  6idd-C 29.2  2.2  312   484   37   MOLECULE: HEMAGGLUTININ;                                             
1457:  6idd-E 29.2  2.4  312   484   37   MOLECULE: HEMAGGLUTININ;                                             
1458:  7x6l-C 29.2  2.8  315   319   38   MOLECULE: HEAVY CHAIN OF ANTIBODY 12 FAB;                            
1459:  7vdf-B 29.2  2.5  316   485   38   MOLECULE: HEMAGGLUTININ;                                             
1460:  7vdf-C 29.2  2.5  316   485   38   MOLECULE: HEMAGGLUTININ;                                             
1461:  7vdf-A 29.2  2.5  316   485   38   MOLECULE: HEMAGGLUTININ;                                             
1462:  4we7-C 29.2  1.9  270   272   35   MOLECULE: HEMAGGLUTININ HA1 CHAIN;                                   
1463:  6txo-E 29.2  2.3  305   310   35   MOLECULE: HEMAGGLUTININ HA2;                                         
1464:  6xq2-D 29.2  1.9  265   265   35   MOLECULE: HEMAGGLUTININ;                                             
1465:  6xpo-A 29.2  2.4  317   491   38   MOLECULE: HEMAGGLUTININ;                                             
1466:  6pdx-B 29.1  2.2  317   488   36   MOLECULE: HEMAGGLUTININ;                                             
1467:  6pdx-A 29.1  2.2  317   494   36   MOLECULE: HEMAGGLUTININ;                                             
1468:  3whe-D 29.1  2.3  316   493   38   MOLECULE: HEMAGGLUTININ;                                             
1469:  3whe-B 29.1  2.3  316   493   38   MOLECULE: HEMAGGLUTININ;                                             
1470:  2vit-C 29.1  2.1  267   267   38   MOLECULE: IMMUNOGLOBULIN (IGG1, LAMBDA);                             
1471:  2vis-C 29.1  2.1  267   267   38   MOLECULE: IMMUNOGLOBULIN (IGG1, LAMBDA);                             
1472:  2vir-C 29.1  2.1  267   267   37   MOLECULE: IMMUNOGLOBULIN (IGG1, LAMBDA);                             
1473:  4lvh-G 29.0  1.7  217   222   47   MOLECULE: HEMAGGLUTININ;                                             
1474:  3whe-H 29.0  2.3  316   493   38   MOLECULE: HEMAGGLUTININ;                                             
1475:  3whe-C 29.0  2.3  316   493   38   MOLECULE: HEMAGGLUTININ;                                             
1476:  3whe-K 29.0  2.3  316   493   38   MOLECULE: HEMAGGLUTININ;                                             
1477:  3whe-A 29.0  2.3  316   493   38   MOLECULE: HEMAGGLUTININ;                                             
1478:  3whe-I 29.0  2.3  316   493   38   MOLECULE: HEMAGGLUTININ;                                             
1479:  3whe-E 29.0  2.3  316   493   38   MOLECULE: HEMAGGLUTININ;                                             
1480:  3whe-L 29.0  2.3  316   493   38   MOLECULE: HEMAGGLUTININ;                                             
1481:  3whe-F 29.0  2.3  316   493   38   MOLECULE: HEMAGGLUTININ;                                             
1482:  3whe-G 29.0  2.3  316   493   38   MOLECULE: HEMAGGLUTININ;                                             
1483:  3whe-J 29.0  2.3  316   493   38   MOLECULE: HEMAGGLUTININ;                                             
1484:  6p3s-X 28.9  1.0  196   196   96   MOLECULE: HUMAN FAB H5.28 HEAVY CHAIN;                               
1485:  4xnq-D 28.9  1.4  197   202   97   MOLECULE: H5.3 LIGHT CHAIN;                                          
1486:  5kaq-A 28.9  2.2  314   481   38   MOLECULE: HEMAGGLUTININ;                                             
1487:  5k9k-F 28.9  2.5  317   497   38   MOLECULE: 56.A.09 HEAVY CHAIN;                                       
1488:  6p3s-R 28.8  0.9  194   194   98   MOLECULE: HUMAN FAB H5.28 HEAVY CHAIN;                               
1489:  4f15-D 28.7  4.8  233   246   42   MOLECULE: HEMAGGLUTININ;                                             
1490:  6tvd-G 28.7  2.3  311   316   36   MOLECULE: HEMAGGLUTININ HA1;                                         
1491:  4lvh-D 28.6  1.7  215   222   47   MOLECULE: HEMAGGLUTININ;                                             
1492:  6mlm-B 28.6  2.7  304   311   34   MOLECULE: HEMAGGLUTININ HA1 CHAIN;                                   
1493:  6mlm-H 28.6  2.7  304   311   34   MOLECULE: HEMAGGLUTININ HA1 CHAIN;                                   
1494:  6mlm-A 28.6  2.7  304   311   34   MOLECULE: HEMAGGLUTININ HA1 CHAIN;                                   
1495:  6p3s-E 28.6  1.0  196   196   95   MOLECULE: HUMAN FAB H5.28 HEAVY CHAIN;                               
1496:  4lvh-J 28.5  2.0  220   222   47   MOLECULE: HEMAGGLUTININ;                                             
1497:  5xku-A 28.4  1.4  206   208   37   MOLECULE: INFLUENZA A VIRUS;                                         
1498:  6wzt-B 28.4  2.2  316   494   36   MOLECULE: HEMAGGLUTININ;                                             
1499:  6wzt-A 28.3  2.2  316   494   36   MOLECULE: HEMAGGLUTININ;                                             
1500:  6wzt-C 28.3  2.2  316   494   36   MOLECULE: HEMAGGLUTININ;                                             
1501:  6n5b-B 28.3  1.8  221   221   35   MOLECULE: ANTIBODY HEAVY CHAIN;                                      
1502:  4lvh-A 28.2  4.4  226   236   45   MOLECULE: HEMAGGLUTININ;                                             
1503:  6ur5-C 28.2  1.8  264   264   37   MOLECULE: ANTIBODY HEAVY CHAIN;                                      
1504:  5umn-B 28.1  1.9  243   243   37   MOLECULE: HEMAGGLUTININ;                                             
1505:  5dup-A 28.0  1.1  195   195   94   MOLECULE: HEMAGGLUTININ;                                             
1506:  4f15-G 27.9  4.1  226   227   45   MOLECULE: HEMAGGLUTININ;                                             
1507:  4f15-A 27.9  4.0  225   234   45   MOLECULE: HEMAGGLUTININ;                                             
1508:  5vag-A 27.8  1.5  207   209   36   MOLECULE: HEMAGGLUTININ;                                             
1509:  6ur5-D 27.7  1.8  264   264   38   MOLECULE: ANTIBODY HEAVY CHAIN;                                      
1510:  6p3s-L 26.8  1.2  185   185   94   MOLECULE: HUMAN FAB H5.28 HEAVY CHAIN;                               
1511:  4f15-J 26.2  5.6  232   255   44   MOLECULE: HEMAGGLUTININ;                                             
1512:  4nrl-A 23.0  4.6  312   341   24   MOLECULE: HEMAGGLUTININ HA1 CHAIN;                                   
1513:  4nrj-A 23.0  4.7  312   341   24   MOLECULE: HEMAGGLUTININ HA1 CHAIN;                                   
1514:  4nrk-A 23.0  4.6  312   340   24   MOLECULE: HEMAGGLUTININ HA1 CHAIN;                                   
1515:  3bt6-A 22.9  4.7  313   342   22   MOLECULE: INFLUENZA B HEMAGGLUTININ (HA);                            
1516:  4m40-E 22.9  4.6  312   343   24   MOLECULE: HEMAGGLUTININ HA1;                                         
1517:  4m40-A 22.9  4.6  312   343   24   MOLECULE: HEMAGGLUTININ HA1;                                         
1518:  4m44-E 22.9  4.6  311   343   23   MOLECULE: HEMAGGLUTININ HA1;                                         
1519:  4nrk-E 22.9  4.6  312   340   24   MOLECULE: HEMAGGLUTININ HA1 CHAIN;                                   
1520:  4m44-A 22.9  4.6  312   343   24   MOLECULE: HEMAGGLUTININ HA1;                                         
1521:  4nrl-E 22.9  4.7  312   341   24   MOLECULE: HEMAGGLUTININ HA1 CHAIN;                                   
1522:  4nrj-E 22.9  4.6  312   341   24   MOLECULE: HEMAGGLUTININ HA1 CHAIN;                                   
1523:  4m44-C 22.9  4.6  312   343   24   MOLECULE: HEMAGGLUTININ HA1;                                         
1524:  4m40-C 22.9  4.6  312   343   24   MOLECULE: HEMAGGLUTININ HA1;                                         
1525:  4nrl-C 22.8  4.8  312   341   23   MOLECULE: HEMAGGLUTININ HA1 CHAIN;                                   
1526:  4nrk-C 22.8  4.8  312   341   23   MOLECULE: HEMAGGLUTININ HA1 CHAIN;                                   
1527:  2rfu-A 22.7  4.7  313   342   22   MOLECULE: INFLUENZA B HEMAGGLUTININ (HA);                            
1528:  2rft-A 22.7  4.7  313   342   22   MOLECULE: INFLUENZA B HEMAGGLUTININ (HA);                            
1529:  4nrj-C 22.6  4.8  312   342   23   MOLECULE: HEMAGGLUTININ HA1 CHAIN;                                   
1530:  6cnv-A 22.5  5.0  312   346   23   MOLECULE: HEMAGGLUTININ;                                             
1531:  6fyw-A 22.5  5.3  309   336   22   MOLECULE: HEMAGGLUTININ;                                             
1532:  4fqm-C 22.2  4.9  312   341   23   MOLECULE: HEMAGGLUTININ HA1;                                         
1533:  4fqm-G 22.2  4.9  312   341   23   MOLECULE: HEMAGGLUTININ HA1;                                         
1534:  4fqm-A 22.2  4.9  312   341   23   MOLECULE: HEMAGGLUTININ HA1;                                         
1535:  4fqm-I 22.2  4.9  312   341   23   MOLECULE: HEMAGGLUTININ HA1;                                         
1536:  4fqm-E 22.2  4.9  312   341   23   MOLECULE: HEMAGGLUTININ HA1;                                         
1537:  4fqm-K 22.1  4.9  312   341   23   MOLECULE: HEMAGGLUTININ HA1;                                         
1538:  4fqk-A 21.9  4.9  307   337   23   MOLECULE: HEMAGGLUTININ HA1;                                         
1539:  4fqk-C 21.9  4.9  308   337   23   MOLECULE: HEMAGGLUTININ HA1;                                         
1540:  4fqj-A 20.7  3.8  268   294   22   MOLECULE: HEMAGGLUTININ;                                             
1541:  7kqi-B 19.9  2.7  203   225   20   MOLECULE: 1209 FAB HEAVY CHAIN;                                      
1542:  7kqg-A 19.9  2.8  207   234   20   MOLECULE: HEMAGGLUTININ;                                             
1543:  7kqh-B 19.5  3.0  213   237   19   MOLECULE: HEMAGGLUTININ;                                             
1544:  7kqh-A 19.4  3.0  213   237   20   MOLECULE: HEMAGGLUTININ;                                             
1545:  5e62-C 13.4  4.5  279   424   13   MOLECULE: HEMAGGLUTININ-ESTERASE;                                    
1546:  5e64-A 13.4  4.9  279   424   13   MOLECULE: HEMAGGLUTININ-ESTERASE;                                    
1547:  5e5w-C 13.2  4.4  275   424   13   MOLECULE: HEMAGGLUTININ-ESTERASE;                                    
1548:  5e5w-A 13.2  4.6  275   424   13   MOLECULE: HEMAGGLUTININ-ESTERASE;                                    
1549:  5e65-A 13.2  5.0  277   424   12   MOLECULE: HEMAGGLUTININ-ESTERASE;                                    
1550:  5e65-C 13.2  4.4  275   424   13   MOLECULE: HEMAGGLUTININ-ESTERASE;                                    
1551:  1flc-A 13.1  4.5  279   427   16   MOLECULE: HAEMAGGLUTININ-ESTERASE-FUSION GLYCOPROTEIN;               
1552:  5e62-A 13.1  4.9  276   424   12   MOLECULE: HEMAGGLUTININ-ESTERASE;                                    
1553:  5e66-A 13.1  4.5  275   424   13   MOLECULE: HEMAGGLUTININ-ESTERASE;                                    
1554:  1flc-C 13.1  4.4  278   427   16   MOLECULE: HAEMAGGLUTININ-ESTERASE-FUSION GLYCOPROTEIN;               
1555:  1flc-E 13.1  4.5  277   427   15   MOLECULE: HAEMAGGLUTININ-ESTERASE-FUSION GLYCOPROTEIN;               
1556:  5e64-C 12.9  4.4  272   421   13   MOLECULE: HEMAGGLUTININ-ESTERASE;                                    
1557:  6yi5-E 12.8  4.7  279   427   14   MOLECULE: HEMAGGLUTININ-ESTERASE-FUSION GLYCOPROTEIN;                
1558:  6yi5-C 12.8  4.7  277   427   14   MOLECULE: HEMAGGLUTININ-ESTERASE-FUSION GLYCOPROTEIN;                
1559:  6yi5-A 12.7  4.6  277   427   14   MOLECULE: HEMAGGLUTININ-ESTERASE-FUSION GLYCOPROTEIN;                
1560:  4c7l-B 12.4  4.4  250   368   10   MOLECULE: HEMAGGLUTININ-ESTERASE;                                    
1561:  5jif-A 12.2  4.1  241   363   13   MOLECULE: HEMAGGLUTININ-ESTERASE;                                    
1562:  5jif-B 12.1  4.1  239   355   13   MOLECULE: HEMAGGLUTININ-ESTERASE;                                    
1563:  4c7w-A 12.1  4.9  243   353    9   MOLECULE: HEMAGGLUTININ-ESTERASE;                                    
1564:  3i27-B 12.1  4.4  242   364   13   MOLECULE: HEMAGGLUTININ-ESTERASE;                                    
1565:  4c7l-A 12.0  4.4  242   338   11   MOLECULE: HEMAGGLUTININ-ESTERASE;                                    
1566:  3i26-B 12.0  4.4  243   364   13   MOLECULE: HEMAGGLUTININ-ESTERASE;                                    
1567:  4zxn-A 11.9  4.1  237   369   11   MOLECULE: HE PROTEIN;                                                
1568:  5jil-A 11.9  4.1  235   369   11   MOLECULE: HEMAGGLUTININ-ESTERASE;                                    
1569:  3i27-D 11.9  4.5  244   369   13   MOLECULE: HEMAGGLUTININ-ESTERASE;                                    
1570:  3i26-D 11.9  4.5  242   369   13   MOLECULE: HEMAGGLUTININ-ESTERASE;                                    
1571:  3i26-C 11.8  4.5  243   358   14   MOLECULE: HEMAGGLUTININ-ESTERASE;                                    
1572:  3i1k-A 11.8  4.2  240   362   12   MOLECULE: HEMAGGLUTININ-ESTERASE PROTEIN;                            
1573:  3i27-C 11.8  4.5  242   358   13   MOLECULE: HEMAGGLUTININ-ESTERASE;                                    
1574:  3i26-A 11.8  4.7  244   365   14   MOLECULE: HEMAGGLUTININ-ESTERASE;                                    
1575:  3i27-A 11.8  4.6  243   365   13   MOLECULE: HEMAGGLUTININ-ESTERASE;                                    
1576:  3i1l-C 11.7  4.2  239   362   12   MOLECULE: HEMAGGLUTININ-ESTERASE PROTEIN;                            
1577:  3i1k-C 11.7  4.2  239   362   12   MOLECULE: HEMAGGLUTININ-ESTERASE PROTEIN;                            
1578:  3i1l-B 11.6  4.2  238   362   11   MOLECULE: HEMAGGLUTININ-ESTERASE PROTEIN;                            
1579:  5n11-A 11.6  4.1  232   342   11   MOLECULE: HEMAGGLUTININ-ESTERASE;                                    
1580:  5n11-B 11.6  4.2  233   348   11   MOLECULE: HEMAGGLUTININ-ESTERASE;                                    
1581:  3i1k-B 11.3  4.2  235   362   12   MOLECULE: HEMAGGLUTININ-ESTERASE PROTEIN;                            
1582:  6y3y-A 11.3  4.1  222   332   12   MOLECULE: HEMAGGLUTININ-ESTERASE;                                    
1583:  4c7w-B 11.3  4.2  234   334   11   MOLECULE: HEMAGGLUTININ-ESTERASE;                                    
1584:  6y3y-B 11.3  4.1  222   332   12   MOLECULE: HEMAGGLUTININ-ESTERASE;                                    
1585:  3cl4-A 11.0  4.1  226   358   10   MOLECULE: HEMAGGLUTININ-ESTERASE;                                    
1586:  3cl5-A 10.9  4.2  227   358   10   MOLECULE: HEMAGGLUTININ-ESTERASE;                                    
1587:  3i1l-A 10.0  4.2  228   362    9   MOLECULE: HEMAGGLUTININ-ESTERASE PROTEIN;                            
1588:  6y5l-A  8.4  1.8   69    70   46   MOLECULE: X-31 INFLUENZA HAEMAGGLUTININ HA1,X-31 INFLUENZA           
1589:  6y5l-E  8.4  1.8   69    70   46   MOLECULE: X-31 INFLUENZA HAEMAGGLUTININ HA1,X-31 INFLUENZA           
1590:  6y5l-C  8.3  1.8   69    70   46   MOLECULE: X-31 INFLUENZA HAEMAGGLUTININ HA1,X-31 INFLUENZA           
1591:  5t96-B  6.1  6.9  173   330    8   MOLECULE: HE PROTEIN;                                                
1592:  5t9y-B  5.6  7.2  173   319    6   MOLECULE: HE PROTEIN;                                                
1593:  5t96-F  5.5  7.0  172   316    5   MOLECULE: HE PROTEIN;                                                
1594:  5t9y-A  5.4  6.7  175   321    6   MOLECULE: HE PROTEIN;                                                
1595:  5t96-C  5.4  7.0  172   325    5   MOLECULE: HE PROTEIN;                                                
1596:  5t96-D  5.4  7.4  175   321    5   MOLECULE: HE PROTEIN;                                                
1597:  5t96-E  5.4  6.4  174   325    6   MOLECULE: HE PROTEIN;                                                
1598:  5cjq-A  5.3  1.2   47    52   68   MOLECULE: CR9114 LIGHT CHAIN;                                        
1599:  5t96-A  5.3  7.1  170   325    5   MOLECULE: HE PROTEIN;                                                
1600:  5t9y-C  5.2  6.7  172   319    6   MOLECULE: HE PROTEIN;                                                
1601:  4w8j-A  5.1 18.1  138  1017    6   MOLECULE: PESTICIDAL CRYSTAL PROTEIN CRY1AC;                         
1602:  6hfz-C  4.9  6.3  153   371    5   MOLECULE: GDSL-LIKE PROTEIN;                                         
1603:  6bqm-A  4.9 15.0   94   460    7   MOLECULE: SERINE PROTEASE VESC;                                      
1604:  4uyb-A  4.9  9.1  123   400    4   MOLECULE: SEC14-LIKE PROTEIN 3;                                      
1605:  7jrl-A  4.8  7.8  143   457    8   MOLECULE: F5/8 TYPE C DOMAIN PROTEIN;                                
1606:  6i56-A  4.7 12.2  107   279   10   MOLECULE: PHAGE-LIKE ELEMENT PBSX PROTEIN XEPA;                      
1607:  5b4x-A  4.6  7.0  142   710    8   MOLECULE: REELIN;                                                    
1608:  5c0r-A  4.6  1.1   45   270   64   MOLECULE: HEMAGGLUTININ, ENVELOPE GLYCOPROTEIN, FIBRITIN FU          
1609:  3am2-A  4.3 16.6  103   286    3   MOLECULE: HEAT-LABILE ENTEROTOXIN B CHAIN;                           
1610:  6v55-A  4.1  5.3  100   746    5   MOLECULE: ADHESION G-PROTEIN COUPLED RECEPTOR G6;                    
1611:  5v9t-B  4.1  4.7  117   593    5   MOLECULE: LYSINE-SPECIFIC DEMETHYLASE 5A;                            
1612:  4ohz-A  4.1 12.6   87   400    2   MOLECULE: PROTEIN CLPF-1;                                            
1613:  3kq4-B  4.0 16.7   96   457    8   MOLECULE: GASTRIC INTRINSIC FACTOR;                                  
1614:  5x7o-A  3.9 12.2  139  1247    9   MOLECULE: GLYCOSIDE HYDROLASE FAMILY 31 ALPHA-GLUCOSIDASE;           
1615:  3st7-A  3.8  9.8  119   369    8   MOLECULE: CAPSULAR POLYSACCHARIDE SYNTHESIS ENZYME CAP5F;            
1616:  2qnk-A  3.8  6.2   96   286    6   MOLECULE: 3-HYDROXYANTHRANILATE 3,4-DIOXYGENASE;                     
1617:  6eon-A  3.6 18.1   91   754   10   MOLECULE: BETA-GALACTOSIDASE;                                        
1618:  4qsz-A  3.6 14.8  115   686    6   MOLECULE: MALTOSE-BINDING PERIPLASMIC PROTEIN, JMJC DOMAIN-          
1619:  4hl0-A  3.6  6.9   91   278    2   MOLECULE: GALECTIN;                                                  
1620:  4qhz-C  3.4  5.9  128   240   10   MOLECULE: PUTATIVE GLYCOSYL HYDROLASE;                               
1621:  4lot-A  3.4  9.5  104   246    5   MOLECULE: COMPLEMENT C1S SUBCOMPONENT HEAVY CHAIN;                   
1622:  6mw4-A  3.4  5.7  121   551    4   MOLECULE: PUTATIVE GERMINATION-SPECIFIC PROTEASE;                    
1623:  3j31-A  3.3  5.1  102   344    6   MOLECULE: A223 PENTON BASE;                                          
1624:  5cu1-A  3.2  3.3   89   197   11   MOLECULE: DMSP LYASE;                                                
1625:  5j98-C  3.2 11.3  125   417    5   MOLECULE: VP1;                                                       
1626:  5oac-A  3.2  7.7  116   310    5   MOLECULE: MAJOR CAPSID PROTEIN;                                      
1627:  4jqt-A  3.2  8.5  122   431    4   MOLECULE: PUTATIVE GLYCOSYL HYDROLASE;                               
1628:  3h9a-A  3.1  3.5   98   225    3   MOLECULE: BACILYSIN BIOSYNTHESIS PROTEIN BACB;                       
1629:  5c0s-A  3.1  1.1   45   242   64   MOLECULE: HEMAGGLUTININ, ENVELOPE GLYCOPROTEIN, FIBRITIN FU          
1630:  1kit-A  3.0  8.2  134   757    6   MOLECULE: SIALIDASE;                                                 
1631:  6hpd-A  3.0 14.7  110   955    5   MOLECULE: BETA-GALACTOSIDASE (GH2);                                  
1632:  6ed1-A  2.8  4.1   98   860    7   MOLECULE: GLYCOSYL HYDROLASE FAMILY 2, SUGAR BINDING DOMAIN          
1633:  7v1v-A  2.7  4.5   98   447    3   MOLECULE: DIFRUCTOSE DIANHYDRIDE I SYNTHASE/HYDROLASE (ALPH          
1634:  2o14-A  2.7  7.8   89   354    4   MOLECULE: HYPOTHETICAL PROTEIN YXIM;                                 
1635:  4nwv-A  2.6 16.9  105   355   12   MOLECULE: CAPSID PROTEIN;                                            

# Structural equivalences
   1: s001-A 4fqi-A     1 - 324 <=>    1 - 324   (ASP    8  - PRO  324  <=> ASP    8  - PRO  324 )                          
   2: s001-A 6cf5-C     2 - 324 <=>    1 - 323   (PRO    9  - PRO  324  <=> PRO    9  - PRO  324 )                          
   3: s001-A 6cf5-A     1 - 324 <=>    1 - 324   (ASP    8  - PRO  324  <=> ASP    8  - PRO  324 )                          
   4: s001-A 6cf5-E     2 - 324 <=>    1 - 323   (PRO    9  - PRO  324  <=> PRO    9  - PRO  324 )                          
   5: s001-A 4bgx-A     4 - 324 <=>    1 - 321   (ASP   11  - PRO  324  <=> ASP    1  - PRO  321 )                          
   6: s001-A 4bgw-A     4 - 324 <=>    1 - 321   (ASP   11  - PRO  324  <=> ASP    1  - PRO  321 )                          
   7: s001-A 6cfg-A     1 - 324 <=>    1 - 324   (ASP    8  - PRO  324  <=> ASP    8  - PRO  324 )                          
   8: s001-A 4kdq-E     3 - 323 <=>    1 - 321   (GLY   10  - SER  323  <=> SER    1  - SER  321 )                          
   9: s001-A 4bh1-C     4 - 322 <=>    1 - 319   (ASP   11  - ASN  322  <=> ASP    1  - ASN  319 )                          
  10: s001-A 4bh1-E     4 - 322 <=>    1 - 319   (ASP   11  - ASN  322  <=> ASP    1  - ASN  319 )                          
  11: s001-A 4bh0-E     3 - 322 <=>    1 - 320   (GLY   10  - ASN  322  <=> PRO    0  - ASN  319 )                          
  12: s001-A 4kdq-A     3 - 323 <=>    1 - 321   (GLY   10  - SER  323  <=> SER    1  - SER  321 )                          
  13: s001-A 4kdq-C     3 - 323 <=>    1 - 321   (GLY   10  - SER  323  <=> SER    1  - SER  321 )                          
  14: s001-A 3gbm-A     1 - 324 <=>    1 - 324   (ASP    8  - PRO  324  <=> ASP    8  - PRO  324 )                          
  15: s001-A 4k64-A     3 - 323 <=>    1 - 321   (GLY   10  - SER  323  <=> GLN    4  - SER  324 )                          
  16: s001-A 4bgz-C     4 - 322 <=>    1 - 319   (ASP   11  - ASN  322  <=> ASP    1  - ASN  319 )                          
  17: s001-A 4k64-C     3 - 323 <=>    1 - 321   (GLY   10  - SER  323  <=> GLN    4  - SER  324 )                          
  18: s001-A 4bgz-E     3 - 322 <=>    1 - 320   (GLY   10  - ASN  322  <=> PRO    0  - ASN  319 )                          
  19: s001-A 4bh1-A     4 - 322 <=>    1 - 319   (ASP   11  - ASN  322  <=> ASP    1  - ASN  319 )                          
  20: s001-A 6vmz-E     3 - 324 <=>    1 - 322   (GLY   10  - PRO  324  <=> GLY   10  - PRO  331 )                          
  21: s001-A 5jw4-C     4 - 324 <=>    1 - 321   (ASP   11  - PRO  324  <=> ASP    1  - PRO  321 )                          
  22: s001-A 4cqs-A     4 - 324 <=>    1 - 321   (ASP   11  - PRO  324  <=> ASP    1  - PRO  321 )                          
  23: s001-A 4cqr-A     4 - 324 <=>    1 - 321   (ASP   11  - PRO  324  <=> ASP    1  - PRO  321 )                          
  24: s001-A 4cqu-A     4 - 324 <=>    1 - 321   (ASP   11  - PRO  324  <=> ASP    1  - PRO  321 )                          
  25: s001-A 4bh0-A     4 - 322 <=>    1 - 319   (ASP   11  - ASN  322  <=> ASP    1  - ASN  319 )                          
  26: s001-A 4bgz-A     4 - 322 <=>    1 - 319   (ASP   11  - ASN  322  <=> ASP    1  - ASN  319 )                          
  27: s001-A 4k62-A     3 - 323 <=>    1 - 321   (GLY   10  - SER  323  <=> GLN    4  - SER  324 )                          
  28: s001-A 4k62-C     3 - 323 <=>    1 - 321   (GLY   10  - SER  323  <=> GLN    4  - SER  324 )                          
  29: s001-A 4bh0-C     4 - 322 <=>    1 - 319   (ASP   11  - ASN  322  <=> ASP    1  - ASN  319 )                          
  30: s001-A 4cqz-A     4 - 324 <=>    1 - 321   (ASP   11  - PRO  324  <=> ASP    1  - PRO  321 )                          
  31: s001-A 5jw4-K     4 - 324 <=>    1 - 321   (ASP   11  - PRO  324  <=> ASP    1  - PRO  321 )                          
  32: s001-A 5jw4-E     4 - 324 <=>    1 - 321   (ASP   11  - PRO  324  <=> ASP    1  - PRO  321 )                          
  33: s001-A 5jw4-I     4 - 324 <=>    1 - 321   (ASP   11  - PRO  324  <=> ASP    1  - PRO  321 )                          
  34: s001-A 5jw4-G     4 - 324 <=>    1 - 321   (ASP   11  - PRO  324  <=> ASP    1  - PRO  321 )                          
  35: s001-A 4cqp-A     4 - 324 <=>    1 - 321   (ASP   11  - PRO  324  <=> ASP    1  - PRO  321 )                          
  36: s001-A 4jun-C     3 - 323 <=>    1 - 321   (GLY   10  - SER  323  <=> GLY   10  - SER  323 )                          
  37: s001-A 5jw4-A     4 - 324 <=>    1 - 321   (ASP   11  - PRO  324  <=> ASP    1  - PRO  321 )                          
  38: s001-A 5ajm-A     4 - 324 <=>    1 - 321   (ASP   11  - PRO  324  <=> ASP    1  - PRO  321 )                          
  39: s001-A 6vmz-C     3 - 324 <=>    1 - 322   (GLY   10  - PRO  324  <=> GLY   10  - PRO  331 )                          
  40: s001-A 4bgy-A     4 - 324 <=>    1 - 321   (ASP   11  - PRO  324  <=> ASP    1  - PRO  321 )                          
  41: s001-A 4mhi-G     2 - 324 <=>    1 - 323   (PRO    9  - PRO  324  <=> PRO    9  - PRO  324 )                          
  42: s001-A 4mhi-K     2 - 324 <=>    1 - 323   (PRO    9  - PRO  324  <=> PRO    9  - PRO  324 )                          
  43: s001-A 4cqx-C     4 - 131 <=>    1 - 128   (ASP   11  - SER  133  <=> ASP    1  - SER  128 )                          
  43: s001-A 4cqx-C   133 - 324 <=>  129 - 320   (GLY  134  - PRO  324  <=> GLY  129  - PRO  320 )                          
  44: s001-A 4cqw-E     2 - 131 <=>    1 - 130   (PRO    9  - SER  133  <=> ASP   -1  - SER  128 )                          
  44: s001-A 4cqw-E   133 - 324 <=>  131 - 322   (GLY  134  - PRO  324  <=> GLY  129  - PRO  320 )                          
  45: s001-A 4jun-A     3 - 323 <=>    1 - 321   (GLY   10  - SER  323  <=> GLY   10  - SER  323 )                          
  46: s001-A 4cqy-A     2 - 131 <=>    1 - 130   (PRO    9  - SER  133  <=> ASP   -1  - SER  128 )                          
  46: s001-A 4cqy-A   133 - 324 <=>  131 - 322   (GLY  134  - PRO  324  <=> GLY  129  - PRO  320 )                          
  47: s001-A 4cqw-A     2 - 131 <=>    1 - 130   (PRO    9  - SER  133  <=> ASP   -1  - SER  128 )                          
  47: s001-A 4cqw-A   133 - 324 <=>  131 - 322   (GLY  134  - PRO  324  <=> GLY  129  - PRO  320 )                          
  48: s001-A 4cqy-C     2 - 131 <=>    1 - 130   (PRO    9  - SER  133  <=> ASP   -1  - SER  128 )                          
  48: s001-A 4cqy-C   133 - 324 <=>  131 - 322   (GLY  134  - PRO  324  <=> GLY  129  - PRO  320 )                          
  49: s001-A 6vmz-A     3 - 322 <=>    1 - 320   (GLY   10  - ASN  322  <=> GLY   10  - ASN  329 )                          
  50: s001-A 4k67-E     3 - 323 <=>    1 - 321   (GLY   10  - SER  323  <=> GLN    4  - SER  324 )                          
  51: s001-A 4k67-G     3 - 323 <=>    1 - 321   (GLY   10  - SER  323  <=> GLN    4  - SER  324 )                          
  52: s001-A 4k67-A     3 - 323 <=>    1 - 321   (GLY   10  - SER  323  <=> GLN    4  - SER  324 )                          
  53: s001-A 4k67-C     3 - 323 <=>    1 - 321   (GLY   10  - SER  323  <=> GLN    4  - SER  324 )                          
  54: s001-A 4cqy-E     2 - 131 <=>    1 - 130   (PRO    9  - SER  133  <=> ASP   -1  - SER  128 )                          
  54: s001-A 4cqy-E   133 - 324 <=>  131 - 322   (GLY  134  - PRO  324  <=> GLY  129  - PRO  320 )                          
  55: s001-A 4cqx-A     2 - 131 <=>    1 - 130   (PRO    9  - SER  133  <=> ASP   -1  - SER  128 )                          
  55: s001-A 4cqx-A   133 - 324 <=>  131 - 322   (GLY  134  - PRO  324  <=> GLY  129  - PRO  320 )                          
  56: s001-A 3zp3-E     4 - 324 <=>    1 - 321   (ASP   11  - PRO  324  <=> ASP    5  - PRO  325 )                          
  57: s001-A 4mhi-I     2 - 324 <=>    1 - 323   (PRO    9  - PRO  324  <=> PRO    9  - PRO  324 )                          
  58: s001-A 4jum-A     3 - 323 <=>    1 - 321   (GLY   10  - SER  323  <=> GLY   10  - THR  323 )                          
  59: s001-A 4cqw-C     2 - 131 <=>    1 - 130   (PRO    9  - SER  133  <=> ASP   -1  - SER  128 )                          
  59: s001-A 4cqw-C   133 - 324 <=>  131 - 322   (GLY  134  - PRO  324  <=> GLY  129  - PRO  320 )                          
  60: s001-A 3zp1-E     4 - 324 <=>    1 - 321   (ASP   11  - PRO  324  <=> ASP    5  - PRO  325 )                          
  61: s001-A 4mhi-O     2 - 324 <=>    1 - 323   (PRO    9  - PRO  324  <=> PRO    9  - PRO  324 )                          
  62: s001-A 3zp6-E     4 - 324 <=>    1 - 321   (ASP   11  - PRO  324  <=> ASP    5  - PRO  325 )                          
  63: s001-A 4cqx-E     2 - 131 <=>    1 - 130   (PRO    9  - SER  133  <=> ASP   -1  - SER  128 )                          
  63: s001-A 4cqx-E   133 - 324 <=>  131 - 322   (GLY  134  - PRO  324  <=> GLY  129  - PRO  320 )                          
  64: s001-A 4cqq-A     4 - 324 <=>    1 - 321   (ASP   11  - PRO  324  <=> ASP    1  - PRO  321 )                          
  65: s001-A 4mhi-E     2 - 324 <=>    1 - 323   (PRO    9  - PRO  324  <=> PRO    9  - PRO  324 )                          
  66: s001-A 4cqv-A     2 - 131 <=>    1 - 130   (PRO    9  - SER  133  <=> ASP   -1  - SER  128 )                          
  66: s001-A 4cqv-A   133 - 324 <=>  131 - 322   (GLY  134  - PRO  324  <=> GLY  129  - PRO  320 )                          
  67: s001-A 4mhi-Q     2 - 324 <=>    1 - 323   (PRO    9  - PRO  324  <=> PRO    9  - PRO  324 )                          
  68: s001-A 4mhi-A     2 - 324 <=>    1 - 323   (PRO    9  - PRO  324  <=> PRO    9  - PRO  324 )                          
  69: s001-A 3zpb-E     4 - 324 <=>    1 - 321   (ASP   11  - PRO  324  <=> ASP    5  - PRO  325 )                          
  70: s001-A 3s11-A     2 - 323 <=>    1 - 322   (PRO    9  - SER  323  <=> PRO    9  - THR  323 )                          
  71: s001-A 3zp0-E     4 - 324 <=>    1 - 321   (ASP   11  - PRO  324  <=> ASP    5  - PRO  325 )                          
  72: s001-A 4k65-C     3 - 323 <=>    1 - 321   (GLY   10  - SER  323  <=> GLN    4  - SER  324 )                          
  73: s001-A 4jun-E     3 - 323 <=>    1 - 321   (GLY   10  - SER  323  <=> GLY   10  - SER  323 )                          
  74: s001-A 4cqv-C     2 - 131 <=>    1 - 130   (PRO    9  - SER  133  <=> ASP   -1  - SER  128 )                          
  74: s001-A 4cqv-C   133 - 324 <=>  131 - 322   (GLY  134  - PRO  324  <=> GLY  129  - PRO  320 )                          
  75: s001-A 1jso-A     4 - 324 <=>    1 - 321   (ASP   11  - PRO  324  <=> ASP    1  - PRO  321 )                          
  76: s001-A 3zp2-E     4 - 324 <=>    1 - 321   (ASP   11  - PRO  324  <=> ASP    5  - PRO  325 )                          
  77: s001-A 3znm-C     4 - 324 <=>    1 - 321   (ASP   11  - PRO  324  <=> ASP    1  - PRO  321 )                          
  78: s001-A 3znm-A     4 - 324 <=>    1 - 321   (ASP   11  - PRO  324  <=> ASP    1  - PRO  321 )                          
  79: s001-A 3znm-E     4 - 324 <=>    1 - 321   (ASP   11  - PRO  324  <=> ASP    1  - PRO  321 )                          
  80: s001-A 4cqv-E     2 - 131 <=>    1 - 130   (PRO    9  - SER  133  <=> ASP   -1  - SER  128 )                          
  80: s001-A 4cqv-E   133 - 324 <=>  131 - 322   (GLY  134  - PRO  324  <=> GLY  129  - PRO  320 )                          
  81: s001-A 1jsm-A     4 - 324 <=>    1 - 321   (ASP   11  - PRO  324  <=> ASP    1  - PRO  321 )                          
  82: s001-A 4k65-A     3 - 323 <=>    1 - 321   (GLY   10  - SER  323  <=> GLN    4  - SER  324 )                          
  83: s001-A 4mhj-O     6 -  50 <=>    1 -  45   (ILE   13  - VAL   56  <=> ILE   13  - VAL   56 )                          
  83: s001-A 4mhj-O    52 - 324 <=>   46 - 318   (PRO   58  - PRO  324  <=> PRO   58  - PRO  324 )                          
  84: s001-A 4mhh-C     1 - 324 <=>    1 - 324   (ASP    8  - PRO  324  <=> ASP    8  - PRO  324 )                          
  85: s001-A 3zpa-E     4 - 324 <=>    1 - 321   (ASP   11  - PRO  324  <=> ASP    5  - PRO  325 )                          
  86: s001-A 4mhj-S     2 -  50 <=>    1 -  49   (PRO    9  - VAL   56  <=> PRO    9  - VAL   56 )                          
  86: s001-A 4mhj-S    52 - 324 <=>   50 - 322   (PRO   58  - PRO  324  <=> PRO   58  - PRO  324 )                          
  87: s001-A 4mhh-A     1 - 324 <=>    1 - 324   (ASP    8  - PRO  324  <=> ASP    8  - PRO  324 )                          
  88: s001-A 3s11-E     2 - 323 <=>    1 - 322   (PRO    9  - SER  323  <=> PRO    9  - THR  323 )                          
  89: s001-A 4mhj-A     2 -  50 <=>    1 -  49   (PRO    9  - VAL   56  <=> PRO    9  - VAL   56 )                          
  89: s001-A 4mhj-A    52 - 324 <=>   50 - 322   (PRO   58  - PRO  324  <=> PRO   58  - PRO  324 )                          
  90: s001-A 4mhi-C     2 - 324 <=>    1 - 323   (PRO    9  - PRO  324  <=> PRO    9  - PRO  324 )                          
  91: s001-A 4mhh-E     1 - 324 <=>    1 - 324   (ASP    8  - PRO  324  <=> ASP    8  - PRO  324 )                          
  92: s001-A 4k66-A     3 - 323 <=>    1 - 321   (GLY   10  - SER  323  <=> GLN    4  - SER  324 )                          
  93: s001-A 4k66-G     3 - 323 <=>    1 - 321   (GLY   10  - SER  323  <=> GLN    4  - SER  324 )                          
  94: s001-A 4k66-C     3 - 323 <=>    1 - 321   (GLY   10  - SER  323  <=> GLN    4  - SER  324 )                          
  95: s001-A 3gbm-C     2 - 324 <=>    1 - 323   (PRO    9  - PRO  324  <=> PRO    9  - PRO  324 )                          
  96: s001-A 4mhj-M     2 -  50 <=>    1 -  49   (PRO    9  - VAL   56  <=> PRO    9  - VAL   56 )                          
  96: s001-A 4mhj-M    52 - 324 <=>   50 - 322   (PRO   58  - PRO  324  <=> PRO   58  - PRO  324 )                          
  97: s001-A 4juk-A     4 - 323 <=>    1 - 320   (ASP   11  - SER  323  <=> ASP   11  - SER  323 )                          
  98: s001-A 4mhj-C     3 -  50 <=>    1 -  48   (GLY   10  - VAL   56  <=> PRO    9  - VAL   56 )                          
  98: s001-A 4mhj-C    52 - 324 <=>   49 - 321   (PRO   58  - PRO  324  <=> PRO   58  - PRO  324 )                          
  99: s001-A 2ibx-E     4 - 324 <=>    1 - 321   (ASP   11  - PRO  324  <=> ASP    5  - PRO  325 )                          
 100: s001-A 3znl-E     4 - 324 <=>    1 - 321   (ASP   11  - PRO  324  <=> ASP    1  - PRO  321 )                          
 101: s001-A 3znl-C     4 - 324 <=>    1 - 321   (ASP   11  - PRO  324  <=> ASP    1  - PRO  321 )                          
 102: s001-A 3s11-C     3 - 323 <=>    1 - 321   (GLY   10  - SER  323  <=> GLY   10  - THR  323 )                          
 103: s001-A 3znl-A     4 - 324 <=>    1 - 321   (ASP   11  - PRO  324  <=> ASP    1  - PRO  321 )                          
 104: s001-A 3znk-A     4 - 324 <=>    1 - 321   (ASP   11  - PRO  324  <=> ASP    1  - PRO  321 )                          
 105: s001-A 3znk-E     4 - 324 <=>    1 - 321   (ASP   11  - PRO  324  <=> ASP    1  - PRO  321 )                          
 106: s001-A 3znk-C     4 - 324 <=>    1 - 321   (ASP   11  - PRO  324  <=> ASP    1  - PRO  321 )                          
 107: s001-A 4k66-E     3 - 323 <=>    1 - 321   (GLY   10  - SER  323  <=> GLN    4  - SER  324 )                          
 108: s001-A 4mhi-M     2 - 324 <=>    1 - 323   (PRO    9  - PRO  324  <=> PRO    9  - PRO  324 )                          
 109: s001-A 4jul-A     3 - 323 <=>    1 - 321   (GLY   10  - SER  323  <=> GLY   10  - SER  323 )                          
 110: s001-A 4mhj-G     2 -  50 <=>    1 -  49   (PRO    9  - VAL   56  <=> PRO    9  - VAL   56 )                          
 110: s001-A 4mhj-G    52 - 273 <=>   50 - 271   (PRO   58  - GLU  273  <=> PRO   58  - GLU  273 )                          
 110: s001-A 4mhj-G   275 - 324 <=>  272 - 321   (GLY  275  - PRO  324  <=> GLY  275  - PRO  324 )                          
 111: s001-A 5e2y-A     1 - 131 <=>    1 - 131   (ASP    8  - SER  133  <=> ASP    8  - SER  133 )                          
 111: s001-A 5e2y-A   133 - 324 <=>  132 - 323   (GLY  134  - PRO  324  <=> GLY  134  - PRO  324 )                          
 112: s001-A 2ibx-C     4 - 324 <=>    1 - 321   (ASP   11  - PRO  324  <=> ASP    5  - PRO  325 )                          
 113: s001-A 1jsn-A     4 - 324 <=>    1 - 321   (ASP   11  - PRO  324  <=> ASP    1  - PRO  321 )                          
 114: s001-A 4k63-C     3 - 323 <=>    1 - 321   (GLY   10  - SER  323  <=> GLN    4  - SER  324 )                          
 115: s001-A 4k63-G     3 - 323 <=>    1 - 321   (GLY   10  - SER  323  <=> GLN    4  - SER  324 )                          
 116: s001-A 4k63-E     3 - 323 <=>    1 - 321   (GLY   10  - SER  323  <=> GLN    4  - SER  324 )                          
 117: s001-A 4n5z-Q     1 - 324 <=>    1 - 324   (ASP    8  - PRO  324  <=> ASP    8  - PRO  324 )                          
 118: s001-A 4n5z-G     1 - 324 <=>    1 - 324   (ASP    8  - PRO  324  <=> ASP    8  - PRO  324 )                          
 119: s001-A 4k63-A     3 - 323 <=>    1 - 321   (GLY   10  - SER  323  <=> GLN    4  - SER  324 )                          
 120: s001-A 4k64-G     3 - 323 <=>    1 - 321   (GLY   10  - SER  323  <=> GLN    4  - SER  324 )                          
 121: s001-A 5e30-E     1 - 131 <=>    1 - 131   (ASP    8  - SER  133  <=> ASP    8  - SER  133 )                          
 121: s001-A 5e30-E   133 - 324 <=>  132 - 323   (GLY  134  - PRO  324  <=> GLY  134  - PRO  324 )                          
 122: s001-A 2ibx-A     4 - 324 <=>    1 - 321   (ASP   11  - PRO  324  <=> ASP    5  - PRO  325 )                          
 123: s001-A 4cr0-A     4 - 324 <=>    1 - 321   (ASP   11  - PRO  324  <=> ASP    1  - PRO  321 )                          
 124: s001-A 4n5z-A     1 - 324 <=>    1 - 324   (ASP    8  - PRO  324  <=> ASP    8  - PRO  324 )                          
 125: s001-A 4n5z-O     1 - 324 <=>    1 - 324   (ASP    8  - PRO  324  <=> ASP    8  - PRO  324 )                          
 126: s001-A 4n5z-E     1 - 324 <=>    1 - 324   (ASP    8  - PRO  324  <=> ASP    8  - PRO  324 )                          
 127: s001-A 5e2y-E     1 - 131 <=>    1 - 131   (ASP    8  - SER  133  <=> ASP    8  - SER  133 )                          
 127: s001-A 5e2y-E   133 - 324 <=>  132 - 323   (GLY  134  - PRO  324  <=> GLY  134  - PRO  324 )                          
 128: s001-A 5e30-A     1 - 131 <=>    1 - 131   (ASP    8  - SER  133  <=> ASP    8  - SER  133 )                          
 128: s001-A 5e30-A   133 - 324 <=>  132 - 323   (GLY  134  - PRO  324  <=> GLY  134  - PRO  324 )                          
 129: s001-A 5e2y-C     1 - 131 <=>    1 - 131   (ASP    8  - SER  133  <=> ASP    8  - SER  133 )                          
 129: s001-A 5e2y-C   133 - 324 <=>  132 - 323   (GLY  134  - PRO  324  <=> GLY  134  - PRO  324 )                          
 130: s001-A 5e30-C     1 - 131 <=>    1 - 131   (ASP    8  - SER  133  <=> ASP    8  - SER  133 )                          
 130: s001-A 5e30-C   133 - 324 <=>  132 - 323   (GLY  134  - PRO  324  <=> GLY  134  - PRO  324 )                          
 131: s001-A 4n5z-M     1 - 324 <=>    1 - 324   (ASP    8  - PRO  324  <=> ASP    8  - PRO  324 )                          
 132: s001-A 4n5z-I     1 - 324 <=>    1 - 324   (ASP    8  - PRO  324  <=> ASP    8  - PRO  324 )                          
 133: s001-A 4k64-E     3 - 323 <=>    1 - 321   (GLY   10  - SER  323  <=> GLN    4  - SER  324 )                          
 134: s001-A 4jul-J     3 - 323 <=>    1 - 321   (GLY   10  - SER  323  <=> GLY   10  - SER  323 )                          
 135: s001-A 7dea-A     4 - 131 <=>    1 - 128   (ASP   11  - SER  133  <=> ASP    1  - SER  128 )                          
 135: s001-A 7dea-A   133 - 323 <=>  129 - 319   (GLY  134  - SER  323  <=> GLY  129  - ASN  319 )                          
 136: s001-A 4n5z-K     1 - 324 <=>    1 - 324   (ASP    8  - PRO  324  <=> ASP    8  - PRO  324 )                          
 137: s001-A 7dea-C     4 - 131 <=>    1 - 128   (ASP   11  - SER  133  <=> ASP    1  - SER  128 )                          
 137: s001-A 7dea-C   133 - 323 <=>  129 - 319   (GLY  134  - SER  323  <=> GLY  129  - ASN  319 )                          
 138: s001-A 7dea-E     4 - 131 <=>    1 - 128   (ASP   11  - SER  133  <=> ASP    1  - SER  128 )                          
 138: s001-A 7dea-E   133 - 323 <=>  129 - 319   (GLY  134  - SER  323  <=> GLY  129  - ASN  319 )                          
 139: s001-A 4jul-E     2 - 323 <=>    1 - 322   (PRO    9  - SER  323  <=> PRO    9  - SER  323 )                          
 140: s001-A 4jul-L     5 - 323 <=>    1 - 319   (GLN   12  - SER  323  <=> GLN   12  - SER  323 )                          
 141: s001-A 4n5y-A     1 - 324 <=>    1 - 324   (ASP    8  - PRO  324  <=> ASP    8  - PRO  324 )                          
 142: s001-A 4n5y-K     1 - 324 <=>    1 - 324   (ASP    8  - PRO  324  <=> ASP    8  - PRO  324 )                          
 143: s001-A 4n5z-C     1 - 324 <=>    1 - 324   (ASP    8  - PRO  324  <=> ASP    8  - PRO  324 )                          
 144: s001-A 4k65-G     3 - 323 <=>    1 - 321   (GLY   10  - SER  323  <=> GLN    4  - SER  324 )                          
 145: s001-A 5e34-A     1 - 131 <=>    1 - 131   (ASP    8  - SER  133  <=> ASP    8  - SER  133 )                          
 145: s001-A 5e34-A   133 - 324 <=>  132 - 323   (GLY  134  - PRO  324  <=> GLY  134  - PRO  324 )                          
 146: s001-A 3fku-G     3 - 324 <=>    1 - 322   (GLY   10  - PRO  324  <=> GLU    4  - PRO  325 )                          
 147: s001-A 3fku-K     3 - 324 <=>    1 - 322   (GLY   10  - PRO  324  <=> GLU    4  - PRO  325 )                          
 148: s001-A 4jul-C     3 - 323 <=>    1 - 321   (GLY   10  - SER  323  <=> GLY   10  - SER  323 )                          
 149: s001-A 4n5y-Q     1 - 324 <=>    1 - 324   (ASP    8  - PRO  324  <=> ASP    8  - PRO  324 )                          
 150: s001-A 4n5z-W     1 - 324 <=>    1 - 324   (ASP    8  - PRO  324  <=> ASP    8  - PRO  324 )                          
 151: s001-A 4n5y-M     1 - 324 <=>    1 - 324   (ASP    8  - PRO  324  <=> ASP    8  - PRO  324 )                          
 152: s001-A 4n5y-G     1 - 324 <=>    1 - 324   (ASP    8  - PRO  324  <=> ASP    8  - PRO  324 )                          
 153: s001-A 4n5y-C     1 - 324 <=>    1 - 324   (ASP    8  - PRO  324  <=> ASP    8  - PRO  324 )                          
 154: s001-A 4n5z-a     1 - 324 <=>    1 - 324   (ASP    8  - PRO  324  <=> ASP    8  - PRO  324 )                          
 155: s001-A 4n5y-I     1 - 324 <=>    1 - 324   (ASP    8  - PRO  324  <=> ASP    8  - PRO  324 )                          
 156: s001-A 4n5y-E     1 - 324 <=>    1 - 324   (ASP    8  - PRO  324  <=> ASP    8  - PRO  324 )                          
 157: s001-A 4k65-E     3 - 323 <=>    1 - 321   (GLY   10  - SER  323  <=> GLN    4  - SER  324 )                          
 158: s001-A 4n5y-Y     1 - 324 <=>    1 - 324   (ASP    8  - PRO  324  <=> ASP    8  - PRO  324 )                          
 159: s001-A 4n5y-O     1 - 324 <=>    1 - 324   (ASP    8  - PRO  324  <=> ASP    8  - PRO  324 )                          
 160: s001-A 5e32-A     1 - 131 <=>    1 - 131   (ASP    8  - SER  133  <=> ASP    8  - SER  133 )                          
 160: s001-A 5e32-A   133 - 324 <=>  132 - 323   (GLY  134  - PRO  324  <=> GLY  134  - PRO  324 )                          
 161: s001-A 4n5y-c     1 - 324 <=>    1 - 324   (ASP    8  - PRO  324  <=> ASP    8  - PRO  324 )                          
 162: s001-A 3fku-I     3 - 324 <=>    1 - 322   (GLY   10  - PRO  324  <=> GLU    4  - PRO  325 )                          
 163: s001-A 4jul-H     3 - 323 <=>    1 - 321   (GLY   10  - SER  323  <=> GLY   10  - SER  323 )                          
 164: s001-A 4n5z-Y     1 - 324 <=>    1 - 324   (ASP    8  - PRO  324  <=> ASP    8  - PRO  324 )                          
 165: s001-A 4n5z-c     1 - 324 <=>    1 - 324   (ASP    8  - PRO  324  <=> ASP    8  - PRO  324 )                          
 166: s001-A 4n5z-S     1 - 324 <=>    1 - 324   (ASP    8  - PRO  324  <=> ASP    8  - PRO  324 )                          
 167: s001-A 4n5z-U     1 - 324 <=>    1 - 324   (ASP    8  - PRO  324  <=> ASP    8  - PRO  324 )                          
 168: s001-A 5e35-A     1 - 131 <=>    1 - 131   (ASP    8  - SER  133  <=> ASP    8  - SER  133 )                          
 168: s001-A 5e35-A   133 - 324 <=>  132 - 323   (GLY  134  - PRO  324  <=> GLY  134  - PRO  324 )                          
 169: s001-A 5a3i-E     2 - 324 <=>    1 - 323   (PRO    9  - PRO  324  <=> ASP   -1  - PRO  321 )                          
 170: s001-A 4n5y-S     1 - 324 <=>    1 - 324   (ASP    8  - PRO  324  <=> ASP    8  - PRO  324 )                          
 171: s001-A 4n5y-U     1 - 324 <=>    1 - 324   (ASP    8  - PRO  324  <=> ASP    8  - PRO  324 )                          
 172: s001-A 4n5y-a     1 - 324 <=>    1 - 324   (ASP    8  - PRO  324  <=> ASP    8  - PRO  324 )                          
 173: s001-A 3fku-C     3 - 324 <=>    1 - 322   (GLY   10  - PRO  324  <=> GLU    4  - PRO  325 )                          
 174: s001-A 3fku-A     3 - 324 <=>    1 - 322   (GLY   10  - PRO  324  <=> GLU    4  - PRO  325 )                          
 175: s001-A 3fku-E     3 - 324 <=>    1 - 322   (GLY   10  - PRO  324  <=> GLU    4  - PRO  325 )                          
 176: s001-A 4n5y-W     1 - 324 <=>    1 - 324   (ASP    8  - PRO  324  <=> ASP    8  - PRO  324 )                          
 177: s001-A 4k62-G     3 - 323 <=>    1 - 321   (GLY   10  - SER  323  <=> GLN    4  - SER  324 )                          
 178: s001-A 4kwm-A     2 - 324 <=>    1 - 323   (PRO    9  - PRO  324  <=> PRO   -1  - PRO  321 )                          
 179: s001-A 5a3i-A     2 - 324 <=>    1 - 323   (PRO    9  - PRO  324  <=> ASP   -1  - PRO  321 )                          
 180: s001-A 4k62-E     3 - 323 <=>    1 - 321   (GLY   10  - SER  323  <=> GLN    4  - SER  324 )                          
 181: s001-A 3s13-A    36 - 312 <=>    1 - 277   (LEU   43  - ASN  312  <=> LEU   43  - ASN  312 )                          
 182: s001-A 3ku6-A     2 - 131 <=>    1 - 130   (PRO    9  - SER  133  <=> PRO    9  - THR  133 )                          
 182: s001-A 3ku6-A   133 - 324 <=>  131 - 322   (GLY  134  - PRO  324  <=> GLY  134  - PRO  324 )                          
 183: s001-A 3ku5-A     2 - 131 <=>    1 - 130   (PRO    9  - SER  133  <=> PRO    9  - THR  133 )                          
 183: s001-A 3ku5-A   133 - 324 <=>  131 - 322   (GLY  134  - PRO  324  <=> GLY  134  - PRO  324 )                          
 184: s001-A 4kwm-C     3 - 324 <=>    1 - 322   (GLY   10  - PRO  324  <=> GLY    0  - PRO  321 )                          
 185: s001-A 3qqb-A     2 - 131 <=>    1 - 130   (PRO    9  - SER  133  <=> PRO    9  - THR  133 )                          
 185: s001-A 3qqb-A   133 - 324 <=>  131 - 322   (GLY  134  - PRO  324  <=> GLY  134  - PRO  324 )                          
 186: s001-A 3qqe-A     2 - 131 <=>    1 - 130   (PRO    9  - SER  133  <=> PRO    9  - THR  133 )                          
 186: s001-A 3qqe-A   133 - 324 <=>  131 - 322   (GLY  134  - PRO  324  <=> GLY  134  - PRO  324 )                          
 187: s001-A 5e2z-C     1 - 131 <=>    1 - 131   (ASP    8  - SER  133  <=> ASP    8  - SER  133 )                          
 187: s001-A 5e2z-C   133 - 324 <=>  132 - 323   (GLY  134  - PRO  324  <=> GLY  134  - PRO  324 )                          
 188: s001-A 3ku3-A     2 - 131 <=>    1 - 130   (PRO    9  - SER  133  <=> PRO    9  - THR  133 )                          
 188: s001-A 3ku3-A   133 - 324 <=>  131 - 322   (GLY  134  - PRO  324  <=> GLY  134  - PRO  324 )                          
 189: s001-A 5e2z-E     1 - 131 <=>    1 - 131   (ASP    8  - SER  133  <=> ASP    8  - SER  133 )                          
 189: s001-A 5e2z-E   133 - 324 <=>  132 - 323   (GLY  134  - PRO  324  <=> GLY  134  - PRO  324 )                          
 190: s001-A 4w8n-A     3 - 131 <=>    1 - 129   (GLY   10  - SER  133  <=> SER    0  - THR  128 )                          
 190: s001-A 4w8n-A   133 - 324 <=>  130 - 321   (GLY  134  - PRO  324  <=> GLY  129  - PRO  320 )                          
 191: s001-A 4kwm-E     3 - 324 <=>    1 - 322   (GLY   10  - PRO  324  <=> GLY    0  - PRO  321 )                          
 192: s001-A 4w8n-C     3 - 131 <=>    1 - 129   (GLY   10  - SER  133  <=> SER    0  - THR  128 )                          
 192: s001-A 4w8n-C   133 - 324 <=>  130 - 321   (GLY  134  - PRO  324  <=> GLY  129  - PRO  320 )                          
 193: s001-A 4w8n-E     5 - 131 <=>    1 - 127   (GLN   12  - SER  133  <=> GLN    2  - THR  128 )                          
 193: s001-A 4w8n-E   133 - 324 <=>  128 - 319   (GLY  134  - PRO  324  <=> GLY  129  - PRO  320 )                          
 194: s001-A 4hf5-A     2 - 132 <=>    1 - 131   (PRO    9  - LEU 133A  <=> PRO    9  - GLY  134 )                          
 194: s001-A 4hf5-A   134 - 324 <=>  132 - 322   (VAL  135  - PRO  324  <=> GLY  135  - PRO  324 )                          
 195: s001-A 4hg4-A     2 - 131 <=>    1 - 130   (PRO    9  - SER  133  <=> PRO    9  - THR  133 )                          
 195: s001-A 4hg4-A   133 - 324 <=>  131 - 322   (GLY  134  - PRO  324  <=> GLY  134  - PRO  324 )                          
 196: s001-A 6ntf-A     4 - 324 <=>    1 - 321   (ASP   11  - PRO  324  <=> ASP    1  - PRO  321 )                          
 197: s001-A 7l0l-A     4 - 131 <=>    1 - 128   (ASP   11  - SER  133  <=> ASP   11  - THR  133 )                          
 197: s001-A 7l0l-A   133 - 324 <=>  129 - 320   (GLY  134  - PRO  324  <=> GLY  134  - PRO  324 )                          
 198: s001-A 4hg4-C     2 - 131 <=>    1 - 130   (PRO    9  - SER  133  <=> PRO    9  - THR  133 )                          
 198: s001-A 4hg4-C   133 - 324 <=>  131 - 322   (GLY  134  - PRO  324  <=> GLY  134  - PRO  324 )                          
 199: s001-A 4hg4-D     2 - 131 <=>    1 - 130   (PRO    9  - SER  133  <=> PRO    9  - THR  133 )                          
 199: s001-A 4hg4-D   133 - 324 <=>  131 - 322   (GLY  134  - PRO  324  <=> GLY  134  - PRO  324 )                          
 200: s001-A 7l0l-C     4 - 131 <=>    1 - 128   (ASP   11  - SER  133  <=> ASP   11  - THR  133 )                          
 200: s001-A 7l0l-C   133 - 324 <=>  129 - 320   (GLY  134  - PRO  324  <=> GLY  134  - PRO  324 )                          
 201: s001-A 7l0l-D     4 - 131 <=>    1 - 128   (ASP   11  - SER  133  <=> ASP   11  - THR  133 )                          
 201: s001-A 7l0l-D   133 - 324 <=>  129 - 320   (GLY  134  - PRO  324  <=> GLY  134  - PRO  324 )                          
 202: s001-A 5e2z-A     1 - 131 <=>    1 - 131   (ASP    8  - SER  133  <=> ASP    8  - SER  133 )                          
 202: s001-A 5e2z-A   133 - 324 <=>  132 - 323   (GLY  134  - PRO  324  <=> GLY  134  - PRO  324 )                          
 203: s001-A 6e3h-A     3 - 324 <=>    1 - 322   (GLY   10  - PRO  324  <=> GLY   10  - PRO  324 )                          
 204: s001-A 4hlz-C     2 - 131 <=>    1 - 130   (PRO    9  - SER  133  <=> PRO    9  - THR  133 )                          
 204: s001-A 4hlz-C   133 - 324 <=>  131 - 322   (GLY  134  - PRO  324  <=> GLY  134  - PRO  324 )                          
 205: s001-A 4hg4-H     2 - 131 <=>    1 - 130   (PRO    9  - SER  133  <=> PRO    9  - THR  133 )                          
 205: s001-A 4hg4-H   133 - 324 <=>  131 - 322   (GLY  134  - PRO  324  <=> GLY  134  - PRO  324 )                          
 206: s001-A 4hg4-I     2 - 131 <=>    1 - 130   (PRO    9  - SER  133  <=> PRO    9  - THR  133 )                          
 206: s001-A 4hg4-I   133 - 324 <=>  131 - 322   (GLY  134  - PRO  324  <=> GLY  134  - PRO  324 )                          
 207: s001-A 4hg4-E     2 - 131 <=>    1 - 130   (PRO    9  - SER  133  <=> PRO    9  - THR  133 )                          
 207: s001-A 4hg4-E   133 - 324 <=>  131 - 322   (GLY  134  - PRO  324  <=> GLY  134  - PRO  324 )                          
 208: s001-A 4hg4-F     2 - 131 <=>    1 - 130   (PRO    9  - SER  133  <=> PRO    9  - THR  133 )                          
 208: s001-A 4hg4-F   133 - 324 <=>  131 - 322   (GLY  134  - PRO  324  <=> GLY  134  - PRO  324 )                          
 209: s001-A 4hg4-B     6 - 131 <=>    1 - 126   (ILE   13  - SER  133  <=> ILE   13  - THR  133 )                          
 209: s001-A 4hg4-B   133 - 324 <=>  127 - 318   (GLY  134  - PRO  324  <=> GLY  134  - PRO  324 )                          
 210: s001-A 4hlz-A     2 - 131 <=>    1 - 130   (PRO    9  - SER  133  <=> PRO    9  - THR  133 )                          
 210: s001-A 4hlz-A   133 - 324 <=>  131 - 322   (GLY  134  - PRO  324  <=> GLY  134  - PRO  324 )                          
 211: s001-A 4kdo-E     3 -  72 <=>    1 -  70   (GLY   10  - GLU   78  <=> GLN    4  - GLU   73 )                          
 211: s001-A 4kdo-E    74 -  77 <=>   71 -  74   (ILE   80  - PRO   83  <=> PHE   74  - VAL   77 )                          
 211: s001-A 4kdo-E    78 - 324 <=>   76 - 322   (GLU  83A  - PRO  324  <=> GLU   79  - PRO  325 )                          
 212: s001-A 4bh3-A     2 -  72 <=>    1 -  71   (PRO    9  - GLU   78  <=> ASP   -1  - GLU   69 )                          
 212: s001-A 4bh3-A    74 -  77 <=>   72 -  75   (ILE   80  - PRO   83  <=> PHE   70  - VAL   73 )                          
 212: s001-A 4bh3-A    78 - 324 <=>   77 - 323   (GLU  83A  - PRO  324  <=> GLU   75  - PRO  321 )                          
 213: s001-A 4bh4-A     2 -  72 <=>    1 -  71   (PRO    9  - GLU   78  <=> ASP   -1  - GLU   69 )                          
 213: s001-A 4bh4-A    74 -  77 <=>   72 -  75   (ILE   80  - PRO   83  <=> PHE   70  - VAL   73 )                          
 213: s001-A 4bh4-A    78 - 324 <=>   77 - 323   (GLU  83A  - PRO  324  <=> GLU   75  - PRO  321 )                          
 214: s001-A 4kdo-C     3 -  72 <=>    1 -  70   (GLY   10  - GLU   78  <=> GLN    4  - GLU   73 )                          
 214: s001-A 4kdo-C    74 -  77 <=>   71 -  74   (ILE   80  - PRO   83  <=> PHE   74  - VAL   77 )                          
 214: s001-A 4kdo-C    78 - 324 <=>   76 - 322   (GLU  83A  - PRO  324  <=> GLU   79  - PRO  325 )                          
 215: s001-A 5ykc-C     2 - 324 <=>    1 - 323   (PRO    9  - PRO  324  <=> ALA    2  - PRO  324 )                          
 216: s001-A 4hg4-G     2 - 131 <=>    1 - 130   (PRO    9  - SER  133  <=> PRO    9  - THR  133 )                          
 216: s001-A 4hg4-G   133 - 324 <=>  131 - 322   (GLY  134  - PRO  324  <=> GLY  134  - PRO  324 )                          
 217: s001-A 4kdo-A     3 - 324 <=>    1 - 322   (GLY   10  - PRO  324  <=> GLN    4  - PRO  325 )                          
 218: s001-A 4bh2-A     2 -  72 <=>    1 -  71   (PRO    9  - GLU   78  <=> ASP   -1  - GLU   69 )                          
 218: s001-A 4bh2-A    74 -  77 <=>   72 -  75   (ILE   80  - PRO   83  <=> PHE   70  - VAL   73 )                          
 218: s001-A 4bh2-A    78 - 324 <=>   77 - 323   (GLU  83A  - PRO  324  <=> GLU   75  - PRO  321 )                          
 219: s001-A 5hu8-A     3 -  72 <=>    1 -  70   (GLY   10  - GLU   78  <=> SER    0  - GLU   69 )                          
 219: s001-A 5hu8-A    74 -  77 <=>   71 -  74   (ILE   80  - PRO   83  <=> PHE   70  - VAL   73 )                          
 219: s001-A 5hu8-A    78 - 322 <=>   76 - 320   (GLU  83A  - ASN  322  <=> GLU   75  - ASN  319 )                          
 220: s001-A 5hu8-E     3 -  73 <=>    1 -  71   (GLY   10  - PHE   79  <=> SER    0  - PHE   70 )                          
 220: s001-A 5hu8-E    75 - 322 <=>   73 - 320   (ASN   81  - ASN  322  <=> ARG   72  - ASN  319 )                          
 221: s001-A 5hu8-C     3 -  72 <=>    1 -  70   (GLY   10  - GLU   78  <=> SER    0  - GLU   69 )                          
 221: s001-A 5hu8-C    74 -  77 <=>   71 -  74   (ILE   80  - PRO   83  <=> PHE   70  - VAL   73 )                          
 221: s001-A 5hu8-C    78 - 322 <=>   76 - 320   (GLU  83A  - ASN  322  <=> GLU   75  - ASN  319 )                          
 222: s001-A 4gxx-E     2 - 123 <=>    1 - 122   (PRO    9  - SER 125B  <=> PRO    9  - THR 125B )                          
 222: s001-A 4gxx-E   124 - 324 <=>  124 - 324   (SER  126  - PRO  324  <=> SER  126  - PRO  324 )                          
 223: s001-A 4kdm-E     3 -  72 <=>    1 -  70   (GLY   10  - GLU   78  <=> GLN    4  - GLU   73 )                          
 223: s001-A 4kdm-E    74 -  77 <=>   71 -  74   (ILE   80  - PRO   83  <=> PHE   74  - VAL   77 )                          
 223: s001-A 4kdm-E    78 - 324 <=>   76 - 322   (GLU  83A  - PRO  324  <=> GLU   79  - PRO  325 )                          
 224: s001-A 5huf-A     1 - 324 <=>    1 - 324   (ASP    8  - PRO  324  <=> LEU   -2  - PRO  321 )                          
 225: s001-A 5huf-E     1 - 324 <=>    1 - 324   (ASP    8  - PRO  324  <=> LEU   -2  - PRO  321 )                          
 226: s001-A 4gxx-C     4 - 124 <=>    1 - 121   (ASP   11  - SER  126  <=> ASP   11  - SER 125C )                          
 226: s001-A 4gxx-C   125 - 324 <=>  123 - 322   (TRP  127  - PRO  324  <=> TRP  127  - PRO  324 )                          
 227: s001-A 4gxx-A     3 - 123 <=>    1 - 121   (GLY   10  - SER 125B  <=> GLY   10  - THR 125B )                          
 227: s001-A 4gxx-A   124 - 324 <=>  123 - 323   (SER  126  - PRO  324  <=> SER  126  - PRO  324 )                          
 228: s001-A 4kdn-E     3 -  72 <=>    1 -  70   (GLY   10  - GLU   78  <=> GLN    4  - GLU   73 )                          
 228: s001-A 4kdn-E    74 -  77 <=>   71 -  74   (ILE   80  - PRO   83  <=> PHE   74  - VAL   77 )                          
 228: s001-A 4kdn-E    78 - 324 <=>   76 - 322   (GLU  83A  - PRO  324  <=> GLU   79  - PRO  325 )                          
 229: s001-A 4kdm-A     3 -  72 <=>    1 -  70   (GLY   10  - GLU   78  <=> GLN    4  - GLU   73 )                          
 229: s001-A 4kdm-A    74 -  77 <=>   71 -  74   (ILE   80  - PRO   83  <=> PHE   74  - VAL   77 )                          
 229: s001-A 4kdm-A    78 - 324 <=>   76 - 322   (GLU  83A  - PRO  324  <=> GLU   79  - PRO  325 )                          
 230: s001-A 5huf-C     1 - 324 <=>    1 - 324   (ASP    8  - PRO  324  <=> LEU   -2  - PRO  321 )                          
 231: s001-A 4juh-A     4 - 124 <=>    1 - 121   (ASP   11  - SER  126  <=> ASP    5  - SER  125 )                          
 231: s001-A 4juh-A   125 - 324 <=>  123 - 322   (TRP  127  - PRO  324  <=> TRP  127  - PRO  325 )                          
 232: s001-A 4kth-A     3 -  71 <=>    1 -  69   (GLY   10  - ASP   77  <=> GLY    0  - ASP   68 )                          
 232: s001-A 4kth-A    73 -  77 <=>   70 -  74   (PHE   79  - PRO   83  <=> GLU   69  - VAL   73 )                          
 232: s001-A 4kth-A    78 - 324 <=>   76 - 322   (GLU  83A  - PRO  324  <=> GLU   75  - PRO  321 )                          
 233: s001-A 4hlz-E     2 - 131 <=>    1 - 130   (PRO    9  - SER  133  <=> PRO    9  - THR  133 )                          
 233: s001-A 4hlz-E   133 - 324 <=>  131 - 322   (GLY  134  - PRO  324  <=> GLY  134  - PRO  324 )                          
 234: s001-A 2fk0-G     3 -  70 <=>    1 -  68   (GLY   10  - CYS   76  <=> GLY   10  - CYS   76 )                          
 234: s001-A 2fk0-G    73 -  76 <=>   69 -  72   (PHE   79  - VAL   82  <=> ASP   77  - ILE   80 )                          
 234: s001-A 2fk0-G    77 - 324 <=>   75 - 322   (PRO   83  - PRO  324  <=> PRO  82A  - PRO  324 )                          
 235: s001-A 2fk0-I     3 -  70 <=>    1 -  68   (GLY   10  - CYS   76  <=> GLY   10  - CYS   76 )                          
 235: s001-A 2fk0-I    73 -  76 <=>   69 -  72   (PHE   79  - VAL   82  <=> ASP   77  - ILE   80 )                          
 235: s001-A 2fk0-I    77 - 324 <=>   75 - 322   (PRO   83  - PRO  324  <=> PRO  82A  - PRO  324 )                          
 236: s001-A 1rvt-L     4 - 124 <=>    1 - 121   (ASP   11  - SER  126  <=> ASP    5  - SER  125 )                          
 236: s001-A 1rvt-L   125 - 324 <=>  123 - 322   (TRP  127  - PRO  324  <=> TRP  127  - PRO  325 )                          
 237: s001-A 4kdm-C     3 -  72 <=>    1 -  70   (GLY   10  - GLU   78  <=> GLN    4  - GLU   73 )                          
 237: s001-A 4kdm-C    74 -  77 <=>   71 -  74   (ILE   80  - PRO   83  <=> PHE   74  - VAL   77 )                          
 237: s001-A 4kdm-C    78 - 324 <=>   76 - 322   (GLU  83A  - PRO  324  <=> GLU   79  - PRO  325 )                          
 238: s001-A 4kdn-A     3 - 324 <=>    1 - 322   (GLY   10  - PRO  324  <=> GLN    4  - PRO  325 )                          
 239: s001-A 2fk0-A     3 -  70 <=>    1 -  68   (GLY   10  - CYS   76  <=> GLY   10  - CYS   76 )                          
 239: s001-A 2fk0-A    73 -  76 <=>   69 -  72   (PHE   79  - VAL   82  <=> ASP   77  - ILE   80 )                          
 239: s001-A 2fk0-A    77 - 324 <=>   75 - 322   (PRO   83  - PRO  324  <=> PRO  82A  - PRO  324 )                          
 240: s001-A 3s12-A     3 -  71 <=>    1 -  69   (GLY   10  - ASP   77  <=> GLU   10  - ASP   77 )                          
 240: s001-A 3s12-A    75 - 323 <=>   70 - 318   (ASN   81  - SER  323  <=> ASN   81  - THR  323 )                          
 241: s001-A 2fk0-K     3 -  70 <=>    1 -  68   (GLY   10  - CYS   76  <=> GLY   10  - CYS   76 )                          
 241: s001-A 2fk0-K    73 -  76 <=>   69 -  72   (PHE   79  - VAL   82  <=> ASP   77  - ILE   80 )                          
 241: s001-A 2fk0-K    77 - 324 <=>   75 - 322   (PRO   83  - PRO  324  <=> PRO  82A  - PRO  324 )                          
 242: s001-A 4juj-A     4 - 123 <=>    1 - 120   (ASP   11  - SER 125B  <=> ASP    5  - THR  124 )                          
 242: s001-A 4juj-A   124 - 324 <=>  122 - 322   (SER  126  - PRO  324  <=> SER  126  - PRO  325 )                          
 243: s001-A 2fk0-C     3 -  70 <=>    1 -  68   (GLY   10  - CYS   76  <=> GLY   10  - CYS   76 )                          
 243: s001-A 2fk0-C    73 -  76 <=>   69 -  72   (PHE   79  - VAL   82  <=> ASP   77  - ILE   80 )                          
 243: s001-A 2fk0-C    77 - 324 <=>   75 - 322   (PRO   83  - PRO  324  <=> PRO  82A  - PRO  324 )                          
 244: s001-A 2fk0-E     3 -  70 <=>    1 -  68   (GLY   10  - CYS   76  <=> GLY   10  - CYS   76 )                          
 244: s001-A 2fk0-E    73 -  76 <=>   69 -  72   (PHE   79  - VAL   82  <=> ASP   77  - ILE   80 )                          
 244: s001-A 2fk0-E    77 - 324 <=>   75 - 322   (PRO   83  - PRO  324  <=> PRO  82A  - PRO  324 )                          
 245: s001-A 5yt8-A     3 -  70 <=>    1 -  68   (GLY   10  - CYS   76  <=> GLY    3  - CYS   70 )                          
 245: s001-A 5yt8-A    73 -  76 <=>   69 -  72   (PHE   79  - VAL   82  <=> ASP   71  - LEU   74 )                          
 245: s001-A 5yt8-A    77 - 323 <=>   75 - 321   (PRO   83  - SER  323  <=> PRO   77  - ILE  323 )                          
 246: s001-A 1ruy-H     4 - 124 <=>    1 - 121   (ASP   11  - SER  126  <=> ASP    5  - SER  125 )                          
 246: s001-A 1ruy-H   125 - 324 <=>  123 - 322   (TRP  127  - PRO  324  <=> TRP  127  - PRO  325 )                          
 247: s001-A 1ruy-J     4 - 124 <=>    1 - 121   (ASP   11  - SER  126  <=> ASP    5  - SER  125 )                          
 247: s001-A 1ruy-J   125 - 324 <=>  123 - 322   (TRP  127  - PRO  324  <=> TRP  127  - PRO  325 )                          
 248: s001-A 1ruy-L     4 - 124 <=>    1 - 121   (ASP   11  - SER  126  <=> ASP    5  - SER  125 )                          
 248: s001-A 1ruy-L   125 - 324 <=>  123 - 322   (TRP  127  - PRO  324  <=> TRP  127  - PRO  325 )                          
 249: s001-A 6in5-A     3 -  70 <=>    1 -  68   (GLY   10  - CYS   76  <=> GLY    3  - CYS   70 )                          
 249: s001-A 6in5-A    73 -  76 <=>   69 -  72   (PHE   79  - VAL   82  <=> ASP   71  - LEU   74 )                          
 249: s001-A 6in5-A    77 - 323 <=>   75 - 321   (PRO   83  - SER  323  <=> PRO   77  - ILE  323 )                          
 250: s001-A 1rv0-J     4 - 124 <=>    1 - 121   (ASP   11  - SER  126  <=> ASP    5  - SER  125 )                          
 250: s001-A 1rv0-J   125 - 324 <=>  123 - 322   (TRP  127  - PRO  324  <=> TRP  127  - PRO  325 )                          
 251: s001-A 1rv0-L     4 - 123 <=>    1 - 120   (ASP   11  - SER 125B  <=> ASP    5  - THR  124 )                          
 251: s001-A 1rv0-L   124 - 324 <=>  122 - 322   (SER  126  - PRO  324  <=> SER  126  - PRO  325 )                          
 252: s001-A 1rvx-A     4 - 124 <=>    1 - 121   (ASP   11  - SER  126  <=> ASP    5  - SER  125 )                          
 252: s001-A 1rvx-A   125 - 131 <=>  123 - 129   (TRP  127  - SER  133  <=> TRP  127  - ASN  133 )                          
 252: s001-A 1rvx-A   133 - 324 <=>  130 - 321   (GLY  134  - PRO  324  <=> GLY  134  - PRO  325 )                          
 253: s001-A 1ru7-A     4 - 124 <=>    1 - 121   (ASP   11  - SER  126  <=> ASP    5  - SER  125 )                          
 253: s001-A 1ru7-A   125 - 131 <=>  123 - 129   (TRP  127  - SER  133  <=> TRP  127  - ASN  133 )                          
 253: s001-A 1ru7-A   133 - 324 <=>  130 - 321   (GLY  134  - PRO  324  <=> GLY  134  - PRO  325 )                          
 254: s001-A 1ru7-G     4 - 124 <=>    1 - 121   (ASP   11  - SER  126  <=> ASP    5  - SER  125 )                          
 254: s001-A 1ru7-G   125 - 131 <=>  123 - 129   (TRP  127  - SER  133  <=> TRP  127  - ASN  133 )                          
 254: s001-A 1ru7-G   133 - 324 <=>  130 - 321   (GLY  134  - PRO  324  <=> GLY  134  - PRO  325 )                          
 255: s001-A 1rvz-G     4 - 124 <=>    1 - 121   (ASP   11  - SER  126  <=> ASP    5  - SER  125 )                          
 255: s001-A 1rvz-G   125 - 131 <=>  123 - 129   (TRP  127  - SER  133  <=> TRP  127  - ASN  133 )                          
 255: s001-A 1rvz-G   133 - 324 <=>  130 - 321   (GLY  134  - PRO  324  <=> GLY  134  - PRO  325 )                          
 256: s001-A 3r2x-A     4 - 123 <=>    1 - 120   (ASP   11  - SER 125B  <=> ASP   11  - THR 125B )                          
 256: s001-A 3r2x-A   124 - 259 <=>  122 - 257   (SER  126  - ILE  260  <=> SER  126  - LEU  260 )                          
 256: s001-A 3r2x-A   261 - 264 <=>  258 - 261   (LYS  261  - ASP  264  <=> ASN  261  - SER  264 )                          
 256: s001-A 3r2x-A   265 - 324 <=>  263 - 322   (SER  265  - PRO  324  <=> SER  265  - PRO  324 )                          
 257: s001-A 1rvx-C     4 - 124 <=>    1 - 121   (ASP   11  - SER  126  <=> ASP    5  - SER  125 )                          
 257: s001-A 1rvx-C   125 - 131 <=>  123 - 129   (TRP  127  - SER  133  <=> TRP  127  - ASN  133 )                          
 257: s001-A 1rvx-C   133 - 324 <=>  130 - 321   (GLY  134  - PRO  324  <=> GLY  134  - PRO  325 )                          
 258: s001-A 3lzf-A     4 - 123 <=>    1 - 120   (ASP   11  - SER 125B  <=> ASP   11  - THR 125B )                          
 258: s001-A 3lzf-A   124 - 324 <=>  122 - 322   (SER  126  - PRO  324  <=> SER  126  - PRO  324 )                          
 259: s001-A 4juh-C     4 - 123 <=>    1 - 120   (ASP   11  - SER 125B  <=> ASP    5  - THR  124 )                          
 259: s001-A 4juh-C   124 - 324 <=>  122 - 322   (SER  126  - PRO  324  <=> SER  126  - PRO  325 )                          
 260: s001-A 4eef-C     3 - 123 <=>    1 - 121   (GLY   10  - SER 125B  <=> GLY   10  - THR 125B )                          
 260: s001-A 4eef-C   124 - 259 <=>  123 - 258   (SER  126  - ILE  260  <=> SER  126  - LEU  260 )                          
 260: s001-A 4eef-C   261 - 264 <=>  259 - 262   (LYS  261  - ASP  264  <=> ASN  261  - SER  264 )                          
 260: s001-A 4eef-C   265 - 324 <=>  264 - 323   (SER  265  - PRO  324  <=> SER  265  - PRO  324 )                          
 261: s001-A 1rvx-G     4 - 124 <=>    1 - 121   (ASP   11  - SER  126  <=> ASP    5  - SER  125 )                          
 261: s001-A 1rvx-G   125 - 131 <=>  123 - 129   (TRP  127  - SER  133  <=> TRP  127  - ASN  133 )                          
 261: s001-A 1rvx-G   133 - 324 <=>  130 - 321   (GLY  134  - PRO  324  <=> GLY  134  - PRO  325 )                          
 262: s001-A 4juj-E     4 - 124 <=>    1 - 121   (ASP   11  - SER  126  <=> ASP    5  - SER  125 )                          
 262: s001-A 4juj-E   125 - 324 <=>  123 - 322   (TRP  127  - PRO  324  <=> TRP  127  - PRO  325 )                          
 263: s001-A 4juh-E     4 - 124 <=>    1 - 121   (ASP   11  - SER  126  <=> ASP    5  - SER  125 )                          
 263: s001-A 4juh-E   125 - 324 <=>  123 - 322   (TRP  127  - PRO  324  <=> TRP  127  - PRO  325 )                          
 264: s001-A 4juj-C     4 - 123 <=>    1 - 120   (ASP   11  - SER 125B  <=> ASP    5  - THR  124 )                          
 264: s001-A 4juj-C   124 - 324 <=>  122 - 322   (SER  126  - PRO  324  <=> SER  126  - PRO  325 )                          
 265: s001-A 4gxu-K     2 - 123 <=>    1 - 122   (PRO    9  - SER 125B  <=> PRO    9  - THR 125B )                          
 265: s001-A 4gxu-K   124 - 324 <=>  124 - 324   (SER  126  - PRO  324  <=> SER  126  - PRO  324 )                          
 266: s001-A 6ijt-A     3 -  70 <=>    1 -  68   (GLY   10  - CYS   76  <=> GLY    3  - CYS   70 )                          
 266: s001-A 6ijt-A    73 -  76 <=>   69 -  72   (PHE   79  - VAL   82  <=> ASP   71  - LEU   74 )                          
 266: s001-A 6ijt-A    77 - 323 <=>   75 - 321   (PRO   83  - SER  323  <=> PRO   77  - ILE  323 )                          
 267: s001-A 1rv0-H     4 - 123 <=>    1 - 120   (ASP   11  - SER 125B  <=> ASP    5  - THR  124 )                          
 267: s001-A 1rv0-H   124 - 324 <=>  122 - 322   (SER  126  - PRO  324  <=> SER  126  - PRO  325 )                          
 268: s001-A 1rvt-H     4 - 124 <=>    1 - 121   (ASP   11  - SER  126  <=> ASP    5  - SER  125 )                          
 268: s001-A 1rvt-H   125 - 324 <=>  123 - 322   (TRP  127  - PRO  324  <=> TRP  127  - PRO  325 )                          
 269: s001-A 1rvt-J     4 - 124 <=>    1 - 121   (ASP   11  - SER  126  <=> ASP    5  - SER  125 )                          
 269: s001-A 1rvt-J   125 - 324 <=>  123 - 322   (TRP  127  - PRO  324  <=> TRP  127  - PRO  325 )                          
 270: s001-A 4jug-G     4 - 123 <=>    1 - 120   (ASP   11  - SER 125B  <=> ASP    5  - THR  124 )                          
 270: s001-A 4jug-G   124 - 324 <=>  122 - 322   (SER  126  - PRO  324  <=> SER  126  - PRO  325 )                          
 271: s001-A 1ru7-K     4 - 123 <=>    1 - 120   (ASP   11  - SER 125B  <=> ASP    5  - GLU  124 )                          
 271: s001-A 1ru7-K   124 - 131 <=>  122 - 129   (SER  126  - SER  133  <=> SER  126  - ASN  133 )                          
 271: s001-A 1ru7-K   133 - 324 <=>  130 - 321   (GLY  134  - PRO  324  <=> GLY  134  - PRO  325 )                          
 272: s001-A 1ru7-E     4 - 124 <=>    1 - 121   (ASP   11  - SER  126  <=> ASP    5  - SER  125 )                          
 272: s001-A 1ru7-E   125 - 131 <=>  123 - 129   (TRP  127  - SER  133  <=> TRP  127  - ASN  133 )                          
 272: s001-A 1ru7-E   133 - 324 <=>  130 - 321   (GLY  134  - PRO  324  <=> GLY  134  - PRO  325 )                          
 273: s001-A 1rvz-I     4 - 124 <=>    1 - 121   (ASP   11  - SER  126  <=> ASP    5  - SER  125 )                          
 273: s001-A 1rvz-I   125 - 131 <=>  123 - 129   (TRP  127  - SER  133  <=> TRP  127  - ASN  133 )                          
 273: s001-A 1rvz-I   133 - 324 <=>  130 - 321   (GLY  134  - PRO  324  <=> GLY  134  - PRO  325 )                          
 274: s001-A 1rvz-C     4 - 124 <=>    1 - 121   (ASP   11  - SER  126  <=> ASP    5  - SER  125 )                          
 274: s001-A 1rvz-C   125 - 131 <=>  123 - 129   (TRP  127  - SER  133  <=> TRP  127  - ASN  133 )                          
 274: s001-A 1rvz-C   133 - 324 <=>  130 - 321   (GLY  134  - PRO  324  <=> GLY  134  - PRO  325 )                          
 275: s001-A 1ru7-C     4 - 124 <=>    1 - 121   (ASP   11  - SER  126  <=> ASP    5  - SER  125 )                          
 275: s001-A 1ru7-C   125 - 131 <=>  123 - 129   (TRP  127  - SER  133  <=> TRP  127  - ASN  133 )                          
 275: s001-A 1ru7-C   133 - 324 <=>  130 - 321   (GLY  134  - PRO  324  <=> GLY  134  - PRO  325 )                          
 276: s001-A 1rvx-K     4 - 124 <=>    1 - 121   (ASP   11  - SER  126  <=> ASP    5  - SER  125 )                          
 276: s001-A 1rvx-K   125 - 131 <=>  123 - 129   (TRP  127  - SER  133  <=> TRP  127  - ASN  133 )                          
 276: s001-A 1rvx-K   133 - 324 <=>  130 - 321   (GLY  134  - PRO  324  <=> GLY  134  - PRO  325 )                          
 277: s001-A 1ru7-I     4 - 124 <=>    1 - 121   (ASP   11  - SER  126  <=> ASP    5  - SER  125 )                          
 277: s001-A 1ru7-I   125 - 131 <=>  123 - 129   (TRP  127  - SER  133  <=> TRP  127  - ASN  133 )                          
 277: s001-A 1ru7-I   133 - 324 <=>  130 - 321   (GLY  134  - PRO  324  <=> GLY  134  - PRO  325 )                          
 278: s001-A 1rvx-I     4 - 124 <=>    1 - 121   (ASP   11  - SER  126  <=> ASP    5  - SER  125 )                          
 278: s001-A 1rvx-I   125 - 131 <=>  123 - 129   (TRP  127  - SER  133  <=> TRP  127  - ASN  133 )                          
 278: s001-A 1rvx-I   133 - 324 <=>  130 - 321   (GLY  134  - PRO  324  <=> GLY  134  - PRO  325 )                          
 279: s001-A 1rvz-K     4 - 124 <=>    1 - 121   (ASP   11  - SER  126  <=> ASP    5  - SER  125 )                          
 279: s001-A 1rvz-K   125 - 131 <=>  123 - 129   (TRP  127  - SER  133  <=> TRP  127  - ASN  133 )                          
 279: s001-A 1rvz-K   133 - 324 <=>  130 - 321   (GLY  134  - PRO  324  <=> GLY  134  - PRO  325 )                          
 280: s001-A 1rvz-A     4 - 124 <=>    1 - 121   (ASP   11  - SER  126  <=> ASP    5  - SER  125 )                          
 280: s001-A 1rvz-A   125 - 131 <=>  123 - 129   (TRP  127  - SER  133  <=> TRP  127  - ASN  133 )                          
 280: s001-A 1rvz-A   133 - 324 <=>  130 - 321   (GLY  134  - PRO  324  <=> GLY  134  - PRO  325 )                          
 281: s001-A 4jug-A     4 - 123 <=>    1 - 120   (ASP   11  - SER 125B  <=> ASP    5  - THR  124 )                          
 281: s001-A 4jug-A   124 - 324 <=>  122 - 322   (SER  126  - PRO  324  <=> SER  126  - PRO  325 )                          
 282: s001-A 4eef-A     3 - 123 <=>    1 - 121   (GLY   10  - SER 125B  <=> GLY   10  - THR 125B )                          
 282: s001-A 4eef-A   124 - 324 <=>  123 - 323   (SER  126  - PRO  324  <=> SER  126  - PRO  324 )                          
 283: s001-A 4jug-E     4 - 124 <=>    1 - 121   (ASP   11  - SER  126  <=> ASP    5  - SER  125 )                          
 283: s001-A 4jug-E   125 - 259 <=>  123 - 257   (TRP  127  - ILE  260  <=> TRP  127  - LEU  260 )                          
 283: s001-A 4jug-E   261 - 264 <=>  258 - 261   (LYS  261  - ASP  264  <=> ASN  261  - SER  264 )                          
 283: s001-A 4jug-E   265 - 324 <=>  263 - 322   (SER  265  - PRO  324  <=> SER  266  - PRO  325 )                          
 284: s001-A 4jug-I     4 - 123 <=>    1 - 120   (ASP   11  - SER 125B  <=> ASP    5  - THR  124 )                          
 284: s001-A 4jug-I   124 - 324 <=>  122 - 322   (SER  126  - PRO  324  <=> SER  126  - PRO  325 )                          
 285: s001-A 4jug-K     4 - 124 <=>    1 - 121   (ASP   11  - SER  126  <=> ASP    5  - SER  125 )                          
 285: s001-A 4jug-K   125 - 324 <=>  123 - 322   (TRP  127  - PRO  324  <=> TRP  127  - PRO  325 )                          
 286: s001-A 4jug-C     4 - 123 <=>    1 - 120   (ASP   11  - SER 125B  <=> ASP    5  - THR  124 )                          
 286: s001-A 4jug-C   124 - 324 <=>  122 - 322   (SER  126  - PRO  324  <=> SER  126  - PRO  325 )                          
 287: s001-A 4kth-E     3 - 323 <=>    1 - 321   (GLY   10  - SER  323  <=> GLY    0  - SER  320 )                          
 288: s001-A 4gxu-I     2 - 124 <=>    1 - 123   (PRO    9  - SER  126  <=> PRO    9  - SER 125C )                          
 288: s001-A 4gxu-I   125 - 324 <=>  125 - 324   (TRP  127  - PRO  324  <=> TRP  127  - PRO  324 )                          
 289: s001-A 6cf7-A     4 - 123 <=>    1 - 120   (ASP   11  - SER 125B  <=> ASP   11  - GLU 125B )                          
 289: s001-A 6cf7-A   124 - 131 <=>  122 - 129   (SER  126  - SER  133  <=> SER  126  - THR  133 )                          
 289: s001-A 6cf7-A   133 - 324 <=>  130 - 321   (GLY  134  - PRO  324  <=> GLY  134  - PRO  324 )                          
 290: s001-A 6v47-C     4 - 324 <=>    1 - 321   (ASP   11  - PRO  324  <=> ASP    1  - PRO  321 )                          
 291: s001-A 6v47-A     4 - 324 <=>    1 - 321   (ASP   11  - PRO  324  <=> ASP    1  - PRO  321 )                          
 292: s001-A 4kth-C     3 - 323 <=>    1 - 321   (GLY   10  - SER  323  <=> GLY    0  - SER  320 )                          
 293: s001-A 4kdn-C     3 -  72 <=>    1 -  70   (GLY   10  - GLU   78  <=> GLN    4  - GLU   73 )                          
 293: s001-A 4kdn-C    74 -  77 <=>   71 -  74   (ILE   80  - PRO   83  <=> PHE   74  - VAL   77 )                          
 293: s001-A 4kdn-C    78 - 324 <=>   76 - 322   (GLU  83A  - PRO  324  <=> GLU   79  - PRO  325 )                          
 294: s001-A 1rvx-E     4 - 124 <=>    1 - 121   (ASP   11  - SER  126  <=> ASP    5  - SER  125 )                          
 294: s001-A 1rvx-E   125 - 131 <=>  123 - 129   (TRP  127  - SER  133  <=> TRP  127  - ASN  133 )                          
 294: s001-A 1rvx-E   133 - 324 <=>  130 - 321   (GLY  134  - PRO  324  <=> GLY  134  - PRO  325 )                          
 295: s001-A 1rvz-E     4 - 124 <=>    1 - 121   (ASP   11  - SER  126  <=> ASP    5  - SER  125 )                          
 295: s001-A 1rvz-E   125 - 131 <=>  123 - 129   (TRP  127  - SER  133  <=> TRP  127  - ASN  133 )                          
 295: s001-A 1rvz-E   133 - 324 <=>  130 - 321   (GLY  134  - PRO  324  <=> GLY  134  - PRO  325 )                          
 296: s001-A 5vli-A     3 - 124 <=>    1 - 122   (GLY   10  - SER  126  <=> ALA    5  - SER  125 )                          
 296: s001-A 5vli-A   125 - 131 <=>  124 - 130   (TRP  127  - SER  133  <=> TRP  127  - ASN  133 )                          
 296: s001-A 5vli-A   133 - 324 <=>  131 - 322   (GLY  134  - PRO  324  <=> GLY  134  - PRO  325 )                          
 297: s001-A 6kcj-A     3 -  70 <=>    1 -  68   (GLY   10  - CYS   76  <=> GLY    3  - CYS   70 )                          
 297: s001-A 6kcj-A    73 -  76 <=>   69 -  72   (PHE   79  - VAL   82  <=> ASP   71  - LEU   74 )                          
 297: s001-A 6kcj-A    77 - 323 <=>   75 - 321   (PRO   83  - SER  323  <=> PRO   77  - ILE  323 )                          
 298: s001-A 4eef-E     3 - 123 <=>    1 - 121   (GLY   10  - SER 125B  <=> GLY   10  - THR 125B )                          
 298: s001-A 4eef-E   124 - 324 <=>  123 - 323   (SER  126  - PRO  324  <=> SER  126  - PRO  324 )                          
 299: s001-A 4gxu-G     2 - 124 <=>    1 - 123   (PRO    9  - SER  126  <=> PRO    9  - SER 125C )                          
 299: s001-A 4gxu-G   125 - 324 <=>  125 - 324   (TRP  127  - PRO  324  <=> TRP  127  - PRO  324 )                          
 300: s001-A 5yt9-A     3 -  70 <=>    1 -  68   (GLY   10  - CYS   76  <=> GLY    3  - CYS   70 )                          
 300: s001-A 5yt9-A    73 -  76 <=>   69 -  72   (PHE   79  - VAL   82  <=> ASP   71  - LEU   74 )                          
 300: s001-A 5yt9-A    77 - 323 <=>   75 - 321   (PRO   83  - SER  323  <=> PRO   77  - ILE  323 )                          
 301: s001-A 6v47-E     4 - 324 <=>    1 - 321   (ASP   11  - PRO  324  <=> ASP    1  - PRO  321 )                          
 302: s001-A 6a0z-A    40 - 309 <=>    1 - 270   (HIS   47  - VAL  309  <=> HIS   47  - VAL  309 )                          
 303: s001-A 4gxu-A     2 - 124 <=>    1 - 123   (PRO    9  - SER  126  <=> PRO    9  - SER 125C )                          
 303: s001-A 4gxu-A   125 - 324 <=>  125 - 324   (TRP  127  - PRO  324  <=> TRP  127  - PRO  324 )                          
 304: s001-A 1ruz-L     4 - 123 <=>    1 - 120   (ASP   11  - SER 125B  <=> ASP    5  - THR  124 )                          
 304: s001-A 1ruz-L   124 - 324 <=>  122 - 322   (SER  126  - PRO  324  <=> SER  126  - PRO  325 )                          
 305: s001-A 1ruz-H     4 - 123 <=>    1 - 120   (ASP   11  - SER 125B  <=> ASP    5  - THR  124 )                          
 305: s001-A 1ruz-H   124 - 324 <=>  122 - 322   (SER  126  - PRO  324  <=> SER  126  - PRO  325 )                          
 306: s001-A 4py8-A     1 - 123 <=>    2 - 124   (ASP    8  - SER 125B  <=> ASP    8  - THR  130 )                          
 306: s001-A 4py8-A   124 - 259 <=>  126 - 261   (SER  126  - ILE  260  <=> SER  132  - LEU  267 )                          
 306: s001-A 4py8-A   261 - 264 <=>  262 - 265   (LYS  261  - ASP  264  <=> ASN  268  - SER  271 )                          
 306: s001-A 4py8-A   265 - 324 <=>  267 - 326   (SER  265  - PRO  324  <=> SER  273  - PRO  332 )                          
 307: s001-A 1ruz-J     4 - 123 <=>    1 - 120   (ASP   11  - SER 125B  <=> ASP    5  - THR  124 )                          
 307: s001-A 1ruz-J   124 - 324 <=>  122 - 322   (SER  126  - PRO  324  <=> SER  126  - PRO  325 )                          
 308: s001-A 5z88-A     3 -  70 <=>    1 -  68   (GLY   10  - CYS   76  <=> GLY    3  - CYS   70 )                          
 308: s001-A 5z88-A    73 -  76 <=>   69 -  72   (PHE   79  - VAL   82  <=> ASP   71  - LEU   74 )                          
 308: s001-A 5z88-A    77 - 323 <=>   75 - 321   (PRO   83  - SER  323  <=> PRO   77  - ILE  323 )                          
 309: s001-A 6lks-K     6 - 124 <=>    1 - 119   (ILE   13  - SER  126  <=> ILE    3  - SER  121 )                          
 309: s001-A 6lks-K   125 - 131 <=>  121 - 127   (TRP  127  - SER  133  <=> TRP  123  - THR  129 )                          
 309: s001-A 6lks-K   133 - 324 <=>  128 - 319   (GLY  134  - PRO  324  <=> GLY  130  - PRO  321 )                          
 310: s001-A 6lks-G     6 - 123 <=>    1 - 118   (ILE   13  - SER 125B  <=> ILE    3  - GLU  120 )                          
 310: s001-A 6lks-G   124 - 131 <=>  120 - 127   (SER  126  - SER  133  <=> SER  122  - THR  129 )                          
 310: s001-A 6lks-G   133 - 324 <=>  128 - 319   (GLY  134  - PRO  324  <=> GLY  130  - PRO  321 )                          
 311: s001-A 3gbn-A     1 - 124 <=>    2 - 125   (ASP    8  - SER  126  <=> ASP    8  - SER 125C )                          
 311: s001-A 3gbn-A   125 - 259 <=>  127 - 261   (TRP  127  - ILE  260  <=> TRP  127  - LEU  260 )                          
 311: s001-A 3gbn-A   261 - 264 <=>  262 - 265   (LYS  261  - ASP  264  <=> ASN  261  - SER  264 )                          
 311: s001-A 3gbn-A   265 - 324 <=>  267 - 326   (SER  265  - PRO  324  <=> SER  265  - PRO  324 )                          
 312: s001-A 4gxu-E     2 - 124 <=>    1 - 123   (PRO    9  - SER  126  <=> PRO    9  - SER 125C )                          
 312: s001-A 4gxu-E   125 - 324 <=>  125 - 324   (TRP  127  - PRO  324  <=> TRP  127  - PRO  324 )                          
 313: s001-A 5ykc-A     2 -  70 <=>    1 -  69   (PRO    9  - CYS   76  <=> ALA    2  - CYS   70 )                          
 313: s001-A 5ykc-A    73 -  76 <=>   70 -  73   (PHE   79  - VAL   82  <=> ASP   71  - LEU   74 )                          
 313: s001-A 5ykc-A    77 - 324 <=>   76 - 323   (PRO   83  - PRO  324  <=> PRO   77  - PRO  324 )                          
 314: s001-A 5ykc-B     2 -  70 <=>    1 -  69   (PRO    9  - CYS   76  <=> ALA    2  - CYS   70 )                          
 314: s001-A 5ykc-B    72 -  75 <=>   70 -  73   (GLU   78  - ASN   81  <=> ASP   71  - LEU   74 )                          
 314: s001-A 5ykc-B    76 - 324 <=>   75 - 323   (VAL   82  - PRO  324  <=> ALA   76  - PRO  324 )                          
 315: s001-A 6iig-A     3 -  70 <=>    1 -  68   (GLY   10  - CYS   76  <=> GLY    3  - CYS   70 )                          
 315: s001-A 6iig-A    73 -  76 <=>   69 -  72   (PHE   79  - VAL   82  <=> ASP   71  - LEU   74 )                          
 315: s001-A 6iig-A    77 - 323 <=>   75 - 321   (PRO   83  - SER  323  <=> PRO   77  - ILE  323 )                          
 316: s001-A 6lks-A     6 - 123 <=>    1 - 118   (ILE   13  - SER 125B  <=> ILE    3  - GLU  120 )                          
 316: s001-A 6lks-A   124 - 131 <=>  120 - 127   (SER  126  - SER  133  <=> SER  122  - THR  129 )                          
 316: s001-A 6lks-A   133 - 324 <=>  128 - 319   (GLY  134  - PRO  324  <=> GLY  130  - PRO  321 )                          
 317: s001-A 6lks-E     6 - 123 <=>    1 - 118   (ILE   13  - SER 125B  <=> ILE    3  - GLU  120 )                          
 317: s001-A 6lks-E   124 - 131 <=>  120 - 127   (SER  126  - SER  133  <=> SER  122  - THR  129 )                          
 317: s001-A 6lks-E   133 - 324 <=>  128 - 319   (GLY  134  - PRO  324  <=> GLY  130  - PRO  321 )                          
 318: s001-A 6lks-C     6 - 123 <=>    1 - 118   (ILE   13  - SER 125B  <=> ILE    3  - GLU  120 )                          
 318: s001-A 6lks-C   124 - 131 <=>  120 - 127   (SER  126  - SER  133  <=> SER  122  - THR  129 )                          
 318: s001-A 6lks-C   133 - 324 <=>  128 - 319   (GLY  134  - PRO  324  <=> GLY  130  - PRO  321 )                          
 319: s001-A 5w6r-C     4 - 124 <=>    1 - 121   (ASP   11  - SER  126  <=> ASP   11  - SER 125C )                          
 319: s001-A 5w6r-C   125 - 131 <=>  123 - 129   (TRP  127  - SER  133  <=> TRP  127  - ASN  133 )                          
 319: s001-A 5w6r-C   133 - 259 <=>  130 - 256   (GLY  134  - ILE  260  <=> GLY  134  - LEU  260 )                          
 319: s001-A 5w6r-C   261 - 264 <=>  257 - 260   (LYS  261  - ASP  264  <=> SER  261  - PHE  264 )                          
 319: s001-A 5w6r-C   265 - 324 <=>  262 - 321   (SER  265  - PRO  324  <=> SER  265  - PRO  324 )                          
 320: s001-A 6lks-I     6 - 123 <=>    1 - 118   (ILE   13  - SER 125B  <=> ILE    3  - GLU  120 )                          
 320: s001-A 6lks-I   124 - 131 <=>  120 - 127   (SER  126  - SER  133  <=> SER  122  - THR  129 )                          
 320: s001-A 6lks-I   133 - 324 <=>  128 - 319   (GLY  134  - PRO  324  <=> GLY  130  - PRO  321 )                          
 321: s001-A 5w6r-E     4 - 124 <=>    1 - 121   (ASP   11  - SER  126  <=> ASP   11  - SER 125C )                          
 321: s001-A 5w6r-E   125 - 131 <=>  123 - 129   (TRP  127  - SER  133  <=> TRP  127  - ASN  133 )                          
 321: s001-A 5w6r-E   133 - 259 <=>  130 - 256   (GLY  134  - ILE  260  <=> GLY  134  - LEU  260 )                          
 321: s001-A 5w6r-E   261 - 264 <=>  257 - 260   (LYS  261  - ASP  264  <=> SER  261  - PHE  264 )                          
 321: s001-A 5w6r-E   265 - 324 <=>  262 - 321   (SER  265  - PRO  324  <=> SER  265  - PRO  324 )                          
 322: s001-A 5w6r-G     4 - 124 <=>    1 - 121   (ASP   11  - SER  126  <=> ASP   11  - SER 125C )                          
 322: s001-A 5w6r-G   125 - 131 <=>  123 - 129   (TRP  127  - SER  133  <=> TRP  127  - ASN  133 )                          
 322: s001-A 5w6r-G   133 - 259 <=>  130 - 256   (GLY  134  - ILE  260  <=> GLY  134  - LEU  260 )                          
 322: s001-A 5w6r-G   261 - 264 <=>  257 - 260   (LYS  261  - ASP  264  <=> SER  261  - PHE  264 )                          
 322: s001-A 5w6r-G   265 - 324 <=>  262 - 321   (SER  265  - PRO  324  <=> SER  265  - PRO  324 )                          
 323: s001-A 5w6r-A     4 - 124 <=>    1 - 121   (ASP   11  - SER  126  <=> ASP   11  - SER 125C )                          
 323: s001-A 5w6r-A   125 - 131 <=>  123 - 129   (TRP  127  - SER  133  <=> TRP  127  - ASN  133 )                          
 323: s001-A 5w6r-A   133 - 259 <=>  130 - 256   (GLY  134  - ILE  260  <=> GLY  134  - LEU  260 )                          
 323: s001-A 5w6r-A   261 - 264 <=>  257 - 260   (LYS  261  - ASP  264  <=> SER  261  - PHE  264 )                          
 323: s001-A 5w6r-A   265 - 324 <=>  262 - 321   (SER  265  - PRO  324  <=> SER  265  - PRO  324 )                          
 324: s001-A 6uyn-A     2 - 123 <=>    1 - 122   (PRO    9  - SER 125B  <=> ASP   16  - THR  137 )                          
 324: s001-A 6uyn-A   124 - 259 <=>  124 - 259   (SER  126  - ILE  260  <=> SER  139  - LEU  274 )                          
 324: s001-A 6uyn-A   261 - 264 <=>  260 - 263   (LYS  261  - ASP  264  <=> LYS  275  - SER  278 )                          
 324: s001-A 6uyn-A   265 - 324 <=>  265 - 324   (SER  265  - PRO  324  <=> SER  280  - PRO  339 )                          
 325: s001-A 5w6u-A     4 - 124 <=>    1 - 121   (ASP   11  - SER  126  <=> ASP   11  - SER 125C )                          
 325: s001-A 5w6u-A   125 - 131 <=>  123 - 129   (TRP  127  - SER  133  <=> TRP  127  - ASN  133 )                          
 325: s001-A 5w6u-A   133 - 259 <=>  130 - 256   (GLY  134  - ILE  260  <=> GLY  134  - LEU  260 )                          
 325: s001-A 5w6u-A   261 - 264 <=>  257 - 260   (LYS  261  - ASP  264  <=> SER  261  - PHE  264 )                          
 325: s001-A 5w6u-A   265 - 324 <=>  262 - 321   (SER  265  - PRO  324  <=> SER  265  - PRO  324 )                          
 326: s001-A 4kw1-A     4 - 131 <=>    1 - 128   (ASP   11  - SER  133  <=> ASP    1  - SER  128 )                          
 326: s001-A 4kw1-A   133 - 324 <=>  129 - 320   (GLY  134  - PRO  324  <=> GLY  129  - PRO  320 )                          
 327: s001-A 6fyt-A     3 - 123 <=>    1 - 121   (GLY   10  - SER 125B  <=> GLY   10  - GLU 125B )                          
 327: s001-A 6fyt-A   124 - 131 <=>  123 - 130   (SER  126  - SER  133  <=> SER  126  - THR  133 )                          
 327: s001-A 6fyt-A   133 - 324 <=>  131 - 322   (GLY  134  - PRO  324  <=> GLY  134  - PRO  324 )                          
 328: s001-A 6wcr-A     4 - 124 <=>    1 - 121   (ASP   11  - SER  126  <=> ASP   11  - SER 125C )                          
 328: s001-A 6wcr-A   125 - 131 <=>  123 - 129   (TRP  127  - SER  133  <=> TRP  127  - ASN  133 )                          
 328: s001-A 6wcr-A   133 - 324 <=>  130 - 321   (GLY  134  - PRO  324  <=> GLY  134  - PRO  324 )                          
 329: s001-A 5w5u-A     4 - 124 <=>    1 - 121   (ASP   11  - SER  126  <=> ASP   11  - SER 125C )                          
 329: s001-A 5w5u-A   125 - 131 <=>  123 - 129   (TRP  127  - SER  133  <=> TRP  127  - ASN  133 )                          
 329: s001-A 5w5u-A   133 - 324 <=>  130 - 321   (GLY  134  - PRO  324  <=> GLY  134  - PRO  324 )                          
 330: s001-A 5w5s-A     4 - 124 <=>    1 - 121   (ASP   11  - SER  126  <=> ASP   11  - SER 125C )                          
 330: s001-A 5w5s-A   125 - 131 <=>  123 - 129   (TRP  127  - SER  133  <=> TRP  127  - ASN  133 )                          
 330: s001-A 5w5s-A   133 - 324 <=>  130 - 321   (GLY  134  - PRO  324  <=> GLY  134  - PRO  324 )                          
 331: s001-A 4jtv-G     4 - 123 <=>    1 - 120   (ASP   11  - SER 125B  <=> ASP    7  - THR  126 )                          
 331: s001-A 4jtv-G   124 - 323 <=>  122 - 321   (SER  126  - SER  323  <=> SER  128  - ILE  327 )                          
 332: s001-A 5w6t-A     4 - 124 <=>    1 - 121   (ASP   11  - SER  126  <=> ASP   11  - SER 125C )                          
 332: s001-A 5w6t-A   125 - 131 <=>  123 - 129   (TRP  127  - SER  133  <=> TRP  127  - ASN  133 )                          
 332: s001-A 5w6t-A   133 - 259 <=>  130 - 256   (GLY  134  - ILE  260  <=> GLY  134  - LEU  260 )                          
 332: s001-A 5w6t-A   261 - 264 <=>  257 - 260   (LYS  261  - ASP  264  <=> SER  261  - PHE  264 )                          
 332: s001-A 5w6t-A   265 - 324 <=>  262 - 321   (SER  265  - PRO  324  <=> SER  265  - PRO  324 )                          
 333: s001-A 7jix-A     3 - 123 <=>    1 - 121   (GLY   10  - SER 125B  <=> GLU    4  - GLU  124 )                          
 333: s001-A 7jix-A   124 - 131 <=>  123 - 130   (SER  126  - SER  133  <=> SER  126  - THR  133 )                          
 333: s001-A 7jix-A   133 - 324 <=>  131 - 322   (GLY  134  - PRO  324  <=> GLY  134  - PRO  325 )                          
 334: s001-A 4jtv-E     4 - 123 <=>    1 - 120   (ASP   11  - SER 125B  <=> ASP    7  - THR  126 )                          
 334: s001-A 4jtv-E   124 - 323 <=>  122 - 321   (SER  126  - SER  323  <=> SER  128  - ILE  327 )                          
 335: s001-A 4jtx-C     4 -  72 <=>    1 -  69   (ASP   11  - GLU   78  <=> ASP    7  - SER   75 )                          
 335: s001-A 4jtx-C    74 -  77 <=>   70 -  73   (ILE   80  - PRO   83  <=> LEU   76  - ALA   79 )                          
 335: s001-A 4jtx-C    78 - 123 <=>   75 - 120   (GLU  83A  - SER 125B  <=> SER   81  - THR  126 )                          
 335: s001-A 4jtx-C   124 - 324 <=>  122 - 322   (SER  126  - PRO  324  <=> SER  128  - PRO  328 )                          
 336: s001-A 4jtx-A     3 - 123 <=>    1 - 121   (GLY   10  - SER 125B  <=> ARG    6  - THR  126 )                          
 336: s001-A 4jtx-A   124 - 324 <=>  123 - 323   (SER  126  - PRO  324  <=> SER  128  - PRO  328 )                          
 337: s001-A 4jtx-G     4 - 123 <=>    1 - 120   (ASP   11  - SER 125B  <=> ASP    7  - THR  126 )                          
 337: s001-A 4jtx-G   124 - 324 <=>  122 - 322   (SER  126  - PRO  324  <=> SER  128  - PRO  328 )                          
 338: s001-A 3htq-A     4 - 123 <=>    1 - 120   (ASP   11  - SER 125B  <=> ASP    5  - ALA  124 )                          
 338: s001-A 3htq-A   124 - 324 <=>  122 - 322   (SER  126  - PRO  324  <=> SER  126  - PRO  325 )                          
 339: s001-A 4gxu-C     2 - 124 <=>    1 - 123   (PRO    9  - SER  126  <=> PRO    9  - SER 125C )                          
 339: s001-A 4gxu-C   125 - 324 <=>  125 - 324   (TRP  127  - PRO  324  <=> TRP  127  - PRO  324 )                          
 340: s001-A 5w6i-A     4 - 124 <=>    1 - 121   (ASP   11  - SER  126  <=> ASP   11  - SER 125C )                          
 340: s001-A 5w6i-A   125 - 131 <=>  123 - 129   (TRP  127  - SER  133  <=> TRP  127  - ASN  133 )                          
 340: s001-A 5w6i-A   133 - 259 <=>  130 - 256   (GLY  134  - ILE  260  <=> GLY  134  - LEU  260 )                          
 340: s001-A 5w6i-A   261 - 264 <=>  257 - 260   (LYS  261  - ASP  264  <=> SER  261  - PHE  264 )                          
 340: s001-A 5w6i-A   265 - 324 <=>  262 - 321   (SER  265  - PRO  324  <=> SER  265  - PRO  324 )                          
 341: s001-A 4ju0-K     4 - 123 <=>    1 - 120   (ASP   11  - SER 125B  <=> ASP    7  - THR  126 )                          
 341: s001-A 4ju0-K   124 - 323 <=>  122 - 321   (SER  126  - SER  323  <=> SER  128  - ILE  327 )                          
 342: s001-A 4ju0-E     4 - 123 <=>    1 - 120   (ASP   11  - SER 125B  <=> ASP    7  - THR  126 )                          
 342: s001-A 4ju0-E   124 - 323 <=>  122 - 321   (SER  126  - SER  323  <=> SER  128  - ILE  327 )                          
 343: s001-A 4jtv-A     4 - 123 <=>    1 - 120   (ASP   11  - SER 125B  <=> ASP    7  - THR  126 )                          
 343: s001-A 4jtv-A   124 - 323 <=>  122 - 321   (SER  126  - SER  323  <=> SER  128  - ILE  327 )                          
 344: s001-A 4jtv-K     4 - 123 <=>    1 - 120   (ASP   11  - SER 125B  <=> ASP    7  - THR  126 )                          
 344: s001-A 4jtv-K   124 - 323 <=>  122 - 321   (SER  126  - SER  323  <=> SER  128  - ILE  327 )                          
 345: s001-A 4ju0-G     4 - 123 <=>    1 - 120   (ASP   11  - SER 125B  <=> ASP    7  - THR  126 )                          
 345: s001-A 4ju0-G   124 - 324 <=>  122 - 322   (SER  126  - PRO  324  <=> SER  128  - PRO  328 )                          
 346: s001-A 4jtx-K     4 - 123 <=>    1 - 120   (ASP   11  - SER 125B  <=> ASP    7  - THR  126 )                          
 346: s001-A 4jtx-K   124 - 324 <=>  122 - 322   (SER  126  - PRO  324  <=> SER  128  - PRO  328 )                          
 347: s001-A 3htt-A     4 - 123 <=>    1 - 120   (ASP   11  - SER 125B  <=> ASP    5  - ALA  124 )                          
 347: s001-A 3htt-A   124 - 324 <=>  122 - 322   (SER  126  - PRO  324  <=> SER  126  - PRO  325 )                          
 348: s001-A 4lxv-A     3 - 123 <=>    1 - 121   (GLY   10  - SER 125B  <=> SER    0  - THR  120 )                          
 348: s001-A 4lxv-A   124 - 324 <=>  123 - 323   (SER  126  - PRO  324  <=> SER  122  - PRO  322 )                          
 349: s001-A 3al4-G     4 - 123 <=>    1 - 120   (ASP   11  - SER 125B  <=> ASP    7  - THR  126 )                          
 349: s001-A 3al4-G   124 - 323 <=>  122 - 321   (SER  126  - SER  323  <=> SER  128  - ILE  327 )                          
 350: s001-A 3hto-A     4 - 124 <=>    1 - 121   (ASP   11  - SER  126  <=> ASP    5  - SER  125 )                          
 350: s001-A 3hto-A   125 - 324 <=>  123 - 322   (TRP  127  - PRO  324  <=> TRP  127  - PRO  325 )                          
 351: s001-A 4lxv-I     3 - 123 <=>    1 - 121   (GLY   10  - SER 125B  <=> SER    0  - THR  120 )                          
 351: s001-A 4lxv-I   124 - 324 <=>  123 - 323   (SER  126  - PRO  324  <=> SER  122  - PRO  322 )                          
 352: s001-A 6mya-A     3 - 124 <=>    1 - 122   (GLY   10  - SER  126  <=> SER    2  - SER  123 )                          
 352: s001-A 6mya-A   125 - 324 <=>  124 - 323   (TRP  127  - PRO  324  <=> TRP  125  - PRO  324 )                          
 353: s001-A 6mya-D     4 - 124 <=>    1 - 121   (ASP   11  - SER  126  <=> ASP    3  - SER  123 )                          
 353: s001-A 6mya-D   125 - 324 <=>  123 - 322   (TRP  127  - PRO  324  <=> TRP  125  - PRO  324 )                          
 354: s001-A 4lxv-G     3 - 123 <=>    1 - 121   (GLY   10  - SER 125B  <=> SER    0  - THR  120 )                          
 354: s001-A 4lxv-G   124 - 324 <=>  123 - 323   (SER  126  - PRO  324  <=> SER  122  - PRO  322 )                          
 355: s001-A 6mya-B     4 - 124 <=>    1 - 121   (ASP   11  - SER  126  <=> ASP    3  - SER  123 )                          
 355: s001-A 6mya-B   125 - 324 <=>  123 - 322   (TRP  127  - PRO  324  <=> TRP  125  - PRO  324 )                          
 356: s001-A 4m4y-C     3 -  73 <=>    1 -  71   (GLY   10  - PHE   79  <=> GLY   10  - LEU   79 )                          
 356: s001-A 4m4y-C    75 -  78 <=>   72 -  75   (ASN   81  - GLU  83A  <=> SER   80  - SER   83 )                          
 356: s001-A 4m4y-C    79 - 123 <=>   77 - 121   (TRP   84  - SER 125B  <=> TRP   84  - THR  124 )                          
 356: s001-A 4m4y-C   124 - 324 <=>  123 - 323   (SER  126  - PRO  324  <=> SER  126  - PRO  324 )                          
 357: s001-A 6mya-F     4 - 124 <=>    1 - 121   (ASP   11  - SER  126  <=> ASP    3  - SER  123 )                          
 357: s001-A 6mya-F   125 - 324 <=>  123 - 322   (TRP  127  - PRO  324  <=> TRP  125  - PRO  324 )                          
 358: s001-A 3ubq-A     4 -  70 <=>    1 -  67   (ASP   11  - CYS   76  <=> ASP   11  - CYS   76 )                          
 358: s001-A 3ubq-A    72 -  77 <=>   68 -  73   (GLU   78  - PRO   83  <=> GLU   77  - ALA   82 )                          
 358: s001-A 3ubq-A    78 - 123 <=>   75 - 120   (GLU  83A  - SER 125B  <=> SER  83A  - THR  124 )                          
 358: s001-A 3ubq-A   124 - 324 <=>  122 - 322   (SER  126  - PRO  324  <=> SER  126  - PRO  324 )                          
 359: s001-A 3al4-I     4 - 123 <=>    1 - 120   (ASP   11  - SER 125B  <=> ASP    7  - THR  126 )                          
 359: s001-A 3al4-I   124 - 323 <=>  122 - 321   (SER  126  - SER  323  <=> SER  128  - ILE  327 )                          
 360: s001-A 4lxv-E     3 - 123 <=>    1 - 121   (GLY   10  - SER 125B  <=> SER    0  - THR  120 )                          
 360: s001-A 4lxv-E   124 - 324 <=>  123 - 323   (SER  126  - PRO  324  <=> SER  122  - PRO  322 )                          
 361: s001-A 3m6s-C     3 -  73 <=>    1 -  71   (GLY   10  - PHE   79  <=> GLY    0  - LEU   70 )                          
 361: s001-A 3m6s-C    75 - 123 <=>   73 - 121   (ASN   81  - SER 125B  <=> THR   72  - THR  120 )                          
 361: s001-A 3m6s-C   124 - 324 <=>  123 - 323   (SER  126  - PRO  324  <=> SER  122  - PRO  322 )                          
 362: s001-A 4f3z-A     3 -  71 <=>    1 -  69   (GLY   10  - ASP   77  <=> GLY   10  - GLU   77 )                          
 362: s001-A 4f3z-A    74 -  77 <=>   70 -  73   (ILE   80  - PRO   83  <=> SER   78  - SER  83A )                          
 362: s001-A 4f3z-A    79 - 123 <=>   74 - 118   (TRP   84  - SER 125B  <=> TRP   84  - THR  124 )                          
 362: s001-A 4f3z-A   124 - 324 <=>  120 - 320   (SER  126  - PRO  324  <=> SER  126  - PRO  324 )                          
 363: s001-A 4lxv-K     3 - 123 <=>    1 - 121   (GLY   10  - SER 125B  <=> SER    0  - THR  120 )                          
 363: s001-A 4lxv-K   124 - 324 <=>  123 - 323   (SER  126  - PRO  324  <=> SER  122  - PRO  322 )                          
 364: s001-A 4wst-E     3 - 140 <=>    1 - 138   (GLY   10  - TYR  141  <=> SER    0  - SER  137 )                          
 364: s001-A 4wst-E   141 - 157 <=>  140 - 156   (GLN  142  - ASN  158  <=> THR  139  - ASP  155 )                          
 364: s001-A 4wst-E   158 - 263 <=>  158 - 263   (SER  159  - GLY  263  <=> ALA  157  - ASN  262 )                          
 364: s001-A 4wst-E   264 - 324 <=>  265 - 325   (ASP  264  - PRO  324  <=> LYS  264  - PRO  324 )                          
 365: s001-A 4wst-G     3 - 140 <=>    1 - 138   (GLY   10  - TYR  141  <=> SER    0  - SER  137 )                          
 365: s001-A 4wst-G   141 - 157 <=>  140 - 156   (GLN  142  - ASN  158  <=> THR  139  - ASP  155 )                          
 365: s001-A 4wst-G   158 - 263 <=>  158 - 263   (SER  159  - GLY  263  <=> ALA  157  - ASN  262 )                          
 365: s001-A 4wst-G   264 - 324 <=>  265 - 325   (ASP  264  - PRO  324  <=> LYS  264  - PRO  324 )                          
 366: s001-A 4jtx-E     4 - 123 <=>    1 - 120   (ASP   11  - SER 125B  <=> ASP    7  - THR  126 )                          
 366: s001-A 4jtx-E   124 - 323 <=>  122 - 321   (SER  126  - SER  323  <=> SER  128  - ILE  327 )                          
 367: s001-A 4jtv-I     4 -  73 <=>    1 -  70   (ASP   11  - PHE   79  <=> ASP    7  - LEU   76 )                          
 367: s001-A 4jtv-I    75 - 123 <=>   72 - 120   (ASN   81  - SER 125B  <=> THR   78  - THR  126 )                          
 367: s001-A 4jtv-I   124 - 323 <=>  122 - 321   (SER  126  - SER  323  <=> SER  128  - ILE  327 )                          
 368: s001-A 4ju0-C     4 - 123 <=>    1 - 120   (ASP   11  - SER 125B  <=> ASP    7  - THR  126 )                          
 368: s001-A 4ju0-C   124 - 323 <=>  122 - 321   (SER  126  - SER  323  <=> SER  128  - ILE  327 )                          
 369: s001-A 4jtv-C     4 -  73 <=>    1 -  70   (ASP   11  - PHE   79  <=> ASP    7  - LEU   76 )                          
 369: s001-A 4jtv-C    75 - 123 <=>   72 - 120   (ASN   81  - SER 125B  <=> THR   78  - THR  126 )                          
 369: s001-A 4jtv-C   124 - 323 <=>  122 - 321   (SER  126  - SER  323  <=> SER  128  - ILE  327 )                          
 370: s001-A 4ju0-A     4 - 123 <=>    1 - 120   (ASP   11  - SER 125B  <=> ASP    7  - THR  126 )                          
 370: s001-A 4ju0-A   124 - 324 <=>  122 - 322   (SER  126  - PRO  324  <=> SER  128  - PRO  328 )                          
 371: s001-A 4m4y-E     1 -  73 <=>    1 -  73   (ASP    8  - PHE   79  <=> ASP    8  - LEU   79 )                          
 371: s001-A 4m4y-E    75 -  78 <=>   74 -  77   (ASN   81  - GLU  83A  <=> SER   80  - SER   83 )                          
 371: s001-A 4m4y-E    79 - 123 <=>   79 - 123   (TRP   84  - SER 125B  <=> TRP   84  - THR  124 )                          
 371: s001-A 4m4y-E   124 - 324 <=>  125 - 325   (SER  126  - PRO  324  <=> SER  126  - PRO  324 )                          
 372: s001-A 3htp-A     4 - 123 <=>    1 - 120   (ASP   11  - SER 125B  <=> ASP    5  - ALA  124 )                          
 372: s001-A 3htp-A   124 - 324 <=>  122 - 322   (SER  126  - PRO  324  <=> SER  126  - PRO  325 )                          
 373: s001-A 5wko-T     3 -  73 <=>    1 -  71   (GLY   10  - PHE   79  <=> GLY   10  - LEU   79 )                          
 373: s001-A 5wko-T    75 -  78 <=>   72 -  75   (ASN   81  - GLU  83A  <=> SER   80  - SER   83 )                          
 373: s001-A 5wko-T    79 - 123 <=>   77 - 121   (TRP   84  - SER 125B  <=> TRP   84  - THR  124 )                          
 373: s001-A 5wko-T   124 - 324 <=>  123 - 323   (SER  126  - PRO  324  <=> SER  126  - PRO  324 )                          
 374: s001-A 3m6s-G     4 -  73 <=>    1 -  70   (ASP   11  - PHE   79  <=> ASP    1  - LEU   70 )                          
 374: s001-A 3m6s-G    75 - 123 <=>   72 - 120   (ASN   81  - SER 125B  <=> THR   72  - THR  120 )                          
 374: s001-A 3m6s-G   124 - 324 <=>  122 - 322   (SER  126  - PRO  324  <=> SER  122  - PRO  322 )                          
 375: s001-A 4wst-C     3 - 140 <=>    1 - 138   (GLY   10  - TYR  141  <=> SER    0  - SER  137 )                          
 375: s001-A 4wst-C   141 - 157 <=>  140 - 156   (GLN  142  - ASN  158  <=> THR  139  - ASP  155 )                          
 375: s001-A 4wst-C   158 - 263 <=>  158 - 263   (SER  159  - GLY  263  <=> ALA  157  - ASN  262 )                          
 375: s001-A 4wst-C   264 - 324 <=>  265 - 325   (ASP  264  - PRO  324  <=> LYS  264  - PRO  324 )                          
 376: s001-A 6mya-C     3 - 124 <=>    1 - 122   (GLY   10  - SER  126  <=> SER    2  - SER  123 )                          
 376: s001-A 6mya-C   125 - 324 <=>  124 - 323   (TRP  127  - PRO  324  <=> TRP  125  - PRO  324 )                          
 377: s001-A 6wj1-C     2 - 123 <=>    1 - 122   (PRO    9  - SER 125B  <=> PRO    9  - THR  124 )                          
 377: s001-A 6wj1-C   124 - 324 <=>  124 - 324   (SER  126  - PRO  324  <=> SER  126  - PRO  324 )                          
 378: s001-A 3m6s-I     3 -  73 <=>    1 -  71   (GLY   10  - PHE   79  <=> GLY    0  - LEU   70 )                          
 378: s001-A 3m6s-I    75 - 123 <=>   73 - 121   (ASN   81  - SER 125B  <=> THR   72  - THR  120 )                          
 378: s001-A 3m6s-I   124 - 323 <=>  123 - 322   (SER  126  - SER  323  <=> SER  122  - VAL  321 )                          
 379: s001-A 3al4-A     4 - 123 <=>    1 - 120   (ASP   11  - SER 125B  <=> ASP    7  - THR  126 )                          
 379: s001-A 3al4-A   124 - 323 <=>  122 - 321   (SER  126  - SER  323  <=> SER  128  - ILE  327 )                          
 380: s001-A 3m6s-A     1 -  73 <=>    1 -  73   (ASP    8  - PHE   79  <=> ASP   -2  - LEU   70 )                          
 380: s001-A 3m6s-A    75 - 123 <=>   75 - 123   (ASN   81  - SER 125B  <=> THR   72  - THR  120 )                          
 380: s001-A 3m6s-A   124 - 324 <=>  125 - 325   (SER  126  - PRO  324  <=> SER  122  - PRO  322 )                          
 381: s001-A 4lxv-C     3 - 123 <=>    1 - 121   (GLY   10  - SER 125B  <=> SER    0  - THR  120 )                          
 381: s001-A 4lxv-C   124 - 324 <=>  123 - 323   (SER  126  - PRO  324  <=> SER  122  - PRO  322 )                          
 382: s001-A 3ubj-A     4 -  70 <=>    1 -  67   (ASP   11  - CYS   76  <=> ASP   11  - CYS   76 )                          
 382: s001-A 3ubj-A    72 -  77 <=>   68 -  73   (GLU   78  - PRO   83  <=> GLU   77  - ALA   82 )                          
 382: s001-A 3ubj-A    78 - 123 <=>   75 - 120   (GLU  83A  - SER 125B  <=> SER  83A  - THR  124 )                          
 382: s001-A 3ubj-A   124 - 324 <=>  122 - 322   (SER  126  - PRO  324  <=> SER  126  - PRO  324 )                          
 383: s001-A 3m6s-E     3 -  73 <=>    1 -  71   (GLY   10  - PHE   79  <=> GLY    0  - LEU   70 )                          
 383: s001-A 3m6s-E    75 - 123 <=>   73 - 121   (ASN   81  - SER 125B  <=> THR   72  - THR  120 )                          
 383: s001-A 3m6s-E   124 - 324 <=>  123 - 323   (SER  126  - PRO  324  <=> SER  122  - PRO  322 )                          
 384: s001-A 4m4y-A     3 -  73 <=>    1 -  71   (GLY   10  - PHE   79  <=> GLY   10  - LEU   79 )                          
 384: s001-A 4m4y-A    75 -  78 <=>   72 -  75   (ASN   81  - GLU  83A  <=> SER   80  - SER   83 )                          
 384: s001-A 4m4y-A    79 - 123 <=>   77 - 121   (TRP   84  - SER 125B  <=> TRP   84  - THR  124 )                          
 384: s001-A 4m4y-A   124 - 324 <=>  123 - 323   (SER  126  - PRO  324  <=> SER  126  - PRO  324 )                          
 385: s001-A 3m6s-K     5 -  73 <=>    1 -  69   (GLN   12  - PHE   79  <=> THR    2  - LEU   70 )                          
 385: s001-A 3m6s-K    75 - 123 <=>   71 - 119   (ASN   81  - SER 125B  <=> THR   72  - THR  120 )                          
 385: s001-A 3m6s-K   124 - 324 <=>  121 - 321   (SER  126  - PRO  324  <=> SER  122  - PRO  322 )                          
 386: s001-A 5dur-A    51 - 268 <=>    1 - 218   (LYS   57  - MET  268  <=> LYS   48  - VAL  265 )                          
 387: s001-A 4jtx-I     4 -  73 <=>    1 -  70   (ASP   11  - PHE   79  <=> ASP    7  - LEU   76 )                          
 387: s001-A 4jtx-I    75 -  78 <=>   71 -  74   (ASN   81  - GLU  83A  <=> SER   77  - SER   80 )                          
 387: s001-A 4jtx-I    79 - 123 <=>   76 - 120   (TRP   84  - SER 125B  <=> TRP   82  - THR  126 )                          
 387: s001-A 4jtx-I   124 - 324 <=>  122 - 322   (SER  126  - PRO  324  <=> SER  128  - PRO  328 )                          
 388: s001-A 4ju0-I     4 - 123 <=>    1 - 120   (ASP   11  - SER 125B  <=> ASP    7  - THR  126 )                          
 388: s001-A 4ju0-I   124 - 323 <=>  122 - 321   (SER  126  - SER  323  <=> SER  128  - ILE  327 )                          
 389: s001-A 5wko-M     3 -  73 <=>    1 -  71   (GLY   10  - PHE   79  <=> GLY   10  - LEU   79 )                          
 389: s001-A 5wko-M    75 -  78 <=>   72 -  75   (ASN   81  - GLU  83A  <=> SER   80  - SER   83 )                          
 389: s001-A 5wko-M    79 - 123 <=>   77 - 121   (TRP   84  - SER 125B  <=> TRP   84  - THR  124 )                          
 389: s001-A 5wko-M   124 - 324 <=>  123 - 323   (SER  126  - PRO  324  <=> SER  126  - PRO  324 )                          
 390: s001-A 3ube-A     4 -  70 <=>    1 -  67   (ASP   11  - CYS   76  <=> ASP   11  - CYS   76 )                          
 390: s001-A 3ube-A    72 -  77 <=>   68 -  73   (GLU   78  - PRO   83  <=> GLU   77  - ALA   82 )                          
 390: s001-A 3ube-A    78 - 123 <=>   75 - 120   (GLU  83A  - SER 125B  <=> SER  83A  - THR  124 )                          
 390: s001-A 3ube-A   124 - 324 <=>  122 - 322   (SER  126  - PRO  324  <=> SER  126  - PRO  324 )                          
 391: s001-A 5wko-U     1 -  72 <=>    1 -  72   (ASP    8  - GLU   78  <=> ASP    8  - SER   78 )                          
 391: s001-A 5wko-U    74 -  77 <=>   73 -  76   (ILE   80  - PRO   83  <=> LEU   79  - ALA   82 )                          
 391: s001-A 5wko-U    78 - 123 <=>   78 - 123   (GLU  83A  - SER 125B  <=> SER  83A  - THR  124 )                          
 391: s001-A 5wko-U   124 - 324 <=>  125 - 325   (SER  126  - PRO  324  <=> SER  126  - PRO  324 )                          
 392: s001-A 6mya-E     3 - 124 <=>    1 - 122   (GLY   10  - SER  126  <=> SER    2  - SER  123 )                          
 392: s001-A 6mya-E   125 - 324 <=>  124 - 323   (TRP  127  - PRO  324  <=> TRP  125  - PRO  324 )                          
 393: s001-A 3ubq-G     4 -  70 <=>    1 -  67   (ASP   11  - CYS   76  <=> ASP   11  - CYS   76 )                          
 393: s001-A 3ubq-G    72 -  77 <=>   68 -  73   (GLU   78  - PRO   83  <=> GLU   77  - ALA   82 )                          
 393: s001-A 3ubq-G    78 - 123 <=>   75 - 120   (GLU  83A  - SER 125B  <=> SER  83A  - THR  124 )                          
 393: s001-A 3ubq-G   124 - 324 <=>  122 - 322   (SER  126  - PRO  324  <=> SER  126  - PRO  324 )                          
 394: s001-A 3ubq-C     4 -  73 <=>    1 -  70   (ASP   11  - PHE   79  <=> ASP   11  - LEU   79 )                          
 394: s001-A 3ubq-C    76 - 123 <=>   71 - 118   (VAL   82  - SER 125B  <=> ALA   82  - THR  124 )                          
 394: s001-A 3ubq-C   124 - 324 <=>  120 - 320   (SER  126  - PRO  324  <=> SER  126  - PRO  324 )                          
 395: s001-A 3al4-C     4 - 123 <=>    1 - 120   (ASP   11  - SER 125B  <=> ASP    7  - THR  126 )                          
 395: s001-A 3al4-C   124 - 323 <=>  122 - 321   (SER  126  - SER  323  <=> SER  128  - ILE  327 )                          
 396: s001-A 4wst-K     3 - 140 <=>    1 - 138   (GLY   10  - TYR  141  <=> SER    0  - SER  137 )                          
 396: s001-A 4wst-K   141 - 157 <=>  140 - 156   (GLN  142  - ASN  158  <=> THR  139  - ASP  155 )                          
 396: s001-A 4wst-K   158 - 263 <=>  158 - 263   (SER  159  - GLY  263  <=> ALA  157  - ASN  262 )                          
 396: s001-A 4wst-K   264 - 324 <=>  265 - 325   (ASP  264  - PRO  324  <=> LYS  264  - PRO  324 )                          
 397: s001-A 5ug0-A     3 -  70 <=>    1 -  68   (GLY   10  - CYS   76  <=> GLU    4  - CYS   71 )                          
 397: s001-A 5ug0-A    72 -  75 <=>   69 -  72   (GLU   78  - ASN   81  <=> GLU   72  - ILE   75 )                          
 397: s001-A 5ug0-A    76 - 123 <=>   74 - 121   (VAL   82  - SER 125B  <=> ARG   77  - GLU  124 )                          
 397: s001-A 5ug0-A   124 - 131 <=>  123 - 130   (SER  126  - SER  133  <=> SER  126  - THR  133 )                          
 397: s001-A 5ug0-A   133 - 324 <=>  131 - 322   (GLY  134  - PRO  324  <=> GLY  134  - PRO  325 )                          
 398: s001-A 4wst-I     3 - 140 <=>    1 - 138   (GLY   10  - TYR  141  <=> SER    0  - SER  137 )                          
 398: s001-A 4wst-I   141 - 157 <=>  140 - 156   (GLN  142  - ASN  158  <=> THR  139  - ASP  155 )                          
 398: s001-A 4wst-I   158 - 263 <=>  158 - 263   (SER  159  - GLY  263  <=> ALA  157  - ASN  262 )                          
 398: s001-A 4wst-I   264 - 324 <=>  265 - 325   (ASP  264  - PRO  324  <=> LYS  264  - PRO  324 )                          
 399: s001-A 4wst-A     3 - 140 <=>    1 - 138   (GLY   10  - TYR  141  <=> SER    0  - SER  137 )                          
 399: s001-A 4wst-A   141 - 157 <=>  140 - 156   (GLN  142  - ASN  158  <=> THR  139  - ASP  155 )                          
 399: s001-A 4wst-A   158 - 263 <=>  158 - 263   (SER  159  - GLY  263  <=> ALA  157  - ASN  262 )                          
 399: s001-A 4wst-A   264 - 324 <=>  265 - 325   (ASP  264  - PRO  324  <=> LYS  264  - PRO  324 )                          
 400: s001-A 5wko-O     1 -  72 <=>    1 -  72   (ASP    8  - GLU   78  <=> ASP    8  - SER   78 )                          
 400: s001-A 5wko-O    74 -  77 <=>   73 -  76   (ILE   80  - PRO   83  <=> LEU   79  - ALA   82 )                          
 400: s001-A 5wko-O    78 - 123 <=>   78 - 123   (GLU  83A  - SER 125B  <=> SER  83A  - THR  124 )                          
 400: s001-A 5wko-O   124 - 324 <=>  125 - 325   (SER  126  - PRO  324  <=> SER  126  - PRO  324 )                          
 401: s001-A 3qqo-A     2 -  73 <=>    1 -  72   (PRO    9  - PHE   79  <=> PRO    9  - LEU   79 )                          
 401: s001-A 3qqo-A    75 - 131 <=>   74 - 130   (ASN   81  - SER  133  <=> SER   81  - THR  133 )                          
 401: s001-A 3qqo-A   133 - 324 <=>  131 - 322   (GLY  134  - PRO  324  <=> GLY  134  - PRO  324 )                          
 402: s001-A 3ubj-G     4 -  70 <=>    1 -  67   (ASP   11  - CYS   76  <=> ASP   11  - CYS   76 )                          
 402: s001-A 3ubj-G    72 -  77 <=>   68 -  73   (GLU   78  - PRO   83  <=> GLU   77  - ALA   82 )                          
 402: s001-A 3ubj-G    78 - 123 <=>   75 - 120   (GLU  83A  - SER 125B  <=> SER  83A  - THR  124 )                          
 402: s001-A 3ubj-G   124 - 324 <=>  122 - 322   (SER  126  - PRO  324  <=> SER  126  - PRO  324 )                          
 403: s001-A 3ubn-G     4 -  71 <=>    1 -  68   (ASP   11  - ASP   77  <=> ASP   11  - GLU   77 )                          
 403: s001-A 3ubn-G    74 - 123 <=>   69 - 118   (ILE   80  - SER 125B  <=> SER   78  - THR  124 )                          
 403: s001-A 3ubn-G   124 - 324 <=>  120 - 320   (SER  126  - PRO  324  <=> SER  126  - PRO  324 )                          
 404: s001-A 3ubn-A     4 -  70 <=>    1 -  67   (ASP   11  - CYS   76  <=> ASP   11  - CYS   76 )                          
 404: s001-A 3ubn-A    72 -  77 <=>   68 -  73   (GLU   78  - PRO   83  <=> GLU   77  - ALA   82 )                          
 404: s001-A 3ubn-A    78 - 123 <=>   75 - 120   (GLU  83A  - SER 125B  <=> SER  83A  - THR  124 )                          
 404: s001-A 3ubn-A   124 - 324 <=>  122 - 322   (SER  126  - PRO  324  <=> SER  126  - PRO  324 )                          
 405: s001-A 3ubj-C     4 -  72 <=>    1 -  69   (ASP   11  - GLU   78  <=> ASP   11  - SER   78 )                          
 405: s001-A 3ubj-C    76 - 123 <=>   70 - 117   (VAL   82  - SER 125B  <=> ALA   82  - THR  124 )                          
 405: s001-A 3ubj-C   124 - 324 <=>  119 - 319   (SER  126  - PRO  324  <=> SER  126  - PRO  324 )                          
 406: s001-A 3ube-G     4 -  71 <=>    1 -  68   (ASP   11  - ASP   77  <=> ASP   11  - GLU   77 )                          
 406: s001-A 3ube-G    74 - 123 <=>   69 - 118   (ILE   80  - SER 125B  <=> SER   78  - THR  124 )                          
 406: s001-A 3ube-G   124 - 324 <=>  120 - 320   (SER  126  - PRO  324  <=> SER  126  - PRO  324 )                          
 407: s001-A 3ube-C     4 -  72 <=>    1 -  69   (ASP   11  - GLU   78  <=> ASP   11  - SER   78 )                          
 407: s001-A 3ube-C    76 - 123 <=>   70 - 117   (VAL   82  - SER 125B  <=> ALA   82  - THR  124 )                          
 407: s001-A 3ube-C   124 - 324 <=>  119 - 319   (SER  126  - PRO  324  <=> SER  126  - PRO  324 )                          
 408: s001-A 4yy9-A     4 - 140 <=>    1 - 137   (ASP   11  - TYR  141  <=> ASP    1  - SER  137 )                          
 408: s001-A 4yy9-A   141 - 158 <=>  139 - 156   (GLN  142  - SER  159  <=> THR  139  - SER  156 )                          
 408: s001-A 4yy9-A   159 - 263 <=>  158 - 262   (THR  160  - GLY  263  <=> THR  158  - ASN  262 )                          
 408: s001-A 4yy9-A   264 - 324 <=>  264 - 324   (ASP  264  - PRO  324  <=> LYS  264  - PRO  324 )                          
 409: s001-A 5br6-A     4 - 140 <=>    1 - 137   (ASP   11  - TYR  141  <=> ASP    1  - SER  137 )                          
 409: s001-A 5br6-A   141 - 156 <=>  139 - 154   (GLN  142  - LYS  157  <=> THR  139  - THR  154 )                          
 409: s001-A 5br6-A   157 - 263 <=>  156 - 262   (ASN  158  - GLY  263  <=> SER  156  - ASN  262 )                          
 409: s001-A 5br6-A   264 - 324 <=>  264 - 324   (ASP  264  - PRO  324  <=> LYS  264  - PRO  324 )                          
 410: s001-A 4yya-A     4 - 140 <=>    1 - 137   (ASP   11  - TYR  141  <=> ASP    1  - SER  137 )                          
 410: s001-A 4yya-A   141 - 157 <=>  139 - 155   (GLN  142  - ASN  158  <=> THR  139  - ASP  155 )                          
 410: s001-A 4yya-A   158 - 263 <=>  157 - 262   (SER  159  - GLY  263  <=> ALA  157  - ASN  262 )                          
 410: s001-A 4yya-A   264 - 324 <=>  264 - 324   (ASP  264  - PRO  324  <=> LYS  264  - PRO  324 )                          
 411: s001-A 4yyb-A     4 - 140 <=>    1 - 137   (ASP   11  - TYR  141  <=> ASP    1  - SER  137 )                          
 411: s001-A 4yyb-A   141 - 157 <=>  139 - 155   (GLN  142  - ASN  158  <=> THR  139  - ASP  155 )                          
 411: s001-A 4yyb-A   158 - 263 <=>  157 - 262   (SER  159  - GLY  263  <=> ALA  157  - ASN  262 )                          
 411: s001-A 4yyb-A   264 - 324 <=>  264 - 324   (ASP  264  - PRO  324  <=> LYS  264  - PRO  324 )                          
 412: s001-A 5bny-A     4 - 157 <=>    1 - 154   (ASP   11  - ASN  158  <=> ASP    1  - LYS  154 )                          
 412: s001-A 5bny-A   158 - 263 <=>  156 - 261   (SER  159  - GLY  263  <=> SER  156  - ASP  261 )                          
 412: s001-A 5bny-A   264 - 324 <=>  263 - 323   (ASP  264  - PRO  324  <=> LYS  263  - PRO  323 )                          
 413: s001-A 5br0-A     4 - 140 <=>    1 - 137   (ASP   11  - TYR  141  <=> ASP    1  - SER  137 )                          
 413: s001-A 5br0-A   141 - 157 <=>  139 - 155   (GLN  142  - ASN  158  <=> THR  139  - ASP  155 )                          
 413: s001-A 5br0-A   158 - 263 <=>  157 - 262   (SER  159  - GLY  263  <=> ALA  157  - ASN  262 )                          
 413: s001-A 5br0-A   264 - 324 <=>  264 - 324   (ASP  264  - PRO  324  <=> LYS  264  - PRO  324 )                          
 414: s001-A 4wsv-E     3 - 140 <=>    1 - 138   (GLY   10  - TYR  141  <=> SER    0  - SER  137 )                          
 414: s001-A 4wsv-E   141 - 157 <=>  140 - 156   (GLN  142  - ASN  158  <=> THR  139  - ASP  155 )                          
 414: s001-A 4wsv-E   158 - 262 <=>  158 - 262   (SER  159  - LYS  262  <=> ALA  157  - THR  261 )                          
 414: s001-A 4wsv-E   263 - 324 <=>  264 - 325   (GLY  263  - PRO  324  <=> LYS  263  - PRO  324 )                          
 415: s001-A 5br3-A     4 - 140 <=>    1 - 137   (ASP   11  - TYR  141  <=> ASP    1  - SER  137 )                          
 415: s001-A 5br3-A   141 - 156 <=>  139 - 154   (GLN  142  - LYS  157  <=> THR  139  - THR  154 )                          
 415: s001-A 5br3-A   157 - 263 <=>  156 - 262   (ASN  158  - GLY  263  <=> SER  156  - ASN  262 )                          
 415: s001-A 5br3-A   264 - 324 <=>  264 - 324   (ASP  264  - PRO  324  <=> LYS  264  - PRO  324 )                          
 416: s001-A 5bny-E     4 - 157 <=>    1 - 154   (ASP   11  - ASN  158  <=> ASP    1  - LYS  154 )                          
 416: s001-A 5bny-E   158 - 263 <=>  156 - 261   (SER  159  - GLY  263  <=> SER  156  - ASP  261 )                          
 416: s001-A 5bny-E   264 - 324 <=>  263 - 323   (ASP  264  - PRO  324  <=> LYS  263  - PRO  323 )                          
 417: s001-A 5br6-C     4 - 140 <=>    1 - 137   (ASP   11  - TYR  141  <=> ASP    1  - SER  137 )                          
 417: s001-A 5br6-C   141 - 157 <=>  139 - 155   (GLN  142  - ASN  158  <=> THR  139  - ASP  155 )                          
 417: s001-A 5br6-C   158 - 263 <=>  157 - 262   (SER  159  - GLY  263  <=> ALA  157  - ASN  262 )                          
 417: s001-A 5br6-C   264 - 324 <=>  264 - 324   (ASP  264  - PRO  324  <=> LYS  264  - PRO  324 )                          
 418: s001-A 5br0-C     4 - 140 <=>    1 - 137   (ASP   11  - TYR  141  <=> ASP    1  - SER  137 )                          
 418: s001-A 5br0-C   141 - 157 <=>  139 - 155   (GLN  142  - ASN  158  <=> THR  139  - ASP  155 )                          
 418: s001-A 5br0-C   158 - 263 <=>  157 - 262   (SER  159  - GLY  263  <=> ALA  157  - ASN  262 )                          
 418: s001-A 5br0-C   264 - 324 <=>  264 - 324   (ASP  264  - PRO  324  <=> LYS  264  - PRO  324 )                          
 419: s001-A 5br3-C     4 - 140 <=>    1 - 137   (ASP   11  - TYR  141  <=> ASP    1  - SER  137 )                          
 419: s001-A 5br3-C   141 - 156 <=>  139 - 154   (GLN  142  - LYS  157  <=> THR  139  - THR  154 )                          
 419: s001-A 5br3-C   157 - 263 <=>  156 - 262   (ASN  158  - GLY  263  <=> SER  156  - ASN  262 )                          
 419: s001-A 5br3-C   264 - 324 <=>  264 - 324   (ASP  264  - PRO  324  <=> LYS  264  - PRO  324 )                          
 420: s001-A 2wrg-L     4 - 124 <=>    1 - 121   (ASP   11  - SER  126  <=> ASP    5  - SER  125 )                          
 420: s001-A 2wrg-L   125 - 324 <=>  123 - 322   (TRP  127  - PRO  324  <=> TRP  127  - PRO  325 )                          
 421: s001-A 4yy0-C     4 - 141 <=>    1 - 138   (ASP   11  - GLN  142  <=> ASP    1  - TYR  138 )                          
 421: s001-A 4yy0-C   142 - 156 <=>  140 - 154   (GLY  143  - LYS  157  <=> LEU  140  - THR  154 )                          
 421: s001-A 4yy0-C   157 - 262 <=>  156 - 261   (ASN  158  - LYS  262  <=> SER  156  - THR  261 )                          
 421: s001-A 4yy0-C   263 - 324 <=>  263 - 324   (GLY  263  - PRO  324  <=> LYS  263  - PRO  324 )                          
 422: s001-A 2wrg-J     4 - 124 <=>    1 - 121   (ASP   11  - SER  126  <=> ASP    5  - SER  125 )                          
 422: s001-A 2wrg-J   125 - 324 <=>  123 - 322   (TRP  127  - PRO  324  <=> TRP  127  - PRO  325 )                          
 423: s001-A 2wrg-H     4 - 124 <=>    1 - 121   (ASP   11  - SER  126  <=> ASP    5  - SER  125 )                          
 423: s001-A 2wrg-H   125 - 324 <=>  123 - 322   (TRP  127  - PRO  324  <=> TRP  127  - PRO  325 )                          
 424: s001-A 4f3z-E     4 -  72 <=>    1 -  69   (ASP   11  - GLU   78  <=> ASP   11  - SER   78 )                          
 424: s001-A 4f3z-E    76 - 123 <=>   70 - 117   (VAL   82  - SER 125B  <=> ALA   82  - THR  124 )                          
 424: s001-A 4f3z-E   124 - 324 <=>  119 - 319   (SER  126  - PRO  324  <=> SER  126  - PRO  324 )                          
 425: s001-A 3qqo-C     2 -  73 <=>    1 -  72   (PRO    9  - PHE   79  <=> PRO    9  - LEU   79 )                          
 425: s001-A 3qqo-C    75 - 131 <=>   74 - 130   (ASN   81  - SER  133  <=> SER   81  - THR  133 )                          
 425: s001-A 3qqo-C   133 - 324 <=>  131 - 322   (GLY  134  - PRO  324  <=> GLY  134  - PRO  325 )                          
 426: s001-A 7t3d-A     3 -  73 <=>    1 -  71   (GLY   10  - PHE   79  <=> GLY   10  - LEU   79 )                          
 426: s001-A 7t3d-A    75 -  78 <=>   72 -  75   (ASN   81  - GLU  83A  <=> SER   80  - SER   83 )                          
 426: s001-A 7t3d-A    79 - 123 <=>   77 - 121   (TRP   84  - SER 125B  <=> TRP   84  - THR 125B )                          
 426: s001-A 7t3d-A   124 - 324 <=>  123 - 323   (SER  126  - PRO  324  <=> SER  126  - PRO  324 )                          
 427: s001-A 7t3d-E     3 -  73 <=>    1 -  71   (GLY   10  - PHE   79  <=> GLY   10  - LEU   79 )                          
 427: s001-A 7t3d-E    75 -  78 <=>   72 -  75   (ASN   81  - GLU  83A  <=> SER   80  - SER   83 )                          
 427: s001-A 7t3d-E    79 - 123 <=>   77 - 121   (TRP   84  - SER 125B  <=> TRP   84  - THR 125B )                          
 427: s001-A 7t3d-E   124 - 324 <=>  123 - 323   (SER  126  - PRO  324  <=> SER  126  - PRO  324 )                          
 428: s001-A 7t3d-F     3 -  73 <=>    1 -  71   (GLY   10  - PHE   79  <=> GLY   10  - LEU   79 )                          
 428: s001-A 7t3d-F    75 -  78 <=>   72 -  75   (ASN   81  - GLU  83A  <=> SER   80  - SER   83 )                          
 428: s001-A 7t3d-F    79 - 123 <=>   77 - 121   (TRP   84  - SER 125B  <=> TRP   84  - THR 125B )                          
 428: s001-A 7t3d-F   124 - 324 <=>  123 - 323   (SER  126  - PRO  324  <=> SER  126  - PRO  324 )                          
 429: s001-A 3al4-E     4 - 124 <=>    1 - 121   (ASP   11  - SER  126  <=> ASP    7  - SER  127 )                          
 429: s001-A 3al4-E   125 - 323 <=>  123 - 321   (TRP  127  - SER  323  <=> TRP  129  - ILE  327 )                          
 430: s001-A 3al4-K     4 - 123 <=>    1 - 120   (ASP   11  - SER 125B  <=> ASP    7  - THR  126 )                          
 430: s001-A 3al4-K   124 - 323 <=>  122 - 321   (SER  126  - SER  323  <=> SER  128  - ILE  327 )                          
 431: s001-A 5bqy-E     4 - 157 <=>    1 - 154   (ASP   11  - ASN  158  <=> ASP    1  - LYS  154 )                          
 431: s001-A 5bqy-E   158 - 263 <=>  156 - 261   (SER  159  - GLY  263  <=> SER  156  - ASP  261 )                          
 431: s001-A 5bqy-E   264 - 324 <=>  263 - 323   (ASP  264  - PRO  324  <=> LYS  263  - PRO  323 )                          
 432: s001-A 4yy0-A     4 - 140 <=>    1 - 137   (ASP   11  - TYR  141  <=> ASP    1  - SER  137 )                          
 432: s001-A 4yy0-A   141 - 156 <=>  139 - 154   (GLN  142  - LYS  157  <=> THR  139  - THR  154 )                          
 432: s001-A 4yy0-A   157 - 263 <=>  156 - 262   (ASN  158  - GLY  263  <=> SER  156  - ASN  262 )                          
 432: s001-A 4yy0-A   264 - 324 <=>  264 - 324   (ASP  264  - PRO  324  <=> LYS  264  - PRO  324 )                          
 433: s001-A 4wsv-C     3 - 140 <=>    1 - 138   (GLY   10  - TYR  141  <=> SER    0  - SER  137 )                          
 433: s001-A 4wsv-C   141 - 157 <=>  140 - 156   (GLN  142  - ASN  158  <=> THR  139  - ASP  155 )                          
 433: s001-A 4wsv-C   158 - 263 <=>  158 - 263   (SER  159  - GLY  263  <=> ALA  157  - ASN  262 )                          
 433: s001-A 4wsv-C   264 - 324 <=>  265 - 325   (ASP  264  - PRO  324  <=> LYS  264  - PRO  324 )                          
 434: s001-A 4xkg-A     2 - 140 <=>    1 - 139   (PRO    9  - TYR  141  <=> PRO    9  - SER  141 )                          
 434: s001-A 4xkg-A   141 - 157 <=>  141 - 157   (GLN  142  - ASN  158  <=> THR  143  - ASP 157A )                          
 434: s001-A 4xkg-A   158 - 263 <=>  159 - 264   (SER  159  - GLY  263  <=> ALA  159  - ASN 263A )                          
 434: s001-A 4xkg-A   264 - 324 <=>  266 - 326   (ASP  264  - PRO  324  <=> LYS  264  - PRO  324 )                          
 435: s001-A 4wsu-C     3 - 140 <=>    1 - 138   (GLY   10  - TYR  141  <=> SER    0  - SER  137 )                          
 435: s001-A 4wsu-C   141 - 157 <=>  140 - 156   (GLN  142  - ASN  158  <=> THR  139  - ASP  155 )                          
 435: s001-A 4wsu-C   158 - 263 <=>  158 - 263   (SER  159  - GLY  263  <=> ALA  157  - ASN  262 )                          
 435: s001-A 4wsu-C   264 - 324 <=>  265 - 325   (ASP  264  - PRO  324  <=> LYS  264  - PRO  324 )                          
 436: s001-A 4xkd-E     2 - 140 <=>    1 - 139   (PRO    9  - TYR  141  <=> PRO    9  - SER  141 )                          
 436: s001-A 4xkd-E   141 - 156 <=>  141 - 156   (GLN  142  - LYS  157  <=> THR  143  - THR  157 )                          
 436: s001-A 4xkd-E   157 - 260 <=>  158 - 261   (ASN  158  - VAL 260A  <=> SER  158  - VAL  261 )                          
 436: s001-A 4xkd-E   262 - 324 <=>  262 - 324   (LYS  262  - PRO  324  <=> SER  262  - PRO  324 )                          
 437: s001-A 4wsu-E     3 - 140 <=>    1 - 138   (GLY   10  - TYR  141  <=> SER    0  - SER  137 )                          
 437: s001-A 4wsu-E   141 - 157 <=>  140 - 156   (GLN  142  - ASN  158  <=> THR  139  - ASP  155 )                          
 437: s001-A 4wsu-E   158 - 263 <=>  158 - 263   (SER  159  - GLY  263  <=> ALA  157  - ASN  262 )                          
 437: s001-A 4wsu-E   264 - 324 <=>  265 - 325   (ASP  264  - PRO  324  <=> LYS  264  - PRO  324 )                          
 438: s001-A 4xkg-E     2 - 140 <=>    1 - 139   (PRO    9  - TYR  141  <=> PRO    9  - SER  141 )                          
 438: s001-A 4xkg-E   141 - 156 <=>  141 - 156   (GLN  142  - LYS  157  <=> THR  143  - THR  157 )                          
 438: s001-A 4xkg-E   157 - 260 <=>  158 - 261   (ASN  158  - VAL 260A  <=> SER  158  - VAL  261 )                          
 438: s001-A 4xkg-E   262 - 324 <=>  262 - 324   (LYS  262  - PRO  324  <=> SER  262  - PRO  324 )                          
 439: s001-A 4wsv-A     3 - 140 <=>    1 - 138   (GLY   10  - TYR  141  <=> SER    0  - SER  137 )                          
 439: s001-A 4wsv-A   141 - 157 <=>  140 - 156   (GLN  142  - ASN  158  <=> THR  139  - ASP  155 )                          
 439: s001-A 4wsv-A   158 - 263 <=>  158 - 263   (SER  159  - GLY  263  <=> ALA  157  - ASN  262 )                          
 439: s001-A 4wsv-A   264 - 324 <=>  265 - 325   (ASP  264  - PRO  324  <=> LYS  264  - PRO  324 )                          
 440: s001-A 4xkd-A     2 - 140 <=>    1 - 139   (PRO    9  - TYR  141  <=> PRO    9  - SER  141 )                          
 440: s001-A 4xkd-A   141 - 156 <=>  141 - 156   (GLN  142  - LYS  157  <=> THR  143  - THR  157 )                          
 440: s001-A 4xkd-A   157 - 263 <=>  158 - 264   (ASN  158  - GLY  263  <=> SER  158  - ASN 263A )                          
 440: s001-A 4xkd-A   264 - 324 <=>  266 - 326   (ASP  264  - PRO  324  <=> LYS  264  - PRO  324 )                          
 441: s001-A 5t0e-A     2 - 140 <=>    1 - 139   (PRO    9  - TYR  141  <=> PRO    1  - SER  139 )                          
 441: s001-A 5t0e-A   141 - 156 <=>  141 - 156   (GLN  142  - LYS  157  <=> THR  141  - THR  156 )                          
 441: s001-A 5t0e-A   157 - 263 <=>  158 - 264   (ASN  158  - GLY  263  <=> SER  158  - ASN  264 )                          
 441: s001-A 5t0e-A   264 - 324 <=>  266 - 326   (ASP  264  - PRO  324  <=> LYS  266  - PRO  326 )                          
 442: s001-A 5t0b-A     2 - 140 <=>    1 - 139   (PRO    9  - TYR  141  <=> PRO    1  - SER  139 )                          
 442: s001-A 5t0b-A   141 - 156 <=>  141 - 156   (GLN  142  - LYS  157  <=> THR  141  - THR  156 )                          
 442: s001-A 5t0b-A   157 - 263 <=>  158 - 264   (ASN  158  - GLY  263  <=> SER  158  - ASN  264 )                          
 442: s001-A 5t0b-A   264 - 324 <=>  266 - 326   (ASP  264  - PRO  324  <=> LYS  266  - PRO  326 )                          
 443: s001-A 7mfg-C     4 - 123 <=>    1 - 120   (ASP   11  - SER 125B  <=> ASP   11  - GLU  124 )                          
 443: s001-A 7mfg-C   124 - 131 <=>  122 - 129   (SER  126  - SER  133  <=> SER  126  - THR  133 )                          
 443: s001-A 7mfg-C   133 - 324 <=>  130 - 321   (GLY  134  - PRO  324  <=> GLY  134  - PRO  324 )                          
 444: s001-A 7mfg-A     4 - 123 <=>    1 - 120   (ASP   11  - SER 125B  <=> ASP   11  - GLU  124 )                          
 444: s001-A 7mfg-A   124 - 131 <=>  122 - 129   (SER  126  - SER  133  <=> SER  126  - THR  133 )                          
 444: s001-A 7mfg-A   133 - 324 <=>  130 - 321   (GLY  134  - PRO  324  <=> GLY  134  - PRO  324 )                          
 445: s001-A 5t0e-E     2 - 140 <=>    1 - 139   (PRO    9  - TYR  141  <=> PRO    1  - SER  139 )                          
 445: s001-A 5t0e-E   141 - 156 <=>  141 - 156   (GLN  142  - LYS  157  <=> THR  141  - THR  156 )                          
 445: s001-A 5t0e-E   157 - 260 <=>  158 - 261   (ASN  158  - VAL 260A  <=> SER  158  - VAL  261 )                          
 445: s001-A 5t0e-E   262 - 324 <=>  262 - 324   (LYS  262  - PRO  324  <=> SER  262  - PRO  326 )                          
 446: s001-A 6pd5-A     1 - 323 <=>    1 - 323   (ASP    8  - SER  323  <=> ASP    8  - SER  330 )                          
 447: s001-A 3lzg-E     4 -  70 <=>    1 -  67   (ASP   11  - CYS   76  <=> ASP   11  - CYS   76 )                          
 447: s001-A 3lzg-E    73 -  76 <=>   68 -  71   (PHE   79  - VAL   82  <=> GLU   77  - SER   80 )                          
 447: s001-A 3lzg-E    77 - 123 <=>   74 - 120   (PRO   83  - SER 125B  <=> SER   83  - THR  124 )                          
 447: s001-A 3lzg-E   124 - 324 <=>  122 - 322   (SER  126  - PRO  324  <=> SER  126  - PRO  324 )                          
 448: s001-A 4xke-E     2 - 140 <=>    1 - 139   (PRO    9  - TYR  141  <=> PRO    9  - SER  141 )                          
 448: s001-A 4xke-E   141 - 156 <=>  141 - 156   (GLN  142  - LYS  157  <=> THR  143  - THR  157 )                          
 448: s001-A 4xke-E   157 - 260 <=>  158 - 261   (ASN  158  - VAL 260A  <=> SER  158  - VAL  261 )                          
 448: s001-A 4xke-E   262 - 324 <=>  262 - 324   (LYS  262  - PRO  324  <=> SER  262  - PRO  324 )                          
 449: s001-A 3lzg-C     4 -  71 <=>    1 -  68   (ASP   11  - ASP   77  <=> ASP   11  - GLU   77 )                          
 449: s001-A 3lzg-C    73 -  77 <=>   69 -  73   (PHE   79  - PRO   83  <=> SER   78  - ALA   82 )                          
 449: s001-A 3lzg-C    78 - 123 <=>   75 - 120   (GLU  83A  - SER 125B  <=> SER  83A  - THR  124 )                          
 449: s001-A 3lzg-C   124 - 324 <=>  122 - 322   (SER  126  - PRO  324  <=> SER  126  - PRO  324 )                          
 450: s001-A 3lzg-A     4 -  71 <=>    1 -  68   (ASP   11  - ASP   77  <=> ASP   11  - GLU   77 )                          
 450: s001-A 3lzg-A    73 -  77 <=>   69 -  73   (PHE   79  - PRO   83  <=> SER   78  - ALA   82 )                          
 450: s001-A 3lzg-A    78 - 123 <=>   75 - 120   (GLU  83A  - SER 125B  <=> SER  83A  - THR  124 )                          
 450: s001-A 3lzg-A   124 - 324 <=>  122 - 322   (SER  126  - PRO  324  <=> SER  126  - PRO  324 )                          
 451: s001-A 5t08-C     3 - 140 <=>    1 - 138   (GLY   10  - TYR  141  <=> GLY    2  - SER  139 )                          
 451: s001-A 5t08-C   141 - 157 <=>  140 - 156   (GLN  142  - ASN  158  <=> THR  141  - ASP  157 )                          
 451: s001-A 5t08-C   158 - 261 <=>  158 - 261   (SER  159  - LYS  261  <=> ALA  159  - SER  262 )                          
 451: s001-A 5t08-C   264 - 324 <=>  262 - 322   (ASP  264  - PRO  324  <=> LYS  266  - PRO  326 )                          
 452: s001-A 3ubq-I     4 -  71 <=>    1 -  68   (ASP   11  - ASP   77  <=> ASP   11  - GLU   77 )                          
 452: s001-A 3ubq-I    76 - 123 <=>   69 - 116   (VAL   82  - SER 125B  <=> ALA   82  - THR  124 )                          
 452: s001-A 3ubq-I   124 - 324 <=>  118 - 318   (SER  126  - PRO  324  <=> SER  126  - PRO  324 )                          
 453: s001-A 6osr-F     5 - 124 <=>    1 - 120   (GLN   12  - SER  126  <=> THR    4  - SER  123 )                          
 453: s001-A 6osr-F   125 - 324 <=>  122 - 321   (TRP  127  - PRO  324  <=> TRP  125  - PRO  324 )                          
 454: s001-A 3ubn-E     4 -  70 <=>    1 -  67   (ASP   11  - CYS   76  <=> ASP   11  - CYS   76 )                          
 454: s001-A 3ubn-E    72 -  75 <=>   68 -  71   (GLU   78  - ASN   81  <=> GLU   77  - SER   80 )                          
 454: s001-A 3ubn-E    76 - 123 <=>   73 - 120   (VAL   82  - SER 125B  <=> ALA   82  - THR  124 )                          
 454: s001-A 3ubn-E   124 - 324 <=>  122 - 322   (SER  126  - PRO  324  <=> SER  126  - PRO  324 )                          
 455: s001-A 3ube-E     4 -  70 <=>    1 -  67   (ASP   11  - CYS   76  <=> ASP   11  - CYS   76 )                          
 455: s001-A 3ube-E    73 -  76 <=>   68 -  71   (PHE   79  - VAL   82  <=> GLU   77  - SER   80 )                          
 455: s001-A 3ube-E    77 - 123 <=>   74 - 120   (PRO   83  - SER 125B  <=> SER   83  - THR  124 )                          
 455: s001-A 3ube-E   124 - 324 <=>  122 - 322   (SER  126  - PRO  324  <=> SER  126  - PRO  324 )                          
 456: s001-A 3ubj-I     4 -  72 <=>    1 -  69   (ASP   11  - GLU   78  <=> ASP   11  - SER   78 )                          
 456: s001-A 3ubj-I    76 - 123 <=>   70 - 117   (VAL   82  - SER 125B  <=> ALA   82  - THR  124 )                          
 456: s001-A 3ubj-I   124 - 324 <=>  119 - 319   (SER  126  - PRO  324  <=> SER  126  - PRO  324 )                          
 457: s001-A 5t0e-C     3 - 140 <=>    1 - 138   (GLY   10  - TYR  141  <=> GLY    2  - SER  139 )                          
 457: s001-A 5t0e-C   141 - 157 <=>  140 - 156   (GLN  142  - ASN  158  <=> THR  141  - ASP  157 )                          
 457: s001-A 5t0e-C   158 - 261 <=>  158 - 261   (SER  159  - LYS  261  <=> ALA  159  - SER  262 )                          
 457: s001-A 5t0e-C   264 - 324 <=>  262 - 322   (ASP  264  - PRO  324  <=> LYS  266  - PRO  326 )                          
 458: s001-A 5bqy-A     4 - 157 <=>    1 - 154   (ASP   11  - ASN  158  <=> ASP    1  - LYS  154 )                          
 458: s001-A 5bqy-A   158 - 263 <=>  156 - 261   (SER  159  - GLY  263  <=> SER  156  - ASP  261 )                          
 458: s001-A 5bqy-A   264 - 324 <=>  263 - 323   (ASP  264  - PRO  324  <=> LYS  263  - PRO  323 )                          
 459: s001-A 6pcx-A     1 - 323 <=>    1 - 323   (ASP    8  - SER  323  <=> ASP    8  - SER  330 )                          
 460: s001-A 3ubn-C     4 -  72 <=>    1 -  69   (ASP   11  - GLU   78  <=> ASP   11  - SER   78 )                          
 460: s001-A 3ubn-C    76 - 123 <=>   70 - 117   (VAL   82  - SER 125B  <=> ALA   82  - THR  124 )                          
 460: s001-A 3ubn-C   124 - 324 <=>  119 - 319   (SER  126  - PRO  324  <=> SER  126  - PRO  324 )                          
 461: s001-A 4xkf-A     2 - 140 <=>    1 - 139   (PRO    9  - TYR  141  <=> PRO    9  - SER  141 )                          
 461: s001-A 4xkf-A   141 - 157 <=>  141 - 157   (GLN  142  - ASN  158  <=> THR  143  - ASP 157A )                          
 461: s001-A 4xkf-A   158 - 324 <=>  159 - 325   (SER  159  - PRO  324  <=> ALA  159  - PRO  324 )                          
 462: s001-A 4wsu-A     3 - 140 <=>    1 - 138   (GLY   10  - TYR  141  <=> SER    0  - SER  137 )                          
 462: s001-A 4wsu-A   141 - 157 <=>  140 - 156   (GLN  142  - ASN  158  <=> THR  139  - ASP  155 )                          
 462: s001-A 4wsu-A   158 - 263 <=>  158 - 263   (SER  159  - GLY  263  <=> ALA  157  - ASN  262 )                          
 462: s001-A 4wsu-A   264 - 324 <=>  265 - 325   (ASP  264  - PRO  324  <=> LYS  264  - PRO  324 )                          
 463: s001-A 2wr1-A     4 -  72 <=>    1 -  69   (ASP   11  - GLU   78  <=> ASP    5  - ARG   73 )                          
 463: s001-A 2wr1-A    74 -  77 <=>   70 -  73   (ILE   80  - PRO   83  <=> LEU   74  - VAL   77 )                          
 463: s001-A 2wr1-A    78 - 131 <=>   75 - 128   (GLU  83A  - SER  133  <=> GLU   79  - THR  132 )                          
 463: s001-A 2wr1-A   133 - 324 <=>  129 - 320   (GLY  134  - PRO  324  <=> GLY  133  - PRO  324 )                          
 464: s001-A 5t0b-E     2 - 140 <=>    1 - 139   (PRO    9  - TYR  141  <=> PRO    1  - SER  139 )                          
 464: s001-A 5t0b-E   141 - 156 <=>  141 - 156   (GLN  142  - LYS  157  <=> THR  141  - THR  156 )                          
 464: s001-A 5t0b-E   157 - 260 <=>  158 - 261   (ASN  158  - VAL 260A  <=> SER  158  - VAL  261 )                          
 464: s001-A 5t0b-E   262 - 324 <=>  262 - 324   (LYS  262  - PRO  324  <=> SER  262  - PRO  326 )                          
 465: s001-A 5t08-E     2 - 140 <=>    1 - 139   (PRO    9  - TYR  141  <=> PRO    1  - SER  139 )                          
 465: s001-A 5t08-E   141 - 156 <=>  141 - 156   (GLN  142  - LYS  157  <=> THR  141  - THR  156 )                          
 465: s001-A 5t08-E   157 - 260 <=>  158 - 261   (ASN  158  - VAL 260A  <=> SER  158  - VAL  261 )                          
 465: s001-A 5t08-E   262 - 324 <=>  262 - 324   (LYS  262  - PRO  324  <=> SER  262  - PRO  326 )                          
 466: s001-A 7mfg-G     4 - 123 <=>    1 - 120   (ASP   11  - SER 125B  <=> ASP   11  - GLU  124 )                          
 466: s001-A 7mfg-G   124 - 131 <=>  122 - 129   (SER  126  - SER  133  <=> SER  126  - THR  133 )                          
 466: s001-A 7mfg-G   133 - 324 <=>  130 - 321   (GLY  134  - PRO  324  <=> GLY  134  - PRO  324 )                          
 467: s001-A 7jpd-A     3 -  70 <=>    1 -  68   (GLY   10  - CYS   76  <=> SER    2  - CYS   69 )                          
 467: s001-A 7jpd-A    73 -  76 <=>   69 -  72   (PHE   79  - VAL   82  <=> GLU   70  - LEU   73 )                          
 467: s001-A 7jpd-A    77 - 124 <=>   75 - 122   (PRO   83  - SER  126  <=> ARG   76  - ARG  123 )                          
 467: s001-A 7jpd-A   125 - 324 <=>  124 - 323   (TRP  127  - PRO  324  <=> TRP  125  - PRO  324 )                          
 468: s001-A 5gjt-A     3 -  72 <=>    1 -  70   (GLY   10  - GLU   78  <=> SER   10  - SER   79 )                          
 468: s001-A 5gjt-A    74 -  77 <=>   71 -  74   (ILE   80  - PRO   83  <=> LEU   80  - ALA   83 )                          
 468: s001-A 5gjt-A    78 - 123 <=>   76 - 121   (GLU  83A  - SER 125B  <=> SER   85  - THR  130 )                          
 468: s001-A 5gjt-A   124 - 262 <=>  123 - 261   (SER  126  - LYS  262  <=> SER  132  - ASN  270 )                          
 468: s001-A 5gjt-A   265 - 324 <=>  262 - 321   (SER  265  - PRO  324  <=> SER  273  - PRO  332 )                          
 469: s001-A 3lzg-G     4 - 123 <=>    1 - 120   (ASP   11  - SER 125B  <=> ASP   11  - THR  124 )                          
 469: s001-A 3lzg-G   124 - 324 <=>  122 - 322   (SER  126  - PRO  324  <=> SER  126  - PRO  324 )                          
 470: s001-A 4xke-A     2 - 140 <=>    1 - 139   (PRO    9  - TYR  141  <=> PRO    9  - SER  141 )                          
 470: s001-A 4xke-A   141 - 157 <=>  141 - 157   (GLN  142  - ASN  158  <=> THR  143  - ASP 157A )                          
 470: s001-A 4xke-A   158 - 263 <=>  159 - 264   (SER  159  - GLY  263  <=> ALA  159  - ASN 263A )                          
 470: s001-A 4xke-A   264 - 324 <=>  266 - 326   (ASP  264  - PRO  324  <=> LYS  264  - PRO  324 )                          
 471: s001-A 3lzg-K     2 -  71 <=>    1 -  70   (PRO    9  - ASP   77  <=> PRO    9  - GLU   77 )                          
 471: s001-A 3lzg-K    73 -  77 <=>   71 -  75   (PHE   79  - PRO   83  <=> SER   78  - ALA   82 )                          
 471: s001-A 3lzg-K    78 - 123 <=>   77 - 122   (GLU  83A  - SER 125B  <=> SER  83A  - THR  124 )                          
 471: s001-A 3lzg-K   124 - 324 <=>  124 - 324   (SER  126  - PRO  324  <=> SER  126  - PRO  324 )                          
 472: s001-A 4xkd-C     3 - 140 <=>    1 - 138   (GLY   10  - TYR  141  <=> GLY   10  - SER  141 )                          
 472: s001-A 4xkd-C   141 - 156 <=>  140 - 155   (GLN  142  - LYS  157  <=> THR  143  - THR  157 )                          
 472: s001-A 4xkd-C   157 - 261 <=>  157 - 261   (ASN  158  - LYS  261  <=> SER  158  - SER  262 )                          
 472: s001-A 4xkd-C   264 - 324 <=>  262 - 322   (ASP  264  - PRO  324  <=> LYS  264  - PRO  324 )                          
 473: s001-A 5t0b-C     3 - 140 <=>    1 - 138   (GLY   10  - TYR  141  <=> GLY    2  - SER  139 )                          
 473: s001-A 5t0b-C   141 - 156 <=>  140 - 155   (GLN  142  - LYS  157  <=> THR  141  - THR  156 )                          
 473: s001-A 5t0b-C   157 - 261 <=>  157 - 261   (ASN  158  - LYS  261  <=> SER  158  - SER  262 )                          
 473: s001-A 5t0b-C   264 - 324 <=>  262 - 322   (ASP  264  - PRO  324  <=> LYS  266  - PRO  326 )                          
 474: s001-A 6osr-A     5 - 123 <=>    1 - 119   (GLN   12  - SER 125B  <=> THR    4  - GLU  122 )                          
 474: s001-A 6osr-A   124 - 324 <=>  121 - 321   (SER  126  - PRO  324  <=> SER  124  - PRO  324 )                          
 475: s001-A 6osr-C     5 - 123 <=>    1 - 119   (GLN   12  - SER 125B  <=> THR    4  - GLU  122 )                          
 475: s001-A 6osr-C   124 - 324 <=>  121 - 321   (SER  126  - PRO  324  <=> SER  124  - PRO  324 )                          
 476: s001-A 4yy0-E     4 - 140 <=>    1 - 137   (ASP   11  - TYR  141  <=> ASP    1  - SER  137 )                          
 476: s001-A 4yy0-E   141 - 156 <=>  139 - 154   (GLN  142  - LYS  157  <=> THR  139  - THR  154 )                          
 476: s001-A 4yy0-E   157 - 262 <=>  156 - 261   (ASN  158  - LYS  262  <=> SER  156  - THR  261 )                          
 476: s001-A 4yy0-E   263 - 324 <=>  263 - 324   (GLY  263  - PRO  324  <=> LYS  263  - PRO  324 )                          
 477: s001-A 5bny-C     4 - 156 <=>    1 - 153   (ASP   11  - LYS  157  <=> ASP    1  - LEU  153 )                          
 477: s001-A 5bny-C   157 - 263 <=>  155 - 261   (ASN  158  - GLY  263  <=> SER  155  - ASP  261 )                          
 477: s001-A 5bny-C   264 - 324 <=>  263 - 323   (ASP  264  - PRO  324  <=> LYS  263  - PRO  323 )                          
 478: s001-A 5bqy-C     4 - 157 <=>    1 - 154   (ASP   11  - ASN  158  <=> ASP    1  - LYS  154 )                          
 478: s001-A 5bqy-C   158 - 263 <=>  156 - 261   (SER  159  - GLY  263  <=> SER  156  - ASP  261 )                          
 478: s001-A 5bqy-C   264 - 324 <=>  263 - 323   (ASP  264  - PRO  324  <=> LYS  263  - PRO  323 )                          
 479: s001-A 6e7g-C     6 -  72 <=>    1 -  67   (ILE   13  - GLU   78  <=> ILE   13  - ILE   80 )                          
 479: s001-A 6e7g-C    75 - 125 <=>   68 - 118   (ASN   81  - TRP  127  <=> ASN   81  - TRP  127 )                          
 479: s001-A 6e7g-C   127 - 130 <=>  119 - 122   (SER  129  - ALA  132  <=> SER  128  - LEU 133A )                          
 479: s001-A 6e7g-C   133 - 323 <=>  123 - 313   (GLY  134  - SER  323  <=> GLY  134  - SER  323 )                          
 480: s001-A 4xkf-E     2 - 140 <=>    1 - 139   (PRO    9  - TYR  141  <=> PRO    9  - SER  141 )                          
 480: s001-A 4xkf-E   141 - 156 <=>  141 - 156   (GLN  142  - LYS  157  <=> THR  143  - THR  157 )                          
 480: s001-A 4xkf-E   157 - 260 <=>  158 - 261   (ASN  158  - VAL 260A  <=> SER  158  - VAL  261 )                          
 480: s001-A 4xkf-E   262 - 324 <=>  262 - 324   (LYS  262  - PRO  324  <=> SER  262  - PRO  324 )                          
 481: s001-A 5bqz-A     4 - 157 <=>    1 - 154   (ASP   11  - ASN  158  <=> ASP    1  - LYS  154 )                          
 481: s001-A 5bqz-A   158 - 263 <=>  156 - 261   (SER  159  - GLY  263  <=> SER  156  - ASP  261 )                          
 481: s001-A 5bqz-A   264 - 324 <=>  263 - 323   (ASP  264  - PRO  324  <=> LYS  263  - PRO  323 )                          
 482: s001-A 5bqz-E     4 - 157 <=>    1 - 154   (ASP   11  - ASN  158  <=> ASP    1  - LYS  154 )                          
 482: s001-A 5bqz-E   158 - 263 <=>  156 - 261   (SER  159  - GLY  263  <=> SER  156  - ASP  261 )                          
 482: s001-A 5bqz-E   264 - 324 <=>  263 - 323   (ASP  264  - PRO  324  <=> LYS  263  - PRO  323 )                          
 483: s001-A 5w6g-A     1 -  73 <=>    2 -  74   (ASP    8  - PHE   79  <=> LEU    2  - LEU   74 )                          
 483: s001-A 5w6g-A    75 - 123 <=>   76 - 124   (ASN   81  - SER 125B  <=> SER   76  - GLU  124 )                          
 483: s001-A 5w6g-A   124 - 131 <=>  126 - 133   (SER  126  - SER  133  <=> SER  126  - THR  133 )                          
 483: s001-A 5w6g-A   133 - 324 <=>  134 - 325   (GLY  134  - PRO  324  <=> GLY  134  - PRO  325 )                          
 484: s001-A 5t08-A     2 - 140 <=>    1 - 139   (PRO    9  - TYR  141  <=> PRO    1  - SER  139 )                          
 484: s001-A 5t08-A   141 - 156 <=>  141 - 156   (GLN  142  - LYS  157  <=> THR  141  - THR  156 )                          
 484: s001-A 5t08-A   157 - 263 <=>  158 - 264   (ASN  158  - GLY  263  <=> SER  158  - ASN  264 )                          
 484: s001-A 5t08-A   264 - 324 <=>  266 - 326   (ASP  264  - PRO  324  <=> LYS  266  - PRO  326 )                          
 485: s001-A 7jpd-D     3 -  70 <=>    1 -  68   (GLY   10  - CYS   76  <=> SER    2  - CYS   69 )                          
 485: s001-A 7jpd-D    72 -  76 <=>   69 -  73   (GLU   78  - VAL   82  <=> GLU   70  - SER   74 )                          
 485: s001-A 7jpd-D    77 - 124 <=>   75 - 122   (PRO   83  - SER  126  <=> ARG   76  - ARG  123 )                          
 485: s001-A 7jpd-D   125 - 324 <=>  124 - 323   (TRP  127  - PRO  324  <=> TRP  125  - PRO  324 )                          
 486: s001-A 7jpd-C     3 -  70 <=>    1 -  68   (GLY   10  - CYS   76  <=> SER    2  - CYS   69 )                          
 486: s001-A 7jpd-C    73 -  76 <=>   69 -  72   (PHE   79  - VAL   82  <=> GLU   70  - LEU   73 )                          
 486: s001-A 7jpd-C    77 - 124 <=>   75 - 122   (PRO   83  - SER  126  <=> ARG   76  - ARG  123 )                          
 486: s001-A 7jpd-C   125 - 324 <=>  124 - 323   (TRP  127  - PRO  324  <=> TRP  125  - PRO  324 )                          
 487: s001-A 6d8w-B     2 - 124 <=>    1 - 123   (PRO    9  - SER  126  <=> GLY    1  - THR  123 )                          
 487: s001-A 6d8w-B   125 - 324 <=>  125 - 324   (TRP  127  - PRO  324  <=> TRP  125  - PRO  324 )                          
 488: s001-A 3sm5-A     3 -  70 <=>    1 -  68   (GLY   10  - CYS   76  <=> GLU    4  - CYS   71 )                          
 488: s001-A 3sm5-A    72 -  77 <=>   69 -  74   (GLU   78  - PRO   83  <=> GLU   72  - ARG   77 )                          
 488: s001-A 3sm5-A    78 - 124 <=>   76 - 122   (GLU  83A  - SER  126  <=> SER   79  - SER  125 )                          
 488: s001-A 3sm5-A   125 - 131 <=>  124 - 130   (TRP  127  - SER  133  <=> TRP  127  - THR  133 )                          
 488: s001-A 3sm5-A   133 - 324 <=>  131 - 322   (GLY  134  - PRO  324  <=> GLY  134  - PRO  325 )                          
 489: s001-A 4xkg-C     3 - 140 <=>    1 - 138   (GLY   10  - TYR  141  <=> GLY   10  - SER  141 )                          
 489: s001-A 4xkg-C   141 - 156 <=>  140 - 155   (GLN  142  - LYS  157  <=> THR  143  - THR  157 )                          
 489: s001-A 4xkg-C   157 - 261 <=>  157 - 261   (ASN  158  - LYS  261  <=> SER  158  - SER  262 )                          
 489: s001-A 4xkg-C   264 - 324 <=>  262 - 322   (ASP  264  - PRO  324  <=> LYS  264  - PRO  324 )                          
 490: s001-A 3ube-I     4 -  71 <=>    1 -  68   (ASP   11  - ASP   77  <=> ASP   11  - GLU   77 )                          
 490: s001-A 3ube-I    76 - 123 <=>   69 - 116   (VAL   82  - SER 125B  <=> ALA   82  - THR  124 )                          
 490: s001-A 3ube-I   124 - 324 <=>  118 - 318   (SER  126  - PRO  324  <=> SER  126  - PRO  324 )                          
 491: s001-A 7mem-F     5 - 123 <=>    1 - 119   (GLN   12  - SER 125B  <=> THR   12  - THR 125B )                          
 491: s001-A 7mem-F   124 - 324 <=>  121 - 321   (SER  126  - PRO  324  <=> SER  126  - PRO  324 )                          
 492: s001-A 7mem-C     5 - 123 <=>    1 - 119   (GLN   12  - SER 125B  <=> THR   12  - THR 125B )                          
 492: s001-A 7mem-C   124 - 324 <=>  121 - 321   (SER  126  - PRO  324  <=> SER  126  - PRO  324 )                          
 493: s001-A 7mem-E     5 - 123 <=>    1 - 119   (GLN   12  - SER 125B  <=> THR   12  - THR 125B )                          
 493: s001-A 7mem-E   124 - 324 <=>  121 - 321   (SER  126  - PRO  324  <=> SER  126  - PRO  324 )                          
 494: s001-A 3sm5-C     3 -  70 <=>    1 -  68   (GLY   10  - CYS   76  <=> GLU    4  - CYS   71 )                          
 494: s001-A 3sm5-C    72 -  77 <=>   69 -  74   (GLU   78  - PRO   83  <=> GLU   72  - ARG   77 )                          
 494: s001-A 3sm5-C    78 - 124 <=>   76 - 122   (GLU  83A  - SER  126  <=> SER   79  - SER  125 )                          
 494: s001-A 3sm5-C   125 - 131 <=>  124 - 130   (TRP  127  - SER  133  <=> TRP  127  - THR  133 )                          
 494: s001-A 3sm5-C   133 - 324 <=>  131 - 322   (GLY  134  - PRO  324  <=> GLY  134  - PRO  325 )                          
 495: s001-A 4kw1-C     4 - 131 <=>    1 - 128   (ASP   11  - SER  133  <=> ASP    1  - SER  128 )                          
 495: s001-A 4kw1-C   133 - 138 <=>  129 - 134   (GLY  134  - CYS  139  <=> GLY  129  - CYS  134 )                          
 495: s001-A 4kw1-C   145 - 324 <=>  135 - 314   (SER  146  - PRO  324  <=> SER  141  - PRO  320 )                          
 496: s001-A 6osr-E     6 - 124 <=>    1 - 119   (ILE   13  - SER  126  <=> ILE    5  - SER  123 )                          
 496: s001-A 6osr-E   125 - 324 <=>  121 - 320   (TRP  127  - PRO  324  <=> TRP  125  - PRO  324 )                          
 497: s001-A 3sm5-E     3 -  70 <=>    1 -  68   (GLY   10  - CYS   76  <=> GLU    4  - CYS   71 )                          
 497: s001-A 3sm5-E    72 -  77 <=>   69 -  74   (GLU   78  - PRO   83  <=> GLU   72  - ARG   77 )                          
 497: s001-A 3sm5-E    78 - 124 <=>   76 - 122   (GLU  83A  - SER  126  <=> SER   79  - SER  125 )                          
 497: s001-A 3sm5-E   125 - 131 <=>  124 - 130   (TRP  127  - SER  133  <=> TRP  127  - THR  133 )                          
 497: s001-A 3sm5-E   133 - 324 <=>  131 - 322   (GLY  134  - PRO  324  <=> GLY  134  - PRO  325 )                          
 498: s001-A 6osr-B     3 - 124 <=>    1 - 122   (GLY   10  - SER  126  <=> SER    2  - SER  123 )                          
 498: s001-A 6osr-B   125 - 324 <=>  124 - 323   (TRP  127  - PRO  324  <=> TRP  125  - PRO  324 )                          
 499: s001-A 7deb-B     3 -  70 <=>    1 -  68   (GLY   10  - CYS   76  <=> SER    1  - CYS   68 )                          
 499: s001-A 7deb-B    72 -  77 <=>   69 -  74   (GLU   78  - PRO   83  <=> ASP   69  - VAL   74 )                          
 499: s001-A 7deb-B    78 - 324 <=>   76 - 322   (GLU  83A  - PRO  324  <=> GLU   76  - PRO  322 )                          
 500: s001-A 7deb-C     3 -  71 <=>    1 -  69   (GLY   10  - ASP   77  <=> SER    1  - ASP   69 )                          
 500: s001-A 7deb-C    73 -  77 <=>   70 -  74   (PHE   79  - PRO   83  <=> GLU   70  - VAL   74 )                          
 500: s001-A 7deb-C    78 - 324 <=>   76 - 322   (GLU  83A  - PRO  324  <=> GLU   76  - PRO  322 )                          
 501: s001-A 7jpd-F     3 -  71 <=>    1 -  69   (GLY   10  - ASP   77  <=> SER    2  - GLU   70 )                          
 501: s001-A 7jpd-F    75 - 123 <=>   70 - 118   (ASN   81  - SER 125B  <=> SER   71  - GLU  122 )                          
 501: s001-A 7jpd-F   124 - 324 <=>  120 - 320   (SER  126  - PRO  324  <=> SER  124  - PRO  324 )                          
 502: s001-A 7kna-C     4 - 124 <=>    1 - 121   (ASP   11  - SER  126  <=> ASP   11  - SER  131 )                          
 502: s001-A 7kna-C   125 - 324 <=>  123 - 322   (TRP  127  - PRO  324  <=> TRP  133  - PRO  330 )                          
 503: s001-A 5t0d-E     2 - 140 <=>    1 - 139   (PRO    9  - TYR  141  <=> PRO    1  - SER  139 )                          
 503: s001-A 5t0d-E   141 - 156 <=>  141 - 156   (GLN  142  - LYS  157  <=> THR  141  - THR  156 )                          
 503: s001-A 5t0d-E   157 - 260 <=>  158 - 261   (ASN  158  - VAL 260A  <=> SER  158  - VAL  261 )                          
 503: s001-A 5t0d-E   262 - 324 <=>  262 - 324   (LYS  262  - PRO  324  <=> SER  262  - PRO  326 )                          
 504: s001-A 7jpd-B     3 -  70 <=>    1 -  68   (GLY   10  - CYS   76  <=> SER    2  - CYS   69 )                          
 504: s001-A 7jpd-B    73 -  76 <=>   69 -  72   (PHE   79  - VAL   82  <=> GLU   70  - LEU   73 )                          
 504: s001-A 7jpd-B    77 - 123 <=>   75 - 121   (PRO   83  - SER 125B  <=> ARG   76  - GLU  122 )                          
 504: s001-A 7jpd-B   124 - 324 <=>  123 - 323   (SER  126  - PRO  324  <=> SER  124  - PRO  324 )                          
 505: s001-A 7jpd-E     3 -  70 <=>    1 -  68   (GLY   10  - CYS   76  <=> SER    2  - CYS   69 )                          
 505: s001-A 7jpd-E    73 -  76 <=>   69 -  72   (PHE   79  - VAL   82  <=> GLU   70  - LEU   73 )                          
 505: s001-A 7jpd-E    77 - 123 <=>   75 - 121   (PRO   83  - SER 125B  <=> ARG   76  - GLU  122 )                          
 505: s001-A 7jpd-E   124 - 324 <=>  123 - 323   (SER  126  - PRO  324  <=> SER  124  - PRO  324 )                          
 506: s001-A 3ztn-A     4 -  72 <=>    1 -  69   (ASP   11  - GLU   78  <=> ASP    1  - SER   69 )                          
 506: s001-A 3ztn-A    74 -  77 <=>   70 -  73   (ILE   80  - PRO   83  <=> LEU   70  - ALA   73 )                          
 506: s001-A 3ztn-A    78 - 123 <=>   75 - 120   (GLU  83A  - SER 125B  <=> SER   75  - THR  120 )                          
 506: s001-A 3ztn-A   124 - 324 <=>  122 - 322   (SER  126  - PRO  324  <=> SER  122  - PRO  322 )                          
 507: s001-A 6osr-D     5 - 124 <=>    1 - 120   (GLN   12  - SER  126  <=> THR    4  - SER  123 )                          
 507: s001-A 6osr-D   125 - 324 <=>  122 - 321   (TRP  127  - PRO  324  <=> TRP  125  - PRO  324 )                          
 508: s001-A 3lzg-I     4 -  70 <=>    1 -  67   (ASP   11  - CYS   76  <=> ASP   11  - CYS   76 )                          
 508: s001-A 3lzg-I    73 -  76 <=>   68 -  71   (PHE   79  - VAL   82  <=> GLU   77  - SER   80 )                          
 508: s001-A 3lzg-I    77 - 123 <=>   74 - 120   (PRO   83  - SER 125B  <=> SER   83  - THR  124 )                          
 508: s001-A 3lzg-I   124 - 324 <=>  122 - 322   (SER  126  - PRO  324  <=> SER  126  - PRO  324 )                          
 509: s001-A 4yy7-C     4 - 140 <=>    1 - 137   (ASP   11  - TYR  141  <=> ASP    1  - SER  137 )                          
 509: s001-A 4yy7-C   141 - 157 <=>  139 - 155   (GLN  142  - ASN  158  <=> THR  139  - ASP  155 )                          
 509: s001-A 4yy7-C   158 - 263 <=>  157 - 262   (SER  159  - GLY  263  <=> ALA  157  - ASN  262 )                          
 509: s001-A 4yy7-C   264 - 324 <=>  264 - 324   (ASP  264  - PRO  324  <=> LYS  264  - PRO  324 )                          
 510: s001-A 2wrh-J     4 -  47 <=>    1 -  44   (ASP   11  - LEU   54  <=> ASP    5  - LEU   49 )                          
 510: s001-A 2wrh-J    49 - 123 <=>   45 - 119   (GLY  55A  - SER 125B  <=> GLY   50  - ALA  124 )                          
 510: s001-A 2wrh-J   124 - 130 <=>  121 - 127   (SER  126  - ALA  132  <=> SER  126  - THR  132 )                          
 510: s001-A 2wrh-J   132 - 324 <=>  128 - 320   (LEU 133A  - PRO  324  <=> LYS  133  - PRO  325 )                          
 511: s001-A 4yy1-C     4 - 140 <=>    1 - 137   (ASP   11  - TYR  141  <=> ASP    1  - SER  137 )                          
 511: s001-A 4yy1-C   141 - 156 <=>  139 - 154   (GLN  142  - LYS  157  <=> THR  139  - THR  154 )                          
 511: s001-A 4yy1-C   157 - 262 <=>  156 - 261   (ASN  158  - LYS  262  <=> SER  156  - THR  261 )                          
 511: s001-A 4yy1-C   263 - 324 <=>  263 - 324   (GLY  263  - PRO  324  <=> LYS  263  - PRO  324 )                          
 512: s001-A 3ubn-I     4 -  71 <=>    1 -  68   (ASP   11  - ASP   77  <=> ASP   11  - GLU   77 )                          
 512: s001-A 3ubn-I    76 - 123 <=>   69 - 116   (VAL   82  - SER 125B  <=> ALA   82  - THR  124 )                          
 512: s001-A 3ubn-I   124 - 324 <=>  118 - 318   (SER  126  - PRO  324  <=> SER  126  - PRO  324 )                          
 513: s001-A 2wrh-L     4 -  47 <=>    1 -  44   (ASP   11  - LEU   54  <=> ASP    5  - LEU   49 )                          
 513: s001-A 2wrh-L    49 - 123 <=>   45 - 119   (GLY  55A  - SER 125B  <=> GLY   50  - ALA  124 )                          
 513: s001-A 2wrh-L   124 - 130 <=>  121 - 127   (SER  126  - ALA  132  <=> SER  126  - THR  132 )                          
 513: s001-A 2wrh-L   132 - 324 <=>  128 - 320   (LEU 133A  - PRO  324  <=> LYS  133  - PRO  325 )                          
 514: s001-A 3ubj-K     4 -  72 <=>    1 -  69   (ASP   11  - GLU   78  <=> ASP   11  - SER   78 )                          
 514: s001-A 3ubj-K    76 - 123 <=>   70 - 117   (VAL   82  - SER 125B  <=> LEU   79  - THR  124 )                          
 514: s001-A 3ubj-K   124 - 324 <=>  119 - 319   (SER  126  - PRO  324  <=> SER  126  - PRO  324 )                          
 515: s001-A 5t0d-C     3 - 140 <=>    1 - 138   (GLY   10  - TYR  141  <=> GLY    2  - SER  139 )                          
 515: s001-A 5t0d-C   141 - 156 <=>  140 - 155   (GLN  142  - LYS  157  <=> THR  141  - THR  156 )                          
 515: s001-A 5t0d-C   157 - 261 <=>  157 - 261   (ASN  158  - LYS  261  <=> SER  158  - SER  262 )                          
 515: s001-A 5t0d-C   264 - 324 <=>  262 - 322   (ASP  264  - PRO  324  <=> LYS  266  - PRO  326 )                          
 516: s001-A 2wrh-H     4 -  47 <=>    1 -  44   (ASP   11  - LEU   54  <=> ASP    5  - LEU   49 )                          
 516: s001-A 2wrh-H    49 - 123 <=>   45 - 119   (GLY  55A  - SER 125B  <=> GLY   50  - ALA  124 )                          
 516: s001-A 2wrh-H   124 - 130 <=>  121 - 127   (SER  126  - ALA  132  <=> SER  126  - THR  132 )                          
 516: s001-A 2wrh-H   132 - 324 <=>  128 - 320   (LEU 133A  - PRO  324  <=> LYS  133  - PRO  325 )                          
 517: s001-A 6wj1-E     1 -  72 <=>    1 -  72   (ASP    8  - GLU   78  <=> ASP    8  - SER   78 )                          
 517: s001-A 6wj1-E    74 -  77 <=>   73 -  76   (ILE   80  - PRO   83  <=> LEU   79  - ALA   82 )                          
 517: s001-A 6wj1-E    78 - 123 <=>   78 - 123   (GLU  83A  - SER 125B  <=> SER  83A  - THR  124 )                          
 517: s001-A 6wj1-E   124 - 324 <=>  125 - 325   (SER  126  - PRO  324  <=> SER  126  - PRO  324 )                          
 518: s001-A 7deb-A     3 - 324 <=>    1 - 322   (GLY   10  - PRO  324  <=> SER    1  - PRO  322 )                          
 519: s001-A 6e7h-A     6 -  71 <=>    1 -  66   (ILE   13  - ASP   77  <=> ILE   13  - ASP   77 )                          
 519: s001-A 6e7h-A    75 - 125 <=>   67 - 117   (ASN   81  - TRP  127  <=> ASN   81  - TRP  127 )                          
 519: s001-A 6e7h-A   127 - 130 <=>  118 - 121   (SER  129  - ALA  132  <=> SER  128  - LEU 133A )                          
 519: s001-A 6e7h-A   133 - 323 <=>  122 - 312   (GLY  134  - SER  323  <=> GLY  134  - SER  323 )                          
 520: s001-A 4yy1-A     4 - 140 <=>    1 - 137   (ASP   11  - TYR  141  <=> ASP    1  - SER  137 )                          
 520: s001-A 4yy1-A   141 - 156 <=>  139 - 154   (GLN  142  - LYS  157  <=> THR  139  - THR  154 )                          
 520: s001-A 4yy1-A   157 - 262 <=>  156 - 261   (ASN  158  - LYS  262  <=> SER  156  - THR  261 )                          
 520: s001-A 4yy1-A   263 - 324 <=>  263 - 324   (GLY  263  - PRO  324  <=> LYS  263  - PRO  324 )                          
 521: s001-A 4yy7-A     4 - 140 <=>    1 - 137   (ASP   11  - TYR  141  <=> ASP    1  - SER  137 )                          
 521: s001-A 4yy7-A   141 - 156 <=>  139 - 154   (GLN  142  - LYS  157  <=> THR  139  - THR  154 )                          
 521: s001-A 4yy7-A   157 - 262 <=>  156 - 261   (ASN  158  - LYS  262  <=> SER  156  - THR  261 )                          
 521: s001-A 4yy7-A   263 - 324 <=>  263 - 324   (GLY  263  - PRO  324  <=> LYS  263  - PRO  324 )                          
 522: s001-A 5t0d-A     2 - 140 <=>    1 - 139   (PRO    9  - TYR  141  <=> PRO    1  - SER  139 )                          
 522: s001-A 5t0d-A   141 - 157 <=>  141 - 157   (GLN  142  - ASN  158  <=> THR  141  - ASP  157 )                          
 522: s001-A 5t0d-A   158 - 263 <=>  159 - 264   (SER  159  - GLY  263  <=> ALA  159  - ASN  264 )                          
 522: s001-A 5t0d-A   264 - 324 <=>  266 - 326   (ASP  264  - PRO  324  <=> LYS  266  - PRO  326 )                          
 523: s001-A 4xkf-C     3 - 140 <=>    1 - 138   (GLY   10  - TYR  141  <=> GLY   10  - SER  141 )                          
 523: s001-A 4xkf-C   141 - 156 <=>  140 - 155   (GLN  142  - LYS  157  <=> THR  143  - THR  157 )                          
 523: s001-A 4xkf-C   157 - 261 <=>  157 - 261   (ASN  158  - LYS  261  <=> SER  158  - SER  262 )                          
 523: s001-A 4xkf-C   264 - 324 <=>  262 - 322   (ASP  264  - PRO  324  <=> LYS  264  - PRO  324 )                          
 524: s001-A 6wj1-A     3 -  73 <=>    1 -  71   (GLY   10  - PHE   79  <=> GLY   10  - LEU   79 )                          
 524: s001-A 6wj1-A    75 -  78 <=>   72 -  75   (ASN   81  - GLU  83A  <=> SER   80  - SER   83 )                          
 524: s001-A 6wj1-A    79 - 123 <=>   77 - 121   (TRP   84  - SER 125B  <=> TRP   84  - THR  124 )                          
 524: s001-A 6wj1-A   124 - 324 <=>  123 - 323   (SER  126  - PRO  324  <=> SER  126  - PRO  324 )                          
 525: s001-A 3ube-K     2 -  70 <=>    1 -  69   (PRO    9  - CYS   76  <=> PRO    9  - CYS   76 )                          
 525: s001-A 3ube-K    76 - 123 <=>   70 - 117   (VAL   82  - SER 125B  <=> ALA   82  - THR  124 )                          
 525: s001-A 3ube-K   124 - 324 <=>  119 - 319   (SER  126  - PRO  324  <=> SER  126  - PRO  324 )                          
 526: s001-A 3ubq-K     4 -  71 <=>    1 -  68   (ASP   11  - ASP   77  <=> ASP   11  - GLU   77 )                          
 526: s001-A 3ubq-K    77 - 123 <=>   69 - 115   (PRO   83  - SER 125B  <=> SER   83  - THR  124 )                          
 526: s001-A 3ubq-K   124 - 324 <=>  117 - 317   (SER  126  - PRO  324  <=> SER  126  - PRO  324 )                          
 527: s001-A 5ugy-C     3 -  70 <=>    1 -  68   (GLY   10  - CYS   76  <=> GLU    4  - CYS   71 )                          
 527: s001-A 5ugy-C    72 -  75 <=>   69 -  72   (GLU   78  - ASN   81  <=> GLU   72  - ILE   75 )                          
 527: s001-A 5ugy-C    76 - 123 <=>   74 - 121   (VAL   82  - SER 125B  <=> ARG   77  - GLU  124 )                          
 527: s001-A 5ugy-C   124 - 131 <=>  123 - 130   (SER  126  - SER  133  <=> SER  126  - THR  133 )                          
 527: s001-A 5ugy-C   133 - 324 <=>  131 - 322   (GLY  134  - PRO  324  <=> GLY  134  - PRO  325 )                          
 528: s001-A 5ugy-A     3 -  70 <=>    1 -  68   (GLY   10  - CYS   76  <=> GLU    4  - CYS   71 )                          
 528: s001-A 5ugy-A    72 -  75 <=>   69 -  72   (GLU   78  - ASN   81  <=> GLU   72  - ILE   75 )                          
 528: s001-A 5ugy-A    76 - 123 <=>   74 - 121   (VAL   82  - SER 125B  <=> ARG   77  - GLU  124 )                          
 528: s001-A 5ugy-A   124 - 131 <=>  123 - 130   (SER  126  - SER  133  <=> SER  126  - THR  133 )                          
 528: s001-A 5ugy-A   133 - 324 <=>  131 - 322   (GLY  134  - PRO  324  <=> GLY  134  - PRO  325 )                          
 529: s001-A 6e7g-E     7 -  72 <=>    1 -  66   (CYS   14  - GLU   78  <=> CYS   14  - GLU   78 )                          
 529: s001-A 6e7g-E    76 - 125 <=>   67 - 116   (VAL   82  - TRP  127  <=> VAL   82  - TRP  127 )                          
 529: s001-A 6e7g-E   127 - 130 <=>  117 - 120   (SER  129  - ALA  132  <=> SER  128  - LEU 133A )                          
 529: s001-A 6e7g-E   133 - 323 <=>  121 - 311   (GLY  134  - SER  323  <=> GLY  134  - SER  323 )                          
 530: s001-A 5ugy-E     3 -  70 <=>    1 -  68   (GLY   10  - CYS   76  <=> GLU    4  - CYS   71 )                          
 530: s001-A 5ugy-E    72 -  75 <=>   69 -  72   (GLU   78  - ASN   81  <=> GLU   72  - ILE   75 )                          
 530: s001-A 5ugy-E    76 - 123 <=>   74 - 121   (VAL   82  - SER 125B  <=> ARG   77  - GLU  124 )                          
 530: s001-A 5ugy-E   124 - 131 <=>  123 - 130   (SER  126  - SER  133  <=> SER  126  - THR  133 )                          
 530: s001-A 5ugy-E   133 - 324 <=>  131 - 322   (GLY  134  - PRO  324  <=> GLY  134  - PRO  325 )                          
 531: s001-A 3qqo-E     2 - 131 <=>    1 - 130   (PRO    9  - SER  133  <=> PRO    9  - THR  133 )                          
 531: s001-A 3qqo-E   133 - 324 <=>  131 - 322   (GLY  134  - PRO  324  <=> GLY  134  - PRO  324 )                          
 532: s001-A 6d8w-F     4 - 124 <=>    1 - 121   (ASP   11  - SER  126  <=> ASP    3  - THR  123 )                          
 532: s001-A 6d8w-F   125 - 259 <=>  123 - 257   (TRP  127  - ILE  260  <=> TRP  125  - LEU  259 )                          
 532: s001-A 6d8w-F   261 - 264 <=>  258 - 261   (LYS  261  - ASP  264  <=> LYS  260  - SER  263 )                          
 532: s001-A 6d8w-F   265 - 324 <=>  263 - 322   (SER  265  - PRO  324  <=> SER  265  - PRO  324 )                          
 533: s001-A 5vmc-C     4 -  72 <=>    1 -  69   (ASP   11  - GLU   78  <=> ASP    1  - LEU   69 )                          
 533: s001-A 5vmc-C    74 -  77 <=>   70 -  73   (ILE   80  - PRO   83  <=> LEU   70  - ALA   73 )                          
 533: s001-A 5vmc-C    78 - 123 <=>   75 - 120   (GLU  83A  - SER 125B  <=> SER   75  - THR  120 )                          
 533: s001-A 5vmc-C   124 - 131 <=>  122 - 129   (SER  126  - SER  133  <=> SER  122  - THR  129 )                          
 533: s001-A 5vmc-C   133 - 324 <=>  130 - 321   (GLY  134  - PRO  324  <=> GLY  130  - PRO  321 )                          
 534: s001-A 3ubq-E     2 -  70 <=>    1 -  69   (PRO    9  - CYS   76  <=> PRO    9  - CYS   76 )                          
 534: s001-A 3ubq-E    75 - 123 <=>   70 - 118   (ASN   81  - SER 125B  <=> THR   81  - THR  124 )                          
 534: s001-A 3ubq-E   124 - 324 <=>  120 - 320   (SER  126  - PRO  324  <=> SER  126  - PRO  324 )                          
 535: s001-A 4xke-C     3 - 140 <=>    1 - 138   (GLY   10  - TYR  141  <=> GLY   10  - SER  141 )                          
 535: s001-A 4xke-C   141 - 156 <=>  140 - 155   (GLN  142  - LYS  157  <=> THR  143  - THR  157 )                          
 535: s001-A 4xke-C   157 - 261 <=>  157 - 261   (ASN  158  - LYS  261  <=> SER  158  - SER  262 )                          
 535: s001-A 4xke-C   264 - 324 <=>  262 - 322   (ASP  264  - PRO  324  <=> LYS  264  - PRO  324 )                          
 536: s001-A 5bqz-C     4 - 157 <=>    1 - 154   (ASP   11  - ASN  158  <=> ASP    1  - LYS  154 )                          
 536: s001-A 5bqz-C   158 - 263 <=>  156 - 261   (SER  159  - GLY  263  <=> SER  156  - ASP  261 )                          
 536: s001-A 5bqz-C   264 - 324 <=>  263 - 323   (ASP  264  - PRO  324  <=> LYS  263  - PRO  323 )                          
 537: s001-A 6n41-C     3 - 123 <=>    1 - 121   (GLY   10  - SER 125B  <=> SER    2  - GLU  122 )                          
 537: s001-A 6n41-C   124 - 324 <=>  123 - 323   (SER  126  - PRO  324  <=> SER  124  - PRO  324 )                          
 538: s001-A 6d8w-D     8 - 124 <=>    1 - 117   (ILE   15  - SER  126  <=> VAL    7  - THR  123 )                          
 538: s001-A 6d8w-D   125 - 322 <=>  119 - 316   (TRP  127  - ASN  322  <=> TRP  125  - ASN  322 )                          
 539: s001-A 6d8w-A     5 - 124 <=>    1 - 120   (GLN   12  - SER  126  <=> THR    4  - THR  123 )                          
 539: s001-A 6d8w-A   125 - 259 <=>  122 - 256   (TRP  127  - ILE  260  <=> TRP  125  - LEU  259 )                          
 539: s001-A 6d8w-A   261 - 264 <=>  257 - 260   (LYS  261  - ASP  264  <=> LYS  260  - SER  263 )                          
 539: s001-A 6d8w-A   265 - 324 <=>  262 - 321   (SER  265  - PRO  324  <=> SER  265  - PRO  324 )                          
 540: s001-A 6d8w-C     3 - 124 <=>    1 - 122   (GLY   10  - SER  126  <=> SER    2  - THR  123 )                          
 540: s001-A 6d8w-C   125 - 324 <=>  124 - 323   (TRP  127  - PRO  324  <=> TRP  125  - PRO  324 )                          
 541: s001-A 6d8w-E     4 - 124 <=>    1 - 121   (ASP   11  - SER  126  <=> ASP    3  - THR  123 )                          
 541: s001-A 6d8w-E   125 - 324 <=>  123 - 322   (TRP  127  - PRO  324  <=> TRP  125  - PRO  324 )                          
 542: s001-A 5vmg-A     4 -  72 <=>    1 -  69   (ASP   11  - GLU   78  <=> ASP    1  - LEU   69 )                          
 542: s001-A 5vmg-A    74 - 123 <=>   71 - 120   (ILE   80  - SER 125B  <=> LEU   71  - THR  120 )                          
 542: s001-A 5vmg-A   124 - 131 <=>  122 - 129   (SER  126  - SER  133  <=> SER  122  - THR  129 )                          
 542: s001-A 5vmg-A   133 - 324 <=>  130 - 321   (GLY  134  - PRO  324  <=> GLY  130  - PRO  321 )                          
 543: s001-A 6wiz-A     3 - 124 <=>    1 - 122   (GLY   10  - SER  126  <=> GLY   10  - SER 125C )                          
 543: s001-A 6wiz-A   125 - 131 <=>  124 - 130   (TRP  127  - SER  133  <=> TRP  127  - THR  133 )                          
 543: s001-A 6wiz-A   133 - 324 <=>  131 - 322   (GLY  134  - PRO  324  <=> GLY  134  - PRO  324 )                          
 544: s001-A 5vmc-A     4 -  72 <=>    1 -  69   (ASP   11  - GLU   78  <=> ASP    1  - LEU   69 )                          
 544: s001-A 5vmc-A    74 -  77 <=>   70 -  73   (ILE   80  - PRO   83  <=> LEU   70  - ALA   73 )                          
 544: s001-A 5vmc-A    78 - 123 <=>   75 - 120   (GLU  83A  - SER 125B  <=> SER   75  - THR  120 )                          
 544: s001-A 5vmc-A   124 - 131 <=>  122 - 129   (SER  126  - SER  133  <=> SER  122  - THR  129 )                          
 544: s001-A 5vmc-A   133 - 324 <=>  130 - 321   (GLY  134  - PRO  324  <=> GLY  130  - PRO  321 )                          
 545: s001-A 5vmc-E     4 -  72 <=>    1 -  69   (ASP   11  - GLU   78  <=> ASP    1  - LEU   69 )                          
 545: s001-A 5vmc-E    74 -  77 <=>   70 -  73   (ILE   80  - PRO   83  <=> LEU   70  - ALA   73 )                          
 545: s001-A 5vmc-E    78 - 123 <=>   75 - 120   (GLU  83A  - SER 125B  <=> SER   75  - THR  120 )                          
 545: s001-A 5vmc-E   124 - 131 <=>  122 - 129   (SER  126  - SER  133  <=> SER  122  - THR  129 )                          
 545: s001-A 5vmc-E   133 - 324 <=>  130 - 321   (GLY  134  - PRO  324  <=> GLY  130  - PRO  321 )                          
 546: s001-A 6b3m-S     4 -  71 <=>    1 -  68   (ASP   11  - ASP   77  <=> ASP    1  - ASP   68 )                          
 546: s001-A 6b3m-S    73 -  77 <=>   69 -  73   (PHE   79  - PRO   83  <=> GLU   69  - VAL   73 )                          
 546: s001-A 6b3m-S    78 - 324 <=>   75 - 321   (GLU  83A  - PRO  324  <=> GLU   75  - PRO  321 )                          
 547: s001-A 6b3m-E     4 -  71 <=>    1 -  68   (ASP   11  - ASP   77  <=> ASP    1  - ASP   68 )                          
 547: s001-A 6b3m-E    73 -  77 <=>   69 -  73   (PHE   79  - PRO   83  <=> GLU   69  - VAL   73 )                          
 547: s001-A 6b3m-E    78 - 324 <=>   75 - 321   (GLU  83A  - PRO  324  <=> GLU   75  - PRO  321 )                          
 548: s001-A 6e7h-C     7 -  71 <=>    1 -  65   (CYS   14  - ASP   77  <=> CYS   14  - ASP   77 )                          
 548: s001-A 6e7h-C    75 - 125 <=>   66 - 116   (ASN   81  - TRP  127  <=> ASN   81  - TRP  127 )                          
 548: s001-A 6e7h-C   127 - 130 <=>  117 - 120   (SER  129  - ALA  132  <=> SER  128  - LEU 133A )                          
 548: s001-A 6e7h-C   133 - 322 <=>  121 - 310   (GLY  134  - ASN  322  <=> GLY  134  - ASN  322 )                          
 549: s001-A 6b3m-Q     4 -  71 <=>    1 -  68   (ASP   11  - ASP   77  <=> ASP    1  - ASP   68 )                          
 549: s001-A 6b3m-Q    73 -  77 <=>   69 -  73   (PHE   79  - PRO   83  <=> GLU   69  - VAL   73 )                          
 549: s001-A 6b3m-Q    78 - 324 <=>   75 - 321   (GLU  83A  - PRO  324  <=> GLU   75  - PRO  321 )                          
 550: s001-A 6pd3-A     1 - 323 <=>    1 - 323   (ASP    8  - SER  323  <=> ASP    8  - SER  330 )                          
 551: s001-A 5vmf-C     4 -  71 <=>    1 -  68   (ASP   11  - ASP   77  <=> ASP    1  - ASP   68 )                          
 551: s001-A 5vmf-C    73 -  77 <=>   69 -  73   (PHE   79  - PRO   83  <=> LEU   69  - ALA   73 )                          
 551: s001-A 5vmf-C    78 - 123 <=>   75 - 120   (GLU  83A  - SER 125B  <=> SER   75  - THR  120 )                          
 551: s001-A 5vmf-C   124 - 131 <=>  122 - 129   (SER  126  - SER  133  <=> SER  122  - THR  129 )                          
 551: s001-A 5vmf-C   133 - 324 <=>  130 - 321   (GLY  134  - PRO  324  <=> GLY  130  - PRO  321 )                          
 552: s001-A 5vmf-E     4 -  72 <=>    1 -  69   (ASP   11  - GLU   78  <=> ASP    1  - LEU   69 )                          
 552: s001-A 5vmf-E    74 -  77 <=>   70 -  73   (ILE   80  - PRO   83  <=> LEU   70  - ALA   73 )                          
 552: s001-A 5vmf-E    78 - 123 <=>   75 - 120   (GLU  83A  - SER 125B  <=> SER   75  - THR  120 )                          
 552: s001-A 5vmf-E   124 - 131 <=>  122 - 129   (SER  126  - SER  133  <=> SER  122  - THR  129 )                          
 552: s001-A 5vmf-E   133 - 324 <=>  130 - 321   (GLY  134  - PRO  324  <=> GLY  130  - PRO  321 )                          
 553: s001-A 3ubn-K     2 -  70 <=>    1 -  69   (PRO    9  - CYS   76  <=> PRO    9  - CYS   76 )                          
 553: s001-A 3ubn-K    77 - 123 <=>   70 - 116   (PRO   83  - SER 125B  <=> SER   83  - THR  124 )                          
 553: s001-A 3ubn-K   124 - 324 <=>  118 - 318   (SER  126  - PRO  324  <=> SER  126  - PRO  324 )                          
 554: s001-A 6b3m-K     4 -  71 <=>    1 -  68   (ASP   11  - ASP   77  <=> ASP    1  - ASP   68 )                          
 554: s001-A 6b3m-K    73 -  77 <=>   69 -  73   (PHE   79  - PRO   83  <=> GLU   69  - VAL   73 )                          
 554: s001-A 6b3m-K    78 - 324 <=>   75 - 321   (GLU  83A  - PRO  324  <=> GLU   75  - PRO  321 )                          
 555: s001-A 6b3m-G     4 -  71 <=>    1 -  68   (ASP   11  - ASP   77  <=> ASP    1  - ASP   68 )                          
 555: s001-A 6b3m-G    73 -  77 <=>   69 -  73   (PHE   79  - PRO   83  <=> GLU   69  - VAL   73 )                          
 555: s001-A 6b3m-G    78 - 324 <=>   75 - 321   (GLU  83A  - PRO  324  <=> GLU   75  - PRO  321 )                          
 556: s001-A 6ml8-A     5 -  70 <=>    1 -  66   (GLN   12  - CYS   76  <=> THR   19  - CYS   84 )                          
 556: s001-A 6ml8-A    73 -  76 <=>   67 -  70   (PHE   79  - VAL   82  <=> GLU   85  - LEU   88 )                          
 556: s001-A 6ml8-A    77 - 124 <=>   73 - 120   (PRO   83  - SER  126  <=> ARG   91  - ARG  138 )                          
 556: s001-A 6ml8-A   125 - 131 <=>  122 - 128   (TRP  127  - SER  133  <=> TRP  140  - ARG  146 )                          
 556: s001-A 6ml8-A   133 - 324 <=>  129 - 320   (GLY  134  - PRO  324  <=> GLY  147  - PRO  338 )                          
 557: s001-A 6wex-E     2 - 140 <=>    1 - 139   (PRO    9  - TYR  141  <=> PRO    9  - SER  141 )                          
 557: s001-A 6wex-E   141 - 156 <=>  141 - 156   (GLN  142  - LYS  157  <=> THR  143  - THR  157 )                          
 557: s001-A 6wex-E   157 - 260 <=>  158 - 261   (ASN  158  - VAL 260A  <=> SER  158  - VAL  261 )                          
 557: s001-A 6wex-E   262 - 324 <=>  262 - 324   (LYS  262  - PRO  324  <=> SER  262  - PRO  324 )                          
 558: s001-A 6pd6-A     1 - 323 <=>    1 - 323   (ASP    8  - SER  323  <=> ASP    8  - SER  330 )                          
 559: s001-A 5vmg-E     4 -  72 <=>    1 -  69   (ASP   11  - GLU   78  <=> ASP    1  - LEU   69 )                          
 559: s001-A 5vmg-E    74 -  77 <=>   70 -  73   (ILE   80  - PRO   83  <=> LEU   70  - ALA   73 )                          
 559: s001-A 5vmg-E    78 - 123 <=>   75 - 120   (GLU  83A  - SER 125B  <=> SER   75  - THR  120 )                          
 559: s001-A 5vmg-E   124 - 131 <=>  122 - 129   (SER  126  - SER  133  <=> SER  122  - THR  129 )                          
 559: s001-A 5vmg-E   133 - 324 <=>  130 - 321   (GLY  134  - PRO  324  <=> GLY  130  - PRO  321 )                          
 560: s001-A 5vmj-A     4 -  70 <=>    1 -  67   (ASP   11  - CYS   76  <=> ASP    1  - CYS   67 )                          
 560: s001-A 5vmj-A    72 -  77 <=>   68 -  73   (GLU   78  - PRO   83  <=> ASP   68  - ALA   73 )                          
 560: s001-A 5vmj-A    78 - 123 <=>   75 - 120   (GLU  83A  - SER 125B  <=> SER   75  - THR  120 )                          
 560: s001-A 5vmj-A   124 - 131 <=>  122 - 129   (SER  126  - SER  133  <=> SER  122  - THR  129 )                          
 560: s001-A 5vmj-A   133 - 324 <=>  130 - 321   (GLY  134  - PRO  324  <=> GLY  130  - PRO  321 )                          
 561: s001-A 1rd8-E     3 -  73 <=>    1 -  71   (GLY   10  - PHE   79  <=> GLU   10  - LEU   79 )                          
 561: s001-A 1rd8-E    75 -  78 <=>   72 -  75   (ASN   81  - GLU  83A  <=> LEU   80  - SER  82A )                          
 561: s001-A 1rd8-E    79 - 123 <=>   77 - 121   (TRP   84  - SER 125B  <=> TRP   84  - THR 125B )                          
 561: s001-A 1rd8-E   124 - 324 <=>  123 - 323   (SER  126  - PRO  324  <=> SER  126  - PRO  324 )                          
 562: s001-A 2fk0-M     3 -  71 <=>    1 -  69   (GLY   10  - ASP   77  <=> GLY   10  - ASP   77 )                          
 562: s001-A 2fk0-M    73 -  77 <=>   70 -  74   (PHE   79  - PRO   83  <=> GLU   78  - VAL   82 )                          
 562: s001-A 2fk0-M    78 - 324 <=>   76 - 322   (GLU  83A  - PRO  324  <=> GLU   83  - PRO  324 )                          
 563: s001-A 5gjs-A     3 -  72 <=>    1 -  70   (GLY   10  - GLU   78  <=> SER   10  - SER   79 )                          
 563: s001-A 5gjs-A    75 - 123 <=>   71 - 119   (ASN   81  - SER 125B  <=> THR   82  - THR  130 )                          
 563: s001-A 5gjs-A   124 - 194 <=>  121 - 191   (SER  126  - TYR  195  <=> SER  132  - TYR  202 )                          
 563: s001-A 5gjs-A   196 - 260 <=>  192 - 256   (ASN  197  - VAL 260A  <=> ASN  204  - GLU  268 )                          
 563: s001-A 5gjs-A   262 - 324 <=>  257 - 319   (LYS  262  - PRO  324  <=> ARG  269  - PRO  332 )                          
 564: s001-A 5vmf-A     4 -  72 <=>    1 -  69   (ASP   11  - GLU   78  <=> ASP    1  - LEU   69 )                          
 564: s001-A 5vmf-A    74 -  77 <=>   70 -  73   (ILE   80  - PRO   83  <=> LEU   70  - ALA   73 )                          
 564: s001-A 5vmf-A    78 - 123 <=>   75 - 120   (GLU  83A  - SER 125B  <=> SER   75  - THR  120 )                          
 564: s001-A 5vmf-A   124 - 131 <=>  122 - 129   (SER  126  - SER  133  <=> SER  122  - THR  129 )                          
 564: s001-A 5vmf-A   133 - 324 <=>  130 - 321   (GLY  134  - PRO  324  <=> GLY  130  - PRO  321 )                          
 565: s001-A 4eda-A     4 - 123 <=>    1 - 120   (ASP   11  - SER 125B  <=> ASP    1  - THR  120 )                          
 565: s001-A 4eda-A   124 - 323 <=>  122 - 321   (SER  126  - SER  323  <=> SER  122  - VAL  321 )                          
 566: s001-A 3ubj-E     2 -  70 <=>    1 -  69   (PRO    9  - CYS   76  <=> PRO    9  - CYS   76 )                          
 566: s001-A 3ubj-E    77 - 123 <=>   70 - 116   (PRO   83  - SER 125B  <=> SER   83  - THR  124 )                          
 566: s001-A 3ubj-E   124 - 324 <=>  118 - 318   (SER  126  - PRO  324  <=> SER  126  - PRO  324 )                          
 567: s001-A 6e7g-A     4 -  71 <=>    1 -  68   (ASP   11  - ASP   77  <=> ASP   11  - ASP   77 )                          
 567: s001-A 6e7g-A    75 - 125 <=>   69 - 119   (ASN   81  - TRP  127  <=> ASN   81  - TRP  127 )                          
 567: s001-A 6e7g-A   131 - 324 <=>  120 - 313   (SER  133  - PRO  324  <=> SER  133  - PRO  324 )                          
 568: s001-A 6b3m-A     4 -  69 <=>    1 -  66   (ASP   11  - MET   75  <=> ASP    1  - MET   66 )                          
 568: s001-A 6b3m-A    70 -  73 <=>   68 -  71   (CYS   76  - PHE   79  <=> ASP   68  - ILE   71 )                          
 568: s001-A 6b3m-A    75 - 324 <=>   72 - 321   (ASN   81  - PRO  324  <=> ASN   72  - PRO  321 )                          
 569: s001-A 1rd8-C     3 -  73 <=>    1 -  71   (GLY   10  - PHE   79  <=> GLU   10  - LEU   79 )                          
 569: s001-A 1rd8-C    75 -  78 <=>   72 -  75   (ASN   81  - GLU  83A  <=> LEU   80  - SER  82A )                          
 569: s001-A 1rd8-C    79 - 123 <=>   77 - 121   (TRP   84  - SER 125B  <=> TRP   84  - THR 125B )                          
 569: s001-A 1rd8-C   124 - 324 <=>  123 - 323   (SER  126  - PRO  324  <=> SER  126  - PRO  324 )                          
 570: s001-A 6e7h-E     7 -  72 <=>    1 -  66   (CYS   14  - GLU   78  <=> CYS   14  - GLU   78 )                          
 570: s001-A 6e7h-E    76 - 125 <=>   67 - 116   (VAL   82  - TRP  127  <=> VAL   82  - TRP  127 )                          
 570: s001-A 6e7h-E   127 - 130 <=>  117 - 120   (SER  129  - ALA  132  <=> SER  128  - LEU 133A )                          
 570: s001-A 6e7h-E   133 - 155 <=>  121 - 143   (GLY  134  - LYS  156  <=> GLY  134  - LYS  156 )                          
 570: s001-A 6e7h-E   159 - 323 <=>  144 - 308   (THR  160  - SER  323  <=> THR  160  - SER  323 )                          
 571: s001-A 5dur-C    51 - 217 <=>    1 - 167   (LYS   57  - ALA  218  <=> LYS   48  - ALA  214 )                          
 571: s001-A 5dur-C   224 - 268 <=>  168 - 212   (GLY  225  - MET  268  <=> GLY  221  - VAL  265 )                          
 572: s001-A 7dkj-E     3 - 131 <=>    1 - 129   (GLY   10  - SER  133  <=> ALA    2  - THR  130 )                          
 572: s001-A 7dkj-E   133 - 324 <=>  130 - 321   (GLY  134  - PRO  324  <=> GLY  131  - PRO  322 )                          
 573: s001-A 7dkj-I     3 - 131 <=>    1 - 129   (GLY   10  - SER  133  <=> ALA    2  - THR  130 )                          
 573: s001-A 7dkj-I   133 - 324 <=>  130 - 321   (GLY  134  - PRO  324  <=> GLY  131  - PRO  322 )                          
 574: s001-A 7dkj-A     3 - 131 <=>    1 - 129   (GLY   10  - SER  133  <=> ALA    2  - THR  130 )                          
 574: s001-A 7dkj-A   133 - 324 <=>  130 - 321   (GLY  134  - PRO  324  <=> GLY  131  - PRO  322 )                          
 575: s001-A 5vmg-C     4 -  72 <=>    1 -  69   (ASP   11  - GLU   78  <=> ASP    1  - LEU   69 )                          
 575: s001-A 5vmg-C    74 -  77 <=>   70 -  73   (ILE   80  - PRO   83  <=> LEU   70  - ALA   73 )                          
 575: s001-A 5vmg-C    78 - 123 <=>   75 - 120   (GLU  83A  - SER 125B  <=> SER   75  - THR  120 )                          
 575: s001-A 5vmg-C   124 - 131 <=>  122 - 129   (SER  126  - SER  133  <=> SER  122  - THR  129 )                          
 575: s001-A 5vmg-C   133 - 324 <=>  130 - 321   (GLY  134  - PRO  324  <=> GLY  130  - PRO  321 )                          
 576: s001-A 1rd8-A     3 -  73 <=>    1 -  71   (GLY   10  - PHE   79  <=> GLU   10  - LEU   79 )                          
 576: s001-A 1rd8-A    75 -  78 <=>   72 -  75   (ASN   81  - GLU  83A  <=> LEU   80  - SER  82A )                          
 576: s001-A 1rd8-A    79 - 123 <=>   77 - 121   (TRP   84  - SER 125B  <=> TRP   84  - THR 125B )                          
 576: s001-A 1rd8-A   124 - 324 <=>  123 - 323   (SER  126  - PRO  324  <=> SER  126  - PRO  324 )                          
 577: s001-A 5vmj-C     4 -  70 <=>    1 -  67   (ASP   11  - CYS   76  <=> ASP    1  - CYS   67 )                          
 577: s001-A 5vmj-C    72 -  77 <=>   68 -  73   (GLU   78  - PRO   83  <=> ASP   68  - ALA   73 )                          
 577: s001-A 5vmj-C    78 - 123 <=>   75 - 120   (GLU  83A  - SER 125B  <=> SER   75  - THR  120 )                          
 577: s001-A 5vmj-C   124 - 131 <=>  122 - 129   (SER  126  - SER  133  <=> SER  122  - THR  129 )                          
 577: s001-A 5vmj-C   133 - 324 <=>  130 - 321   (GLY  134  - PRO  324  <=> GLY  130  - PRO  321 )                          
 578: s001-A 5vmj-E     4 -  72 <=>    1 -  69   (ASP   11  - GLU   78  <=> ASP    1  - LEU   69 )                          
 578: s001-A 5vmj-E    74 -  77 <=>   70 -  73   (ILE   80  - PRO   83  <=> LEU   70  - ALA   73 )                          
 578: s001-A 5vmj-E    78 - 123 <=>   75 - 120   (GLU  83A  - SER 125B  <=> SER   75  - THR  120 )                          
 578: s001-A 5vmj-E   124 - 131 <=>  122 - 129   (SER  126  - SER  133  <=> SER  122  - THR  129 )                          
 578: s001-A 5vmj-E   133 - 324 <=>  130 - 321   (GLY  134  - PRO  324  <=> GLY  130  - PRO  321 )                          
 579: s001-A 6xgc-A     4 - 123 <=>    1 - 120   (ASP   11  - SER 125B  <=> ASP   11  - THR  130 )                          
 579: s001-A 6xgc-A   124 - 324 <=>  122 - 322   (SER  126  - PRO  324  <=> SER  132  - PRO  332 )                          
 580: s001-A 6xgc-E     4 - 123 <=>    1 - 120   (ASP   11  - SER 125B  <=> ASP   11  - THR  130 )                          
 580: s001-A 6xgc-E   124 - 324 <=>  122 - 322   (SER  126  - PRO  324  <=> SER  132  - PRO  332 )                          
 581: s001-A 6xgc-C     4 - 123 <=>    1 - 120   (ASP   11  - SER 125B  <=> ASP   11  - THR  130 )                          
 581: s001-A 6xgc-C   124 - 324 <=>  122 - 322   (SER  126  - PRO  324  <=> SER  132  - PRO  332 )                          
 582: s001-A 4eda-C    14 -  73 <=>    1 -  60   (ASN   21  - PHE   79  <=> ASN   11  - LEU   70 )                          
 582: s001-A 4eda-C    75 - 123 <=>   62 - 110   (ASN   81  - SER 125B  <=> THR   72  - THR  120 )                          
 582: s001-A 4eda-C   124 - 323 <=>  112 - 311   (SER  126  - SER  323  <=> SER  122  - VAL  321 )                          
 583: s001-A 2fk0-O     3 -  71 <=>    1 -  69   (GLY   10  - ASP   77  <=> GLY   10  - ASP   77 )                          
 583: s001-A 2fk0-O    73 -  77 <=>   70 -  74   (PHE   79  - PRO   83  <=> GLU   78  - VAL   82 )                          
 583: s001-A 2fk0-O    78 - 324 <=>   76 - 322   (GLU  83A  - PRO  324  <=> GLU   83  - PRO  324 )                          
 584: s001-A 2wrf-E     6 -  73 <=>    1 -  68   (ILE   13  - PHE   79  <=> ILE    7  - LEU   74 )                          
 584: s001-A 2wrf-E    75 -  78 <=>   69 -  72   (ASN   81  - GLU  83A  <=> LEU   75  - PRO   78 )                          
 584: s001-A 2wrf-E    79 - 131 <=>   74 - 126   (TRP   84  - SER  133  <=> TRP   80  - THR  132 )                          
 584: s001-A 2wrf-E   133 - 324 <=>  127 - 318   (GLY  134  - PRO  324  <=> GLY  133  - PRO  324 )                          
 585: s001-A 2wrf-B     6 -  73 <=>    1 -  68   (ILE   13  - PHE   79  <=> ILE    7  - LEU   74 )                          
 585: s001-A 2wrf-B    75 -  78 <=>   69 -  72   (ASN   81  - GLU  83A  <=> LEU   75  - PRO   78 )                          
 585: s001-A 2wrf-B    79 - 131 <=>   74 - 126   (TRP   84  - SER  133  <=> TRP   80  - THR  132 )                          
 585: s001-A 2wrf-B   133 - 324 <=>  127 - 318   (GLY  134  - PRO  324  <=> GLY  133  - PRO  324 )                          
 586: s001-A 2wrf-F     6 -  72 <=>    1 -  67   (ILE   13  - GLU   78  <=> ILE    7  - ARG   73 )                          
 586: s001-A 2wrf-F    74 -  77 <=>   68 -  71   (ILE   80  - PRO   83  <=> LEU   74  - VAL   77 )                          
 586: s001-A 2wrf-F    78 - 131 <=>   73 - 126   (GLU  83A  - SER  133  <=> GLU   79  - THR  132 )                          
 586: s001-A 2wrf-F   133 - 324 <=>  127 - 318   (GLY  134  - PRO  324  <=> GLY  133  - PRO  324 )                          
 587: s001-A 6hjp-C     4 - 123 <=>    1 - 120   (ASP   11  - SER 125B  <=> ASP    5  - ALA  124 )                          
 587: s001-A 6hjp-C   124 - 324 <=>  122 - 322   (SER  126  - PRO  324  <=> SER  126  - PRO  325 )                          
 588: s001-A 2wrf-H     6 -  73 <=>    1 -  68   (ILE   13  - PHE   79  <=> ILE    7  - LEU   74 )                          
 588: s001-A 2wrf-H    75 -  78 <=>   69 -  72   (ASN   81  - GLU  83A  <=> LEU   75  - PRO   78 )                          
 588: s001-A 2wrf-H    79 - 131 <=>   74 - 126   (TRP   84  - SER  133  <=> TRP   80  - THR  132 )                          
 588: s001-A 2wrf-H   133 - 324 <=>  127 - 318   (GLY  134  - PRO  324  <=> GLY  133  - PRO  324 )                          
 589: s001-A 6hjp-E     4 - 123 <=>    1 - 120   (ASP   11  - SER 125B  <=> ASP    5  - ALA  124 )                          
 589: s001-A 6hjp-E   124 - 324 <=>  122 - 322   (SER  126  - PRO  324  <=> SER  126  - PRO  325 )                          
 590: s001-A 6hjp-A     4 - 123 <=>    1 - 120   (ASP   11  - SER 125B  <=> ASP    5  - ALA  124 )                          
 590: s001-A 6hjp-A   124 - 324 <=>  122 - 322   (SER  126  - PRO  324  <=> SER  126  - PRO  325 )                          
 591: s001-A 2wrf-G     6 -  73 <=>    1 -  68   (ILE   13  - PHE   79  <=> ILE    7  - LEU   74 )                          
 591: s001-A 2wrf-G    75 -  78 <=>   69 -  72   (ASN   81  - GLU  83A  <=> LEU   75  - PRO   78 )                          
 591: s001-A 2wrf-G    79 - 131 <=>   74 - 126   (TRP   84  - SER  133  <=> TRP   80  - THR  132 )                          
 591: s001-A 2wrf-G   133 - 324 <=>  127 - 318   (GLY  134  - PRO  324  <=> GLY  133  - PRO  324 )                          
 592: s001-A 2wrf-I     6 -  73 <=>    1 -  68   (ILE   13  - PHE   79  <=> ILE    7  - LEU   74 )                          
 592: s001-A 2wrf-I    75 -  78 <=>   69 -  72   (ASN   81  - GLU  83A  <=> LEU   75  - PRO   78 )                          
 592: s001-A 2wrf-I    79 - 131 <=>   74 - 126   (TRP   84  - SER  133  <=> TRP   80  - THR  132 )                          
 592: s001-A 2wrf-I   133 - 324 <=>  127 - 318   (GLY  134  - PRO  324  <=> GLY  133  - PRO  324 )                          
 593: s001-A 2wrf-C     6 -  73 <=>    1 -  68   (ILE   13  - PHE   79  <=> ILE    7  - LEU   74 )                          
 593: s001-A 2wrf-C    75 -  78 <=>   69 -  72   (ASN   81  - GLU  83A  <=> LEU   75  - PRO   78 )                          
 593: s001-A 2wrf-C    79 - 131 <=>   74 - 126   (TRP   84  - SER  133  <=> TRP   80  - THR  132 )                          
 593: s001-A 2wrf-C   133 - 324 <=>  127 - 318   (GLY  134  - PRO  324  <=> GLY  133  - PRO  324 )                          
 594: s001-A 6n41-A     3 -  70 <=>    1 -  68   (GLY   10  - CYS   76  <=> SER    2  - CYS   69 )                          
 594: s001-A 6n41-A    73 -  76 <=>   69 -  72   (PHE   79  - VAL   82  <=> GLU   70  - LEU   73 )                          
 594: s001-A 6n41-A    77 - 123 <=>   75 - 121   (PRO   83  - SER 125B  <=> ARG   76  - GLU  122 )                          
 594: s001-A 6n41-A   124 - 322 <=>  123 - 321   (SER  126  - ASN  322  <=> SER  124  - ASN  322 )                          
 595: s001-A 2wrc-C     6 -  73 <=>    1 -  68   (ILE   13  - PHE   79  <=> ILE    7  - LEU   74 )                          
 595: s001-A 2wrc-C    75 - 131 <=>   70 - 126   (ASN   81  - SER  133  <=> SER   76  - THR  132 )                          
 595: s001-A 2wrc-C   133 - 324 <=>  127 - 318   (GLY  134  - PRO  324  <=> GLY  133  - PRO  324 )                          
 596: s001-A 6hjn-A     4 - 123 <=>    1 - 120   (ASP   11  - SER 125B  <=> ASP    5  - ALA  124 )                          
 596: s001-A 6hjn-A   124 - 324 <=>  122 - 322   (SER  126  - PRO  324  <=> SER  126  - PRO  325 )                          
 597: s001-A 2wrc-B     4 - 131 <=>    1 - 128   (ASP   11  - SER  133  <=> ASP    5  - THR  132 )                          
 597: s001-A 2wrc-B   133 - 324 <=>  129 - 320   (GLY  134  - PRO  324  <=> GLY  133  - PRO  324 )                          
 598: s001-A 6hjn-E     4 - 123 <=>    1 - 120   (ASP   11  - SER 125B  <=> ASP    5  - ALA  124 )                          
 598: s001-A 6hjn-E   124 - 324 <=>  122 - 322   (SER  126  - PRO  324  <=> SER  126  - PRO  325 )                          
 599: s001-A 2wrb-C     6 - 131 <=>    1 - 126   (ILE   13  - SER  133  <=> ILE    7  - THR  132 )                          
 599: s001-A 2wrb-C   133 - 324 <=>  127 - 318   (GLY  134  - PRO  324  <=> GLY  133  - PRO  324 )                          
 600: s001-A 2wrd-C     7 -  73 <=>    1 -  67   (CYS   14  - PHE   79  <=> CYS    8  - LEU   74 )                          
 600: s001-A 2wrd-C    75 - 131 <=>   69 - 125   (ASN   81  - SER  133  <=> SER   76  - THR  132 )                          
 600: s001-A 2wrd-C   133 - 324 <=>  126 - 317   (GLY  134  - PRO  324  <=> GLY  133  - PRO  324 )                          
 601: s001-A 2wrc-A     8 -  73 <=>    1 -  66   (ILE   15  - PHE   79  <=> ILE    9  - LEU   74 )                          
 601: s001-A 2wrc-A    75 - 131 <=>   68 - 124   (ASN   81  - SER  133  <=> SER   76  - THR  132 )                          
 601: s001-A 2wrc-A   133 - 324 <=>  125 - 316   (GLY  134  - PRO  324  <=> GLY  133  - PRO  324 )                          
 602: s001-A 2fk0-Q     3 -  70 <=>    1 -  68   (GLY   10  - CYS   76  <=> GLY   10  - CYS   76 )                          
 602: s001-A 2fk0-Q    73 -  76 <=>   69 -  72   (PHE   79  - VAL   82  <=> ASP   77  - ILE   80 )                          
 602: s001-A 2fk0-Q    77 - 324 <=>   75 - 322   (PRO   83  - PRO  324  <=> PRO  82A  - PRO  324 )                          
 603: s001-A 3qqi-B    49 - 131 <=>    1 -  83   (GLY  55A  - SER  133  <=> GLY   55  - THR  133 )                          
 603: s001-A 3qqi-B   133 - 268 <=>   84 - 219   (GLY  134  - MET  268  <=> GLY  134  - MET  268 )                          
 604: s001-A 6hjn-C     4 - 123 <=>    1 - 120   (ASP   11  - SER 125B  <=> ASP    5  - ALA  124 )                          
 604: s001-A 6hjn-C   124 - 324 <=>  122 - 322   (SER  126  - PRO  324  <=> SER  126  - PRO  325 )                          
 605: s001-A 6xsk-A     4 - 123 <=>    1 - 120   (ASP   11  - SER 125B  <=> ASP   11  - GLU 125B )                          
 605: s001-A 6xsk-A   124 - 131 <=>  122 - 129   (SER  126  - SER  133  <=> SER  126  - THR  133 )                          
 605: s001-A 6xsk-A   133 - 324 <=>  130 - 321   (GLY  134  - PRO  324  <=> GLY  134  - PRO  324 )                          
 606: s001-A 5ibl-B    13 -  70 <=>    1 -  58   (ASN   20  - CYS   76  <=> ASN   20  - CYS   76 )                          
 606: s001-A 5ibl-B    76 - 124 <=>   59 - 107   (VAL   82  - SER  126  <=> ALA   82  - SER  125 )                          
 606: s001-A 5ibl-B   125 - 314 <=>  109 - 298   (TRP  127  - LEU  314  <=> TRP  127  - LEU  314 )                          
 607: s001-A 2wr7-B     4 -  73 <=>    1 -  70   (ASP   11  - PHE   79  <=> ASP    5  - LEU   74 )                          
 607: s001-A 2wr7-B    75 - 131 <=>   72 - 128   (ASN   81  - SER  133  <=> SER   76  - THR  132 )                          
 607: s001-A 2wr7-B   133 - 324 <=>  129 - 320   (GLY  134  - PRO  324  <=> GLY  133  - PRO  324 )                          
 608: s001-A 4hfu-A     2 -  70 <=>    1 -  69   (PRO    9  - CYS   76  <=> PRO    9  - CYS   76 )                          
 608: s001-A 4hfu-A    72 -  77 <=>   70 -  75   (GLU   78  - PRO   83  <=> ASP   77  - VAL  81A )                          
 608: s001-A 4hfu-A    78 -  89 <=>   77 -  88   (GLU  83A  - VAL   94  <=> GLU   83  - ARG   94 )                          
 608: s001-A 4hfu-A    92 - 131 <=>   89 - 128   (LEU  96A  - SER  133  <=> LEU   96  - THR  133 )                          
 608: s001-A 4hfu-A   133 - 324 <=>  129 - 320   (GLY  134  - PRO  324  <=> GLY  134  - PRO  324 )                          
 609: s001-A 2wr4-B     5 -  73 <=>    1 -  69   (GLN   12  - PHE   79  <=> GLN    6  - LEU   74 )                          
 609: s001-A 2wr4-B    75 - 131 <=>   71 - 127   (ASN   81  - SER  133  <=> SER   76  - THR  132 )                          
 609: s001-A 2wr4-B   133 - 324 <=>  128 - 319   (GLY  134  - PRO  324  <=> GLY  133  - PRO  324 )                          
 610: s001-A 2wrb-B     4 - 131 <=>    1 - 128   (ASP   11  - SER  133  <=> ASP    5  - THR  132 )                          
 610: s001-A 2wrb-B   133 - 324 <=>  129 - 320   (GLY  134  - PRO  324  <=> GLY  133  - PRO  324 )                          
 611: s001-A 2wr0-A     4 -  72 <=>    1 -  69   (ASP   11  - GLU   78  <=> ASP    5  - ARG   73 )                          
 611: s001-A 2wr0-A    74 -  77 <=>   70 -  73   (ILE   80  - PRO   83  <=> LEU   74  - VAL   77 )                          
 611: s001-A 2wr0-A    78 - 131 <=>   75 - 128   (GLU  83A  - SER  133  <=> GLU   79  - THR  132 )                          
 611: s001-A 2wr0-A   133 - 324 <=>  129 - 320   (GLY  134  - PRO  324  <=> GLY  133  - PRO  324 )                          
 612: s001-A 2wr4-C     5 -  73 <=>    1 -  69   (GLN   12  - PHE   79  <=> GLN    6  - LEU   74 )                          
 612: s001-A 2wr4-C    75 - 131 <=>   71 - 127   (ASN   81  - SER  133  <=> SER   76  - THR  132 )                          
 612: s001-A 2wr4-C   133 - 324 <=>  128 - 319   (GLY  134  - PRO  324  <=> GLY  133  - PRO  324 )                          
 613: s001-A 2wrd-B     4 - 131 <=>    1 - 128   (ASP   11  - SER  133  <=> ASP    5  - THR  132 )                          
 613: s001-A 2wrd-B   133 - 324 <=>  129 - 320   (GLY  134  - PRO  324  <=> GLY  133  - PRO  324 )                          
 614: s001-A 3qqi-A    49 - 131 <=>    1 -  83   (GLY  55A  - SER  133  <=> GLY   55  - THR  133 )                          
 614: s001-A 3qqi-A   133 - 268 <=>   84 - 219   (GLY  134  - MET  268  <=> GLY  134  - MET  268 )                          
 615: s001-A 2wr2-C     5 -  73 <=>    1 -  69   (GLN   12  - PHE   79  <=> GLN    6  - LEU   74 )                          
 615: s001-A 2wr2-C    75 -  78 <=>   70 -  73   (ASN   81  - GLU  83A  <=> LEU   75  - PRO   78 )                          
 615: s001-A 2wr2-C    79 - 131 <=>   75 - 127   (TRP   84  - SER  133  <=> TRP   80  - THR  132 )                          
 615: s001-A 2wr2-C   133 - 151 <=>  128 - 146   (GLY  134  - VAL  152  <=> GLY  133  - VAL  151 )                          
 615: s001-A 2wr2-C   153 - 324 <=>  147 - 318   (LEU  154  - PRO  324  <=> LEU  153  - PRO  324 )                          
 616: s001-A 6xsk-C     4 - 123 <=>    1 - 120   (ASP   11  - SER 125B  <=> ASP   11  - GLU 125B )                          
 616: s001-A 6xsk-C   124 - 132 <=>  122 - 130   (SER  126  - LEU 133A  <=> SER  126  - GLY  134 )                          
 616: s001-A 6xsk-C   134 - 324 <=>  131 - 321   (VAL  135  - PRO  324  <=> VAL  135  - PRO  324 )                          
 617: s001-A 2wrd-A     7 - 131 <=>    1 - 125   (CYS   14  - SER  133  <=> CYS    8  - THR  132 )                          
 617: s001-A 2wrd-A   133 - 324 <=>  126 - 317   (GLY  134  - PRO  324  <=> GLY  133  - PRO  324 )                          
 618: s001-A 2wrb-A     8 - 131 <=>    1 - 124   (ILE   15  - SER  133  <=> ILE    9  - THR  132 )                          
 618: s001-A 2wrb-A   133 - 324 <=>  125 - 316   (GLY  134  - PRO  324  <=> GLY  133  - PRO  324 )                          
 619: s001-A 2wr7-C     6 -  73 <=>    1 -  68   (ILE   13  - PHE   79  <=> ILE    7  - LEU   74 )                          
 619: s001-A 2wr7-C    75 - 131 <=>   70 - 126   (ASN   81  - SER  133  <=> SER   76  - THR  132 )                          
 619: s001-A 2wr7-C   133 - 324 <=>  127 - 318   (GLY  134  - PRO  324  <=> GLY  133  - PRO  324 )                          
 620: s001-A 2wr3-B     5 - 131 <=>    1 - 127   (GLN   12  - SER  133  <=> GLN    6  - THR  132 )                          
 620: s001-A 2wr3-B   133 - 324 <=>  128 - 319   (GLY  134  - PRO  324  <=> GLY  133  - PRO  324 )                          
 621: s001-A 2wr0-C     5 -  73 <=>    1 -  69   (GLN   12  - PHE   79  <=> GLN    6  - LEU   74 )                          
 621: s001-A 2wr0-C    75 -  78 <=>   70 -  73   (ASN   81  - GLU  83A  <=> LEU   75  - PRO   78 )                          
 621: s001-A 2wr0-C    79 - 131 <=>   75 - 127   (TRP   84  - SER  133  <=> TRP   80  - THR  132 )                          
 621: s001-A 2wr0-C   133 - 324 <=>  128 - 319   (GLY  134  - PRO  324  <=> GLY  133  - PRO  324 )                          
 622: s001-A 7kna-B     4 - 124 <=>    1 - 121   (ASP   11  - SER  126  <=> ASP   11  - SER  131 )                          
 622: s001-A 7kna-B   125 - 324 <=>  123 - 322   (TRP  127  - PRO  324  <=> TRP  133  - PRO  330 )                          
 623: s001-A 6xsk-E     4 - 123 <=>    1 - 120   (ASP   11  - SER 125B  <=> ASP   11  - GLU 125B )                          
 623: s001-A 6xsk-E   124 - 131 <=>  122 - 129   (SER  126  - SER  133  <=> SER  126  - THR  133 )                          
 623: s001-A 6xsk-E   133 - 324 <=>  130 - 321   (GLY  134  - PRO  324  <=> GLY  134  - PRO  324 )                          
 624: s001-A 4wsr-F     4 - 157 <=>    1 - 154   (ASP   11  - ASN  158  <=> ASP    1  - ARG  154 )                          
 624: s001-A 4wsr-F   158 - 263 <=>  156 - 261   (SER  159  - GLY  263  <=> ASP  156  - ARG  261 )                          
 624: s001-A 4wsr-F   264 - 323 <=>  263 - 322   (ASP  264  - SER  323  <=> LYS  263  - VAL  322 )                          
 625: s001-A 4wss-A     4 - 157 <=>    1 - 154   (ASP   11  - ASN  158  <=> ASP    1  - ARG  154 )                          
 625: s001-A 4wss-A   158 - 263 <=>  156 - 261   (SER  159  - GLY  263  <=> ASP  156  - ARG  261 )                          
 625: s001-A 4wss-A   264 - 324 <=>  263 - 323   (ASP  264  - PRO  324  <=> LYS  263  - PRO  323 )                          
 626: s001-A 4kps-C     2 - 130 <=>    1 - 129   (PRO    9  - ALA  132  <=> ILE    4  - ASP  132 )                          
 626: s001-A 4kps-C   133 - 140 <=>  130 - 137   (GLY  134  - TYR  141  <=> GLY  133  - ASP  140 )                          
 626: s001-A 4kps-C   141 - 324 <=>  139 - 322   (GLN  142  - PRO  324  <=> THR  142  - PRO  325 )                          
 627: s001-A 4wss-E     4 - 157 <=>    1 - 154   (ASP   11  - ASN  158  <=> ASP    1  - ARG  154 )                          
 627: s001-A 4wss-E   158 - 263 <=>  156 - 261   (SER  159  - GLY  263  <=> ASP  156  - ARG  261 )                          
 627: s001-A 4wss-E   264 - 324 <=>  263 - 323   (ASP  264  - PRO  324  <=> LYS  263  - PRO  323 )                          
 628: s001-A 4kpq-C     2 - 130 <=>    1 - 129   (PRO    9  - ALA  132  <=> ILE    4  - ASP  132 )                          
 628: s001-A 4kpq-C   133 - 140 <=>  130 - 137   (GLY  134  - TYR  141  <=> GLY  133  - ASP  140 )                          
 628: s001-A 4kpq-C   141 - 324 <=>  139 - 322   (GLN  142  - PRO  324  <=> THR  142  - PRO  325 )                          
 629: s001-A 4kps-E     2 - 130 <=>    1 - 129   (PRO    9  - ALA  132  <=> ILE    4  - ASP  132 )                          
 629: s001-A 4kps-E   133 - 140 <=>  130 - 137   (GLY  134  - TYR  141  <=> GLY  133  - ASP  140 )                          
 629: s001-A 4kps-E   141 - 324 <=>  139 - 322   (GLN  142  - PRO  324  <=> THR  142  - PRO  325 )                          
 630: s001-A 4kpq-E     2 - 130 <=>    1 - 129   (PRO    9  - ALA  132  <=> ILE    4  - ASP  132 )                          
 630: s001-A 4kpq-E   133 - 140 <=>  130 - 137   (GLY  134  - TYR  141  <=> GLY  133  - ASP  140 )                          
 630: s001-A 4kpq-E   141 - 324 <=>  139 - 322   (GLN  142  - PRO  324  <=> THR  142  - PRO  325 )                          
 631: s001-A 4wsr-C     4 - 157 <=>    1 - 154   (ASP   11  - ASN  158  <=> ASP    1  - ARG  154 )                          
 631: s001-A 4wsr-C   158 - 263 <=>  156 - 261   (SER  159  - GLY  263  <=> ASP  156  - ARG  261 )                          
 631: s001-A 4wsr-C   264 - 324 <=>  263 - 323   (ASP  264  - PRO  324  <=> LYS  263  - PRO  323 )                          
 632: s001-A 4kps-A     2 - 130 <=>    1 - 129   (PRO    9  - ALA  132  <=> ILE    4  - ASP  132 )                          
 632: s001-A 4kps-A   133 - 140 <=>  130 - 137   (GLY  134  - TYR  141  <=> GLY  133  - ASP  140 )                          
 632: s001-A 4kps-A   141 - 324 <=>  139 - 322   (GLN  142  - PRO  324  <=> THR  142  - PRO  325 )                          
 633: s001-A 4wsr-A     4 - 157 <=>    1 - 154   (ASP   11  - ASN  158  <=> ASP    1  - ARG  154 )                          
 633: s001-A 4wsr-A   158 - 263 <=>  156 - 261   (SER  159  - GLY  263  <=> ASP  156  - ARG  261 )                          
 633: s001-A 4wsr-A   264 - 324 <=>  263 - 323   (ASP  264  - PRO  324  <=> LYS  263  - PRO  323 )                          
 634: s001-A 5ibl-F    13 -  70 <=>    1 -  58   (ASN   20  - CYS   76  <=> ASN   20  - CYS   76 )                          
 634: s001-A 5ibl-F    76 - 124 <=>   59 - 107   (VAL   82  - SER  126  <=> ALA   82  - SER  125 )                          
 634: s001-A 5ibl-F   125 - 260 <=>  109 - 244   (TRP  127  - VAL 260A  <=> TRP  127  - GLU  261 )                          
 634: s001-A 5ibl-F   262 - 265 <=>  245 - 248   (LYS  262  - SER  265  <=> ARG  262  - GLY  265 )                          
 634: s001-A 5ibl-F   266 - 322 <=>  250 - 306   (THR  266  - ASN  322  <=> GLY 266A  - ASN  322 )                          
 635: s001-A 2wr3-C     5 -  73 <=>    1 -  69   (GLN   12  - PHE   79  <=> GLN    6  - LEU   74 )                          
 635: s001-A 2wr3-C    75 -  78 <=>   70 -  73   (ASN   81  - GLU  83A  <=> LEU   75  - PRO   78 )                          
 635: s001-A 2wr3-C    79 - 131 <=>   75 - 127   (TRP   84  - SER  133  <=> TRP   80  - THR  132 )                          
 635: s001-A 2wr3-C   133 - 324 <=>  128 - 319   (GLY  134  - PRO  324  <=> GLY  133  - PRO  324 )                          
 636: s001-A 2wre-B     4 - 131 <=>    1 - 128   (ASP   11  - SER  133  <=> ASP    5  - THR  132 )                          
 636: s001-A 2wre-B   133 - 324 <=>  129 - 320   (GLY  134  - PRO  324  <=> GLY  133  - PRO  324 )                          
 637: s001-A 2wr5-C     5 -  73 <=>    1 -  69   (GLN   12  - PHE   79  <=> GLN    6  - LEU   74 )                          
 637: s001-A 2wr5-C    75 -  78 <=>   70 -  73   (ASN   81  - GLU  83A  <=> LEU   75  - PRO   78 )                          
 637: s001-A 2wr5-C    79 - 131 <=>   75 - 127   (TRP   84  - SER  133  <=> TRP   80  - THR  132 )                          
 637: s001-A 2wr5-C   133 - 140 <=>  128 - 135   (GLY  134  - TYR  141  <=> GLY  133  - VAL  140 )                          
 637: s001-A 2wr5-C   142 - 324 <=>  136 - 318   (GLY  143  - PRO  324  <=> GLY  142  - PRO  324 )                          
 638: s001-A 7kna-A     4 - 124 <=>    1 - 121   (ASP   11  - SER  126  <=> ASP   11  - SER  131 )                          
 638: s001-A 7kna-A   125 - 324 <=>  123 - 322   (TRP  127  - PRO  324  <=> TRP  133  - PRO  330 )                          
 639: s001-A 2wr5-B     5 - 131 <=>    1 - 127   (GLN   12  - SER  133  <=> GLN    6  - THR  132 )                          
 639: s001-A 2wr5-B   133 - 140 <=>  128 - 135   (GLY  134  - TYR  141  <=> GLY  133  - VAL  140 )                          
 639: s001-A 2wr5-B   142 - 324 <=>  136 - 318   (GLY  143  - PRO  324  <=> GLY  142  - PRO  324 )                          
 640: s001-A 6hjq-C     4 - 123 <=>    1 - 120   (ASP   11  - SER 125B  <=> ASP    5  - ALA  124 )                          
 640: s001-A 6hjq-C   124 - 324 <=>  122 - 322   (SER  126  - PRO  324  <=> SER  126  - PRO  325 )                          
 641: s001-A 6hjq-A     4 - 123 <=>    1 - 120   (ASP   11  - SER 125B  <=> ASP    5  - ALA  124 )                          
 641: s001-A 6hjq-A   124 - 324 <=>  122 - 322   (SER  126  - PRO  324  <=> SER  126  - PRO  325 )                          
 642: s001-A 4kpq-A     2 - 130 <=>    1 - 129   (PRO    9  - ALA  132  <=> ILE    4  - ASP  132 )                          
 642: s001-A 4kpq-A   133 - 140 <=>  130 - 137   (GLY  134  - TYR  141  <=> GLY  133  - ASP  140 )                          
 642: s001-A 4kpq-A   141 - 324 <=>  139 - 322   (GLN  142  - PRO  324  <=> THR  142  - PRO  325 )                          
 643: s001-A 4wsr-B     4 - 157 <=>    1 - 154   (ASP   11  - ASN  158  <=> ASP    1  - ARG  154 )                          
 643: s001-A 4wsr-B   158 - 263 <=>  156 - 261   (SER  159  - GLY  263  <=> ASP  156  - ARG  261 )                          
 643: s001-A 4wsr-B   264 - 324 <=>  263 - 323   (ASP  264  - PRO  324  <=> LYS  263  - PRO  323 )                          
 644: s001-A 4wss-C     4 - 157 <=>    1 - 154   (ASP   11  - ASN  158  <=> ASP    1  - ARG  154 )                          
 644: s001-A 4wss-C   158 - 263 <=>  156 - 261   (SER  159  - GLY  263  <=> ASP  156  - ARG  261 )                          
 644: s001-A 4wss-C   264 - 324 <=>  263 - 323   (ASP  264  - PRO  324  <=> LYS  263  - PRO  323 )                          
 645: s001-A 4wsr-E     4 - 157 <=>    1 - 154   (ASP   11  - ASN  158  <=> ASP    1  - ARG  154 )                          
 645: s001-A 4wsr-E   158 - 263 <=>  156 - 261   (SER  159  - GLY  263  <=> ASP  156  - ARG  261 )                          
 645: s001-A 4wsr-E   264 - 324 <=>  263 - 323   (ASP  264  - PRO  324  <=> LYS  263  - PRO  323 )                          
 646: s001-A 2wr4-A     5 -  73 <=>    1 -  69   (GLN   12  - PHE   79  <=> GLN    6  - LEU   74 )                          
 646: s001-A 2wr4-A    75 - 131 <=>   71 - 127   (ASN   81  - SER  133  <=> SER   76  - THR  132 )                          
 646: s001-A 2wr4-A   133 - 151 <=>  128 - 146   (GLY  134  - VAL  152  <=> GLY  133  - VAL  151 )                          
 646: s001-A 2wr4-A   153 - 324 <=>  147 - 318   (LEU  154  - PRO  324  <=> LEU  153  - PRO  324 )                          
 647: s001-A 2wr5-A     5 -  73 <=>    1 -  69   (GLN   12  - PHE   79  <=> GLN    6  - LEU   74 )                          
 647: s001-A 2wr5-A    75 -  78 <=>   70 -  73   (ASN   81  - GLU  83A  <=> LEU   75  - PRO   78 )                          
 647: s001-A 2wr5-A    79 - 131 <=>   75 - 127   (TRP   84  - SER  133  <=> TRP   80  - THR  132 )                          
 647: s001-A 2wr5-A   133 - 140 <=>  128 - 135   (GLY  134  - TYR  141  <=> GLY  133  - VAL  140 )                          
 647: s001-A 2wr5-A   142 - 324 <=>  136 - 318   (GLY  143  - PRO  324  <=> GLY  142  - PRO  324 )                          
 648: s001-A 6hjr-A     4 - 123 <=>    1 - 120   (ASP   11  - SER 125B  <=> ASP    5  - ALA  124 )                          
 648: s001-A 6hjr-A   124 - 324 <=>  122 - 322   (SER  126  - PRO  324  <=> SER  126  - PRO  325 )                          
 649: s001-A 2wre-C     7 - 131 <=>    1 - 125   (CYS   14  - SER  133  <=> CYS    8  - THR  132 )                          
 649: s001-A 2wre-C   133 - 324 <=>  126 - 317   (GLY  134  - PRO  324  <=> GLY  133  - PRO  324 )                          
 650: s001-A 6hjq-E     4 - 123 <=>    1 - 120   (ASP   11  - SER 125B  <=> ASP    5  - ALA  124 )                          
 650: s001-A 6hjq-E   124 - 324 <=>  122 - 322   (SER  126  - PRO  324  <=> SER  126  - PRO  325 )                          
 651: s001-A 4wss-F     4 - 157 <=>    1 - 154   (ASP   11  - ASN  158  <=> ASP    1  - ARG  154 )                          
 651: s001-A 4wss-F   158 - 263 <=>  156 - 261   (SER  159  - GLY  263  <=> ASP  156  - ARG  261 )                          
 651: s001-A 4wss-F   264 - 321 <=>  263 - 320   (ASP  264  - ARG  321  <=> LYS  263  - ARG  320 )                          
 652: s001-A 4wss-D     4 - 157 <=>    1 - 154   (ASP   11  - ASN  158  <=> ASP    1  - ARG  154 )                          
 652: s001-A 4wss-D   158 - 263 <=>  156 - 261   (SER  159  - GLY  263  <=> ASP  156  - ARG  261 )                          
 652: s001-A 4wss-D   264 - 324 <=>  263 - 323   (ASP  264  - PRO  324  <=> LYS  263  - PRO  323 )                          
 653: s001-A 4wss-B     4 - 157 <=>    1 - 154   (ASP   11  - ASN  158  <=> ASP    1  - ARG  154 )                          
 653: s001-A 4wss-B   158 - 263 <=>  156 - 261   (SER  159  - GLY  263  <=> ASP  156  - ARG  261 )                          
 653: s001-A 4wss-B   264 - 324 <=>  263 - 323   (ASP  264  - PRO  324  <=> LYS  263  - PRO  323 )                          
 654: s001-A 6n41-B     3 -  70 <=>    1 -  68   (GLY   10  - CYS   76  <=> SER    2  - CYS   69 )                          
 654: s001-A 6n41-B    73 -  76 <=>   69 -  72   (PHE   79  - VAL   82  <=> GLU   70  - LEU   73 )                          
 654: s001-A 6n41-B    77 - 123 <=>   75 - 121   (PRO   83  - SER 125B  <=> ARG   76  - GLU  122 )                          
 654: s001-A 6n41-B   124 - 324 <=>  123 - 323   (SER  126  - PRO  324  <=> SER  124  - PRO  324 )                          
 655: s001-A 6ona-C     3 -  70 <=>    1 -  68   (GLY   10  - CYS   76  <=> SER    2  - CYS   69 )                          
 655: s001-A 6ona-C    72 -  75 <=>   69 -  72   (GLU   78  - ASN   81  <=> GLU   70  - LEU   73 )                          
 655: s001-A 6ona-C    76 - 124 <=>   74 - 122   (VAL   82  - SER  126  <=> LYS   75  - ARG  123 )                          
 655: s001-A 6ona-C   125 - 324 <=>  124 - 323   (TRP  127  - PRO  324  <=> TRP  125  - PRO  324 )                          
 656: s001-A 2wr2-B     4 - 131 <=>    1 - 128   (ASP   11  - SER  133  <=> ASP    5  - THR  132 )                          
 656: s001-A 2wr2-B   133 - 151 <=>  129 - 147   (GLY  134  - VAL  152  <=> GLY  133  - VAL  151 )                          
 656: s001-A 2wr2-B   153 - 324 <=>  148 - 319   (LEU  154  - PRO  324  <=> LEU  153  - PRO  324 )                          
 657: s001-A 2wr2-A     4 -  72 <=>    1 -  69   (ASP   11  - GLU   78  <=> ASP    5  - ARG   73 )                          
 657: s001-A 2wr2-A    74 -  77 <=>   70 -  73   (ILE   80  - PRO   83  <=> LEU   74  - VAL   77 )                          
 657: s001-A 2wr2-A    78 - 131 <=>   75 - 128   (GLU  83A  - SER  133  <=> GLU   79  - THR  132 )                          
 657: s001-A 2wr2-A   133 - 324 <=>  129 - 320   (GLY  134  - PRO  324  <=> GLY  133  - PRO  324 )                          
 658: s001-A 2wr1-C     5 -  73 <=>    1 -  69   (GLN   12  - PHE   79  <=> GLN    6  - LEU   74 )                          
 658: s001-A 2wr1-C    75 -  78 <=>   70 -  73   (ASN   81  - GLU  83A  <=> LEU   75  - PRO   78 )                          
 658: s001-A 2wr1-C    79 - 131 <=>   75 - 127   (TRP   84  - SER  133  <=> TRP   80  - THR  132 )                          
 658: s001-A 2wr1-C   133 - 151 <=>  128 - 146   (GLY  134  - VAL  152  <=> GLY  133  - VAL  151 )                          
 658: s001-A 2wr1-C   153 - 324 <=>  147 - 318   (LEU  154  - PRO  324  <=> LEU  153  - PRO  324 )                          
 659: s001-A 2wr1-B     4 -  73 <=>    1 -  70   (ASP   11  - PHE   79  <=> ASP    5  - LEU   74 )                          
 659: s001-A 2wr1-B    75 -  78 <=>   71 -  74   (ASN   81  - GLU  83A  <=> LEU   75  - PRO   78 )                          
 659: s001-A 2wr1-B    79 - 131 <=>   76 - 128   (TRP   84  - SER  133  <=> TRP   80  - THR  132 )                          
 659: s001-A 2wr1-B   133 - 151 <=>  129 - 147   (GLY  134  - VAL  152  <=> GLY  133  - VAL  151 )                          
 659: s001-A 2wr1-B   153 - 324 <=>  148 - 319   (LEU  154  - PRO  324  <=> LEU  153  - PRO  324 )                          
 660: s001-A 2wr3-A     5 -  73 <=>    1 -  69   (GLN   12  - PHE   79  <=> GLN    6  - LEU   74 )                          
 660: s001-A 2wr3-A    75 -  78 <=>   70 -  73   (ASN   81  - GLU  83A  <=> LEU   75  - PRO   78 )                          
 660: s001-A 2wr3-A    79 - 131 <=>   75 - 127   (TRP   84  - SER  133  <=> TRP   80  - THR  132 )                          
 660: s001-A 2wr3-A   133 - 151 <=>  128 - 146   (GLY  134  - VAL  152  <=> GLY  133  - VAL  151 )                          
 660: s001-A 2wr3-A   153 - 324 <=>  147 - 318   (LEU  154  - PRO  324  <=> LEU  153  - PRO  324 )                          
 661: s001-A 2wr0-B     4 -  72 <=>    1 -  69   (ASP   11  - GLU   78  <=> ASP    5  - ARG   73 )                          
 661: s001-A 2wr0-B    74 -  77 <=>   70 -  73   (ILE   80  - PRO   83  <=> LEU   74  - VAL   77 )                          
 661: s001-A 2wr0-B    78 - 131 <=>   75 - 128   (GLU  83A  - SER  133  <=> GLU   79  - THR  132 )                          
 661: s001-A 2wr0-B   133 - 324 <=>  129 - 320   (GLY  134  - PRO  324  <=> GLY  133  - PRO  324 )                          
 662: s001-A 6zrk-C     2 - 125 <=>    1 - 124   (PRO    9  - TRP  127  <=> ASP   -1  - TRP  122 )                          
 662: s001-A 6zrk-C   127 - 131 <=>  125 - 129   (SER  129  - SER  133  <=> ASN  123  - SER  127 )                          
 662: s001-A 6zrk-C   133 - 140 <=>  130 - 137   (GLY  134  - TYR  141  <=> GLY  128  - ALA  135 )                          
 662: s001-A 6zrk-C   141 - 156 <=>  139 - 154   (GLN  142  - LYS  157  <=> THR  137  - LYS  152 )                          
 662: s001-A 6zrk-C   157 - 271 <=>  156 - 270   (ASN  158  - GLU  271  <=> PRO  154  - GLU  268 )                          
 662: s001-A 6zrk-C   272 - 324 <=>  272 - 324   (LEU  272  - PRO  324  <=> ILE  270  - PRO  322 )                          
 663: s001-A 4wsr-D     4 - 157 <=>    1 - 154   (ASP   11  - ASN  158  <=> ASP    1  - ARG  154 )                          
 663: s001-A 4wsr-D   158 - 263 <=>  156 - 261   (SER  159  - GLY  263  <=> ASP  156  - ARG  261 )                          
 663: s001-A 4wsr-D   264 - 324 <=>  263 - 323   (ASP  264  - PRO  324  <=> LYS  263  - PRO  323 )                          
 664: s001-A 2wr7-A     8 -  73 <=>    1 -  66   (ILE   15  - PHE   79  <=> ILE    9  - LEU   74 )                          
 664: s001-A 2wr7-A    75 - 131 <=>   68 - 124   (ASN   81  - SER  133  <=> SER   76  - THR  132 )                          
 664: s001-A 2wr7-A   133 - 151 <=>  125 - 143   (GLY  134  - VAL  152  <=> GLY  133  - VAL  151 )                          
 664: s001-A 2wr7-A   153 - 324 <=>  144 - 315   (LEU  154  - PRO  324  <=> LEU  153  - PRO  324 )                          
 665: s001-A 1jsd-A     5 - 125 <=>    2 - 122   (GLN   12  - TRP  127  <=> LYS    2  - TRP  122 )                          
 665: s001-A 1jsd-A   127 - 131 <=>  123 - 127   (SER  129  - SER  133  <=> ASN  123  - SER  127 )                          
 665: s001-A 1jsd-A   133 - 139 <=>  128 - 134   (GLY  134  - PRO  140  <=> GLY  128  - SER  134 )                          
 665: s001-A 1jsd-A   144 - 324 <=>  135 - 315   (SER  145  - PRO  324  <=> ASP  135  - PRO  315 )                          
 666: s001-A 6ona-A     3 -  70 <=>    1 -  68   (GLY   10  - CYS   76  <=> SER    2  - CYS   69 )                          
 666: s001-A 6ona-A    73 -  76 <=>   69 -  72   (PHE   79  - VAL   82  <=> GLU   70  - ARG   76 )                          
 666: s001-A 6ona-A    78 - 124 <=>   73 - 119   (GLU  83A  - SER  126  <=> SER   77  - ARG  123 )                          
 666: s001-A 6ona-A   125 - 324 <=>  121 - 320   (TRP  127  - PRO  324  <=> TRP  125  - PRO  324 )                          
 667: s001-A 6hjr-E     4 - 123 <=>    1 - 120   (ASP   11  - SER 125B  <=> ASP    5  - ALA  124 )                          
 667: s001-A 6hjr-E   124 - 324 <=>  122 - 322   (SER  126  - PRO  324  <=> SER  126  - PRO  325 )                          
 668: s001-A 1jsh-A     4 - 125 <=>    1 - 122   (ASP   11  - TRP  127  <=> ASP    1  - TRP  122 )                          
 668: s001-A 1jsh-A   127 - 131 <=>  123 - 127   (SER  129  - SER  133  <=> ASN  123  - SER  127 )                          
 668: s001-A 1jsh-A   133 - 139 <=>  128 - 134   (GLY  134  - PRO  140  <=> GLY  128  - SER  134 )                          
 668: s001-A 1jsh-A   144 - 259 <=>  135 - 250   (SER  145  - ILE  260  <=> ASP  135  - LEU  250 )                          
 668: s001-A 1jsh-A   261 - 264 <=>  251 - 254   (LYS  261  - ASP  264  <=> SER  251  - SER  254 )                          
 668: s001-A 1jsh-A   265 - 324 <=>  256 - 315   (SER  265  - PRO  324  <=> GLY  256  - PRO  315 )                          
 669: s001-A 5xhv-A    34 - 124 <=>    1 -  91   (ASP   41  - SER  126  <=> ASN   31  - SER  121 )                          
 669: s001-A 5xhv-A   125 - 315 <=>   93 - 283   (TRP  127  - VAL  315  <=> TRP  123  - ARG  313 )                          
 670: s001-A 4kw1-G     4 -  70 <=>    1 -  67   (ASP   11  - CYS   76  <=> ASP    1  - CYS   67 )                          
 670: s001-A 4kw1-G    71 -  74 <=>   69 -  72   (ASP   77  - ILE   80  <=> GLU   69  - ASN   72 )                          
 670: s001-A 4kw1-G    76 - 130 <=>   73 - 127   (VAL   82  - ALA  132  <=> VAL   73  - ALA  127 )                          
 670: s001-A 4kw1-G   132 - 135 <=>  128 - 131   (LEU 133A  - SER  136  <=> SER  128  - SER  131 )                          
 670: s001-A 4kw1-G   146 - 324 <=>  132 - 310   (PHE  147  - PRO  324  <=> PHE  142  - PRO  320 )                          
 671: s001-A 6hjr-C     4 - 123 <=>    1 - 120   (ASP   11  - SER 125B  <=> ASP    5  - ALA  124 )                          
 671: s001-A 6hjr-C   124 - 324 <=>  122 - 322   (SER  126  - PRO  324  <=> SER  126  - PRO  325 )                          
 672: s001-A 2wre-A     7 - 131 <=>    1 - 125   (CYS   14  - SER  133  <=> CYS    8  - THR  132 )                          
 672: s001-A 2wre-A   133 - 151 <=>  126 - 144   (GLY  134  - VAL  152  <=> GLY  133  - VAL  151 )                          
 672: s001-A 2wre-A   153 - 324 <=>  145 - 316   (LEU  154  - PRO  324  <=> LEU  153  - PRO  324 )                          
 673: s001-A 1jsi-A     4 - 125 <=>    1 - 122   (ASP   11  - TRP  127  <=> ASP    1  - TRP  122 )                          
 673: s001-A 1jsi-A   127 - 131 <=>  123 - 127   (SER  129  - SER  133  <=> ASN  123  - SER  127 )                          
 673: s001-A 1jsi-A   133 - 139 <=>  128 - 134   (GLY  134  - PRO  140  <=> GLY  128  - SER  134 )                          
 673: s001-A 1jsi-A   144 - 259 <=>  135 - 250   (SER  145  - ILE  260  <=> ASP  135  - LEU  250 )                          
 673: s001-A 1jsi-A   261 - 264 <=>  251 - 254   (LYS  261  - ASP  264  <=> SER  251  - SER  254 )                          
 673: s001-A 1jsi-A   265 - 324 <=>  256 - 315   (SER  265  - PRO  324  <=> GLY  256  - PRO  315 )                          
 674: s001-A 2wrf-D     6 -  73 <=>    1 -  68   (ILE   13  - PHE   79  <=> ILE    7  - LEU   74 )                          
 674: s001-A 2wrf-D    75 - 131 <=>   70 - 126   (ASN   81  - SER  133  <=> THR   76  - THR  132 )                          
 674: s001-A 2wrf-D   133 - 324 <=>  127 - 318   (GLY  134  - PRO  324  <=> GLY  133  - PRO  324 )                          
 675: s001-A 2wrf-A     6 - 131 <=>    1 - 126   (ILE   13  - SER  133  <=> ILE    7  - THR  132 )                          
 675: s001-A 2wrf-A   133 - 324 <=>  127 - 318   (GLY  134  - PRO  324  <=> GLY  133  - PRO  324 )                          
 676: s001-A 6ona-B     3 -  70 <=>    1 -  68   (GLY   10  - CYS   76  <=> SER    2  - CYS   69 )                          
 676: s001-A 6ona-B    76 - 124 <=>   69 - 117   (VAL   82  - SER  126  <=> LYS   75  - ARG  123 )                          
 676: s001-A 6ona-B   125 - 324 <=>  119 - 318   (TRP  127  - PRO  324  <=> TRP  125  - PRO  324 )                          
 677: s001-A 4h32-E     3 - 131 <=>    1 - 129   (GLY   10  - SER  133  <=> GLN    4  - ASN  132 )                          
 677: s001-A 4h32-E   133 - 156 <=>  130 - 153   (GLY  134  - LYS  157  <=> ASN  133  - ASN  156 )                          
 677: s001-A 4h32-E   159 - 263 <=>  154 - 258   (THR  160  - GLY  263  <=> SER  157  - GLU  261 )                          
 677: s001-A 4h32-E   264 - 324 <=>  260 - 320   (ASP  264  - PRO  324  <=> LYS  263  - PRO  323 )                          
 678: s001-A 4h32-G     3 - 131 <=>    1 - 129   (GLY   10  - SER  133  <=> GLN    4  - ASN  132 )                          
 678: s001-A 4h32-G   133 - 156 <=>  130 - 153   (GLY  134  - LYS  157  <=> ASN  133  - ASN  156 )                          
 678: s001-A 4h32-G   159 - 263 <=>  154 - 258   (THR  160  - GLY  263  <=> SER  157  - GLU  261 )                          
 678: s001-A 4h32-G   264 - 324 <=>  260 - 320   (ASP  264  - PRO  324  <=> LYS  263  - PRO  323 )                          
 679: s001-A 4h32-K     3 - 131 <=>    1 - 129   (GLY   10  - SER  133  <=> GLN    4  - ASN  132 )                          
 679: s001-A 4h32-K   133 - 156 <=>  130 - 153   (GLY  134  - LYS  157  <=> ASN  133  - ASN  156 )                          
 679: s001-A 4h32-K   159 - 263 <=>  154 - 258   (THR  160  - GLY  263  <=> SER  157  - GLU  261 )                          
 679: s001-A 4h32-K   264 - 324 <=>  260 - 320   (ASP  264  - PRO  324  <=> LYS  263  - PRO  323 )                          
 680: s001-A 4h32-A     3 - 131 <=>    1 - 129   (GLY   10  - SER  133  <=> GLN    4  - ASN  132 )                          
 680: s001-A 4h32-A   133 - 156 <=>  130 - 153   (GLY  134  - LYS  157  <=> ASN  133  - ASN  156 )                          
 680: s001-A 4h32-A   159 - 263 <=>  154 - 258   (THR  160  - GLY  263  <=> SER  157  - GLU  261 )                          
 680: s001-A 4h32-A   264 - 324 <=>  260 - 320   (ASP  264  - PRO  324  <=> LYS  263  - PRO  323 )                          
 681: s001-A 6v46-C     4 -  73 <=>    1 -  70   (ASP   11  - PHE   79  <=> ASP    1  - HIS   70 )                          
 681: s001-A 6v46-C    75 -  78 <=>   71 -  74   (ASN   81  - GLU  83A  <=> LEU   71  - GLN   74 )                          
 681: s001-A 6v46-C    79 - 125 <=>   76 - 122   (TRP   84  - TRP  127  <=> TRP   76  - TRP  122 )                          
 681: s001-A 6v46-C   127 - 131 <=>  123 - 127   (SER  129  - SER  133  <=> ASN  123  - SER  127 )                          
 681: s001-A 6v46-C   133 - 140 <=>  128 - 135   (GLY  134  - TYR  141  <=> GLY  128  - ALA  135 )                          
 681: s001-A 6v46-C   141 - 157 <=>  137 - 153   (GLN  142  - ASN  158  <=> THR  137  - LYS  153 )                          
 681: s001-A 6v46-C   158 - 271 <=>  155 - 268   (SER  159  - GLU  271  <=> ASP  155  - GLU  268 )                          
 681: s001-A 6v46-C   272 - 324 <=>  270 - 322   (LEU  272  - PRO  324  <=> ILE  270  - PRO  322 )                          
 682: s001-A 6v46-E     4 -  73 <=>    1 -  70   (ASP   11  - PHE   79  <=> ASP    1  - HIS   70 )                          
 682: s001-A 6v46-E    75 -  78 <=>   71 -  74   (ASN   81  - GLU  83A  <=> LEU   71  - GLN   74 )                          
 682: s001-A 6v46-E    79 - 125 <=>   76 - 122   (TRP   84  - TRP  127  <=> TRP   76  - TRP  122 )
[truncated: 1,555,930 more chars]
